# Supplementary material for: Optically driven control of mechanochemistry and fusion dynamics of biomolecular condensates via thymine dimerization
Source: Nat Commun. 2026 Mar 26;17:4436. doi: 10.1038/s41467-026-70757-w (PMC13183982; doi:10.1038/s41467-026-70757-w)
Supplement: Supplementary file 4 — Source Data [file 41467_2026_70757_MOESM4_ESM.xlsx]

## Sheet: Figure 1 C
KCl Concentration	Average Size
mM	um
0	1
50	37.53
150	159.722
300	75.601
600	32
1000	1

## Sheet: Figure 1 H
Wavelength (nm)	Absorbance (AU)	Std.Dev.		Absorbance (AU)	Std.Dev.		Wavelength (nm)	Absorbance (AU)	Std.Dev.
	UV45_Premix			PT40				UV45
191	0.49265	0.2109		0.06781	0.14925		191	0.17136	0.37679
192	0.29354	0.27768		0.13459	0.21415		192	0.73433	0.29098
193	0.395	0.27876		0.2286	0.15534		193	0.54147	0.22359
194	0.30258	0.402		0.12224	0.15049		194	0.40242	0.12995
195	0.33959	0.28628		-0.02595	0.24825		195	0.26555	0.1793
196	0.34076	0.26962		0.45939	0.43989		196	0.51094	0.24812
197	0.44528	0.33373		0.95788	0.29623		197	0.46682	0.19601
198	0.3223	0.19308		0.38137	0.13885		198	0.26785	0.20027
199	0.39893	0.09996		0.4226	0.12148		199	0.37702	0.15392
200	0.20514	0.07692		0.31404	0.14362		200	0.41091	0.17557
201	0.07736	0.12926		0.39145	0.19356		201	0.43947	0.17314
202	0.11976	0.21799		0.31857	0.13298		202	0.29328	0.12146
203	0.39587	0.32883		0.09472	0.28876		203	0.21498	0.09704
204	0.67043	0.61326		0.7485	0.60055		204	0.45789	0.16517
205	0.76863	0.31188		0.93577	0.29149		205	0.45291	0.1133
206	0.30528	0.11271		0.12659	0.10169		206	0.27253	0.08662
207	0.25338	0.10827		0.261	0.07882		207	0.3743	0.0795
208	0.38867	0.197		0.31542	0.0583		208	0.25696	0.09296
209	0.53054	0.19744		0.3887	0.0684		209	0.40284	0.13146
210	0.4186	0.12035		0.24278	0.06852		210	0.54887	0.14532
211	0.50679	0.09627		0.35013	0.05857		211	0.34031	0.08981
212	0.31223	0.07183		0.25494	0.07487		212	0.25882	0.06928
213	0.08416	0.05278		0.1901	0.0434		213	0.26211	0.06823
214	0.28532	0.06042		0.24092	0.04549		214	0.21038	0.05928
215	0.3002	0.04463		0.29725	0.0491		215	0.35221	0.06247
216	0.32371	0.03644		0.36755	0.04122		216	0.30708	0.08509
217	0.30734	0.05401		0.26141	0.03156		217	0.33404	0.08725
218	0.51358	0.07446		0.37219	0.04271		218	0.39197	0.04813
219	0.46821	0.05075		0.35213	0.02597		219	0.351	0.02434
220	0.36766	0.02132		0.29165	0.01526		220	0.39436	0.02407
221	0.36353	0.01722		0.32968	0.02068		221	0.40417	0.02688
222	0.34694	0.0228		0.30913	0.0161		222	0.32643	0.02522
223	0.35999	0.02466		0.2981	0.01494		223	0.3507	0.02658
224	0.40803	0.0187		0.32883	0.01723		224	0.41045	0.02957
225	0.36097	0.0197		0.29928	0.01042		225	0.38646	0.02819
226	0.40097	0.01466		0.29414	0.00518		226	0.33745	0.01656
227	0.43408	0.01083		0.29795	0.00471		227	0.42204	0.01944
228	0.46414	0.00608		0.28403	0.0031		228	0.35223	0.01532
229	0.45592	0.00155		0.25605	0.000586583		229	0.32474	0.00762
230	0.42753	0.000717731		0.22957	0.000432291		230	0.36122	0.0043
231	0.39731	0.000608035		0.20807	0.000290994		231	0.32133	0.00337
232	0.37061	0.000406064		0.19293	0.000220606		232	0.30212	0.00167
233	0.34987	0.000304967		0.18349	0.000170436		233	0.28474	0.00129
234	0.33224	0.000294585		0.17874	0.000259133		234	0.26897	0.000721996
235	0.31878	0.00025164		0.17972	0.000193833		235	0.25564	0.000423801
236	0.31011	0.000248973		0.18513	0.000176777		236	0.24694	0.000522906
237	0.30568	0.000256452		0.19451	0.000197441		237	0.24119	0.000388996
238	0.30491	0.000170844		0.20848	0.000169532		238	0.24103	0.000321296
239	0.30763	0.000122275		0.22601	0.000148895		239	0.24352	0.000255535
240	0.31336	0.000116586		0.24669	0.00015119		240	0.24998	0.000223957
241	0.32158	0.000166879		0.26996	8.496e-05		241	0.25913	0.000212928
242	0.33206	0.000137676		0.29581	8.89835e-05		242	0.27077	0.000199571
243	0.34488	0.0001403		0.32467	9.52839e-05		243	0.2848	0.000232215
244	0.35952	0.000132097		0.35538	9.96784e-05		244	0.30093	0.000163374
245	0.37619	0.000180595		0.38794	0.000129324		245	0.31903	0.000160558
246	0.39407	0.000146956		0.42254	0.000132183		246	0.33819	0.000145472
247	0.41362	0.000159092		0.45882	0.000136988		247	0.35934	0.000172122
248	0.43408	0.000158419		0.49594	0.000173972		248	0.38117	0.000189217
249	0.4554	0.000168126		0.53424	0.000244334		249	0.40388	0.000123901
250	0.4772	0.000220086		0.57272	0.000195305		250	0.42643	9.1771e-05
251	0.49922	0.000191159		0.6118	0.000167116		251	0.44933	0.000121792
252	0.5218	0.000291332		0.65056	0.000197316		252	0.47247	0.000129039
253	0.5444	0.000309285		0.68865	0.000326764		253	0.49524	0.000136052
254	0.56595	0.000299624		0.72592	0.000357952		254	0.51732	0.000166303
255	0.58704	0.000289339		0.76171	0.000260344		255	0.53805	0.000124797
256	0.60735	0.000282178		0.79639	0.000292179		256	0.55852	0.000133026
257	0.62644	0.000518645		0.8292	0.000610018		257	0.57792	0.000151691
258	0.64487	0.00061034		0.85889	0.00073393		258	0.59527	0.000152847
259	0.66193	0.000584794		0.88739	0.000631087		259	0.61102	0.000166405
260	0.67597	0.000544674		0.9118	0.000348205		260	0.62503	0.000267083
261	0.68821	0.000660306		0.93084	0.000349435		261	0.63654	0.000200766
262	0.69949	0.000851507		0.94909	0.000527946		262	0.64622	0.000140744
263	0.70647	0.000560994		0.96204	0.000960046		263	0.65301	0.000148565
264	0.71148	0.00069066		0.96891	0.00105		264	0.65684	0.000180146
265	0.71368	0.000699079		0.9743	0.000881401		265	0.65853	0.000219925
266	0.71354	0.00067028		0.97564	0.000808878		266	0.65758	0.000254043
267	0.70971	0.000533894		0.96879	0.00113		267	0.65398	0.000386745
268	0.70421	0.0007327		0.95991	0.00115		268	0.64838	0.000262286
269	0.69492	0.000704945		0.94819	0.000903028		269	0.6401	0.000179377
270	0.6852	0.000793787		0.93179	0.00122		270	0.62908	0.000210566
271	0.66938	0.000875521		0.91054	0.000945229		271	0.61621	0.000169148
272	0.65329	0.000574932		0.88751	0.000905282		272	0.60081	0.000143213
273	0.63309	0.00033439		0.8585	0.000724592		273	0.58365	0.000185768
274	0.61187	0.000370429		0.82913	0.000800196		274	0.56414	0.000244468
275	0.588	0.000381059		0.79529	0.000572472		275	0.54316	0.000157229
276	0.56123	0.000331835		0.75702	0.000416073		276	0.52063	0.000129078
277	0.53524	0.000360262		0.71841	0.000442044		277	0.497	0.000146779
278	0.50584	0.00029264		0.67769	0.000458343		278	0.47161	0.000156458
279	0.47557	0.000337482		0.63474	0.000333186		279	0.44595	0.000153832
280	0.44484	0.000386388		0.59145	0.000367807		280	0.41914	0.000141008
281	0.41206	0.000326413		0.54619	0.00031171		281	0.39172	0.000133245
282	0.38033	0.000285179		0.50057	0.000202003		282	0.36453	0.000100372
283	0.34718	0.000274327		0.45387	0.000241214		283	0.33669	0.00011629
284	0.31296	0.000207239		0.40562	0.000246004		284	0.30835	9.46206e-05
285	0.28086	0.000186379		0.35974	0.000209644		285	0.28088	8.96961e-05
286	0.24961	0.000176911		0.31444	0.000153879		286	0.25349	9.27249e-05
287	0.21828	0.000237712		0.26954	0.000152534		287	0.22704	0.000123728
288	0.18879	0.000211505		0.22697	0.000144902		288	0.20188	0.000121447
289	0.16129	0.000202723		0.1872	0.00020058		289	0.1781	8.03e-05
290	0.13609	0.000188089		0.15009	0.000161041		290	0.15631	7.75077e-05
291	0.11326	0.00017257		0.11657	0.000118969		291	0.13638	8.58572e-05
292	0.09271	0.000155452		0.08622	0.00013764		292	0.11858	9.10996e-05
293	0.07501	0.000156161		0.06031	0.000141854		293	0.10319	7.61552e-05
294	0.06017	0.000163755		0.03753	0.000163588		294	0.08987	9.67686e-05
295	0.04786	0.000138401		0.01905	0.000151331		295	0.07876	0.000107841
296	0.03806	0.000152149		0.00356	0.000167299		296	0.06935	9.64838e-05
297	0.03048	0.000226393		-0.00828	0.000199994		297	0.06213	0.000108988
298	0.02441	0.000278838		-0.01813	0.000187294		298	0.05636	0.000139956
299	0.02004	0.000213338		-0.02568	0.000155975		299	0.05174	0.000113711
300	0.01737	0.000176061		-0.03126	0.000175709		300	0.04817	8.78856e-05
301	0.01545	0.000233192		-0.03516	0.000221285		301	0.04549	0.000128435
302	0.01415	0.000224026		-0.0383	0.000146844		302	0.04346	0.000100342
303	0.01386	0.000200725		-0.04079	0.000172623		303	0.0415	0.000137934
304	0.01372	0.000228651		-0.04207	0.000188113		304	0.04025	0.000153465
305	0.01438	0.000214036		-0.04283	0.000165451		305	0.0395	0.000122761
306	0.01518	0.000275207		-0.0436	0.000210047		306	0.03814	0.00011498
307	0.01588	0.000257767		-0.04437	0.000225886		307	0.03717	0.00015443
308	0.01703	0.000230557		-0.04432	0.000197712		308	0.03654	0.000185871
309	0.01804	0.000244624		-0.04449	0.000163084		309	0.03608	0.000119727
310	0.01975	0.00016855		-0.04409	0.000124446		310	0.03611	9.17611e-05
311	0.02132	0.000112796		-0.04335	0.000130657		311	0.03591	9.19319e-05
312	0.02254	0.000185347		-0.04342	0.000161765		312	0.03551	0.000132131
313	0.02371	0.000198648		-0.04323	0.000194241		313	0.03523	8.85146e-05
314	0.02527	0.000217048		-0.04238	0.000188866		314	0.03519	8.19383e-05
315	0.02697	0.00020422		-0.04165	0.000142895		315	0.03493	9.16297e-05
316	0.02814	0.000179843		-0.04127	0.000132		316	0.03494	9.86673e-05
317	0.02932	0.000196012		-0.04073	0.000155858		317	0.0345	9.43029e-05
318	0.03061	0.000154533		-0.04026	0.000135807		318	0.03434	0.000129356
319	0.03175	0.00018888		-0.03971	0.00015274		319	0.03399	0.000135065
320	0.03278	0.000132093		-0.03934	0.000125607		320	0.03368	0.000148314
321	0.03374	0.000148035		-0.0386	0.000167456		321	0.03372	8.95642e-05
322	0.03447	0.000186262		-0.03802	0.000189433		322	0.03337	9.00402e-05
323	0.03552	0.00015167		-0.03746	0.00014391		323	0.03296	7.36648e-05
324	0.03581	0.000196855		-0.03654	0.000144993		324	0.03241	8.88787e-05
325	0.03598	0.000140297		-0.03629	0.000118739		325	0.03218	0.000117232
326	0.03607	0.000118088		-0.03586	8.31736e-05		326	0.03177	9.29918e-05
327	0.03632	8.96428e-05		-0.03498	7.86377e-05		327	0.03122	8.2636e-05
328	0.03608	9.8925e-05		-0.03468	0.000111069		328	0.0308	9.04835e-05
329	0.03547	0.000131434		-0.0343	0.000114184		329	0.03018	9.02193e-05
330	0.03504	0.000128112		-0.03368	0.000115982		330	0.02969	0.000109324
331	0.03445	9.24966e-05		-0.03309	8.1755e-05		331	0.02916	9.10022e-05
332	0.03366	8.41371e-05		-0.03249	8.3842e-05		332	0.02839	8.26663e-05
333	0.03253	0.000100776		-0.03225	8.36778e-05		333	0.02777	0.000106364
334	0.03143	0.000154212		-0.03173	0.00011923		334	0.02719	7.18301e-05
335	0.0301	0.000179863		-0.03104	0.000119958		335	0.02644	6.97748e-05
336	0.02871	0.000148253		-0.03048	0.000109099		336	0.02565	8.93176e-05
337	0.0271	0.000135566		-0.03008	0.000133712		337	0.02502	8.12696e-05
338	0.0255	9.28548e-05		-0.02944	0.00010051		338	0.02432	7.51938e-05
339	0.02358	0.000137223		-0.02895	0.000127579		339	0.02378	7.38159e-05
340	0.02172	0.00015669		-0.02825	0.000139083		340	0.02311	9.244e-05
341	0.0197	0.000141726		-0.02777	0.000121763		341	0.0224	0.000101945
342	0.01769	0.000104537		-0.02723	8.15517e-05		342	0.02181	9.38413e-05
343	0.01566	0.000103279		-0.02666	8.57419e-05		343	0.02105	7.35799e-05
344	0.01326	7.40803e-05		-0.02628	7.90155e-05		344	0.02044	6.7637e-05
345	0.01136	8.11674e-05		-0.02548	8.42451e-05		345	0.01977	8.20894e-05
346	0.00909	0.000106147		-0.02493	9.05288e-05		346	0.01917	8.9587e-05
347	0.00705	0.000107843		-0.02429	0.000117242		347	0.01886	9.58668e-05
348	0.00494	0.000116303		-0.02351	0.000134586		348	0.01834	9.98311e-05
349	0.00308	0.000110041		-0.02305	0.000121192		349	0.01759	9.38655e-05
350	0.00106	0.000148999		-0.02261	0.000125269		350	0.01678	9.68954e-05
351	-0.00079155	0.000128516		-0.02195	0.000122846		351	0.01647	0.000113347
352	-0.00212	0.000144506		-0.02117	0.000154145		352	0.01604	0.000118017
353	-0.0037	0.000105164		-0.02075	0.000148822		353	0.01594	0.000129085
354	-0.00509	0.00013723		-0.02026	0.000138772		354	0.01528	0.000117499
355	-0.00603	0.000181949		-0.01934	0.000158097		355	0.01491	0.000121036
356	-0.00709	0.000190234		-0.0191	0.000212196		356	0.01475	0.000123518
357	-0.00799	0.000174692		-0.01837	0.000182344		357	0.01447	0.000153319
358	-0.00876	0.000244907		-0.01804	0.000237333		358	0.01386	0.000146419
359	-0.00916	0.000208015		-0.0173	0.000169483		359	0.01352	0.000153758
360	-0.00959	0.00023486		-0.01658	0.000206333		360	0.01355	0.000102101
361	-0.01016	0.000197441		-0.01591	0.000173343		361	0.01386	0.000146438
362	-0.01095	0.000171669		-0.01567	0.000204345		362	0.01413	0.000168798
363	-0.01092	0.00019623		-0.01547	0.000188919		363	0.01423	0.000130389
364	-0.01072	0.000196924		-0.01446	0.00016951		364	0.01395	0.000154634
365	-0.01073	0.000218319		-0.01336	0.000177255		365	0.01337	0.000215594
366	-0.01074	0.000183403		-0.01288	0.000186116		366	0.01293	0.00016947
367	-0.01049	0.000176813		-0.01174	0.000205852		367	0.01353	0.000190587
368	-0.01074	0.000170502		-0.01141	0.000181774		368	0.01348	0.000209183
369	-0.01028	0.000228926		-0.01032	0.00018711		369	0.01337	0.000178401
370	-0.01029	0.0001653		-0.01063	0.000138887		370	0.01332	0.000155586
371	-0.01066	0.00017605		-0.00972	0.000120746		371	0.01397	0.000144402
372	-0.00989	0.000236003		-0.00919	0.000218081		372	0.01378	0.00018635
373	-0.00975	0.000252607		-0.00869	0.000191525		373	0.01327	0.000143869
374	-0.00978	0.000235776		-0.00776	0.000185121		374	0.01337	0.000168819
375	-0.00927	0.000208264		-0.00684	0.000214723		375	0.01387	0.000181464
376	-0.00869	0.000220247		-0.00583	0.00022401		376	0.01434	0.000171984
377	-0.00903	0.000181012		-0.00622	0.000211561		377	0.01332	0.000224533
378	-0.00839	0.000210561		-0.00468	0.000210267		378	0.01471	0.000188234
379	-0.0076	0.000246631		-0.0033	0.000229315		379	0.0153	0.000204771
380	-0.00796	0.000208168		-0.00338	0.000204905		380	0.01482	0.000162609
381	-0.00803	0.000218039		-0.00353	0.000209843		381	0.01425	0.00011919
382	-0.00753	0.000263449		-0.00302	0.000206219		382	0.01453	0.000113887
383	-0.00763	0.000247963		-0.0023	0.000198355		383	0.01453	0.000160685
384	-0.00745	0.000207778		-0.00177	0.000172576		384	0.01474	0.000230604
385	-0.00714	0.000184521		-0.00148	0.000205419		385	0.0146	0.00022881
386	-0.0072	0.000186949		-0.00163	0.000196781		386	0.01416	0.000174926
387	-0.00623	0.000243327		8.37517e-05	0.000166068		387	0.01488	0.000179301
388	-0.00543	0.000188799		0.00201	0.000169652		388	0.01651	0.000177496
389	-0.0057	0.000211776		0.00175	0.00020208		389	0.01584	0.000170582
390	-0.00698	0.000235571		-0.00013464	0.000217208		390	0.01363	0.000193866
391	-0.00652	0.000262148		0.000803776	0.000264572		391	0.01431	0.000175709
392	-0.00506	0.000244825		0.00344	0.000245085		392	0.01584	8.88249e-05
393	-0.0036	0.000207853		0.00623	0.000230182		393	0.0188	0.000125675
394	-0.00588	0.000215716		0.00286	0.000204976		394	0.01483	0.000117577
395	-0.00529	0.000195478		0.00394	0.000182503		395	0.0148	0.000129074
396	-0.00606	0.000139677		0.00279	0.000127913		396	0.01376	0.000153882
397	-0.00534	0.000126451		0.00429	0.000103611		397	0.01467	0.000180186
398	-0.00314	0.000151021		0.0075	0.000106658		398	0.01744	0.000116645
399	-0.00293	0.000185204		0.00843	0.000158961		399	0.01855	0.000135834
400	-0.00435	0.000201331		0.00595	0.000175102		400	0.01588	0.00013939
401	-0.00473	0.000168852		0.00548	0.000154112		401	0.01483	0.000149456
402	-0.00502	0.000215644		0.0057	0.000133929		402	0.0149	0.000169974
403	-0.00478	0.000128912		0.00626	0.000130525		403	0.01479	0.000111853
404	-0.00413	0.00016424		0.00744	0.000173228		404	0.01545	8.22941e-05
405	-0.00267	0.000238762		0.00999	0.000210963		405	0.01799	0.000126573
406	-0.0032	0.00016394		0.00919	0.000166937		406	0.01773	0.000165432
407	-0.00424	0.000136325		0.00784	0.000161134		407	0.01555	0.000172489
408	-0.00382	0.000142235		0.00843	0.000155624		408	0.0157	0.000144679
409	-0.0036	0.000138991		0.0091	0.000127539		409	0.01576	0.00015428
410	-0.00413	0.000133868		0.00821	0.000142433		410	0.01512	0.000131942
411	-0.00367	0.00013722		0.00926	0.000134853		411	0.016	0.000177106
412	-0.00301	0.000105099		0.01045	0.000131102		412	0.01648	0.000113259
413	-0.00215	0.000143638		0.01212	0.000111549		413	0.01782	0.000116462
414	-0.00308	0.00015413		0.01081	0.000141629		414	0.01703	0.000100254
415	-0.00399	0.000191506		0.0101	0.000179914		415	0.01537	0.000144745
416	-0.0034	0.000167974		0.01073	0.000129573		416	0.01557	0.000153509
417	-0.00297	0.00015825		0.01139	0.000134904		417	0.01586	0.000133009
418	-0.00308	0.000157708		0.01142	0.000178304		418	0.01569	0.000111067
419	-0.00289	0.00014219		0.01148	0.000150656		419	0.01572	0.000126213
420	-0.00268	0.00014077		0.01255	0.000177645		420	0.01644	8.60463e-05
421	-0.0013	0.000137326		0.01565	0.00014777		421	0.01814	9.57196e-05
422	-0.000635147	0.000155537		0.01677	0.000125603		422	0.01908	9.08071e-05
423	-0.00149	0.000116976		0.01566	0.000106351		423	0.01847	6.67538e-05
424	-0.00292	0.000108098		0.01364	0.000110449		424	0.01541	0.000100835
425	-0.00281	0.000103795		0.01376	0.000103345		425	0.01619	0.000103699
426	-0.00361	0.000142184		0.01265	0.000145528		426	0.0147	7.14858e-05
427	-0.00204	0.000141588		0.01491	0.000121407		427	0.01584	8.24308e-05
428	-0.00255	0.000147998		0.01487	0.000142981		428	0.01634	8.81646e-05
429	-0.00162	8.3569e-05		0.01631	9.76224e-05		429	0.01763	0.000141443
430	-0.000554085	0.000126303		0.01818	0.000107959		430	0.01846	0.000107062
431	-0.0003829	0.000136984		0.01917	9.98425e-05		431	0.01913	0.000110084
432	-0.00194	8.38271e-05		0.01609	7.9155e-05		432	0.01727	0.000117325
433	-0.00281	0.00011626		0.01493	9.78016e-05		433	0.01534	0.000106899
434	-0.00436	0.000141208		0.014	0.000108673		434	0.01248	0.000115529
435	-0.00382	9.32506e-05		0.0143	8.95261e-05		435	0.01404	0.0001211
436	-0.00265	0.000129672		0.01615	0.000118094		436	0.01541	0.000140213
437	-0.00208	0.00015		0.01698	0.000136698		437	0.01649	0.00013924
438	-0.00178	9.69306e-05		0.01748	0.000106758		438	0.01665	0.000109405
439	-0.00198	8.23521e-05		0.0175	0.000103303		439	0.01629	0.000136695
440	-0.00185	8.26787e-05		0.01741	0.000102656		440	0.0163	8.43786e-05
441	-0.00217	8.56504e-05		0.0178	0.00010897		441	0.01443	7.23961e-05
442	-0.00341	0.0001162		0.01625	0.000126026		442	0.01284	0.000102132
443	-0.00189	0.000135801		0.01864	9.98311e-05		443	0.01604	0.000128502
444	-0.00236	0.000173065		0.01771	9.48007e-05		444	0.01482	0.000125073
445	-0.00238	0.000107919		0.01805	8.80459e-05		445	0.01523	0.000100363
446	-0.00139	0.000140362		0.01913	0.000141767		446	0.01661	0.000130263
447	-0.00217	0.000179372		0.01826	0.000165412		447	0.01523	0.000182204
448	-0.00187	0.000121639		0.01889	0.000123937		448	0.01629	0.000163193
449	-0.00227	9.05288e-05		0.01847	0.000131067		449	0.01531	0.000132351
450	-0.00202	9.8552e-05		0.01871	0.000115243		450	0.0154	0.00012813
451	-0.00255	0.000128148		0.01824	9.34625e-05		451	0.01502	0.000131358
452	-0.00259	8.37416e-05		0.01819	8.73432e-05		452	0.01517	0.000144238
453	-0.00298	0.000120061		0.01759	0.000126469		453	0.01472	0.000103437
454	-0.00273	0.000162111		0.018	0.000119209		454	0.01523	0.000115442
455	-0.00373	0.000150391		0.01686	0.000128243		455	0.01296	0.00014243
456	-0.00358	0.000154551		0.01709	0.000140569		456	0.01305	0.000118409
457	-0.0029	0.00019538		0.01825	0.000149514		457	0.01365	0.000137864
458	-0.00328	0.000148339		0.01832	0.00014066		458	0.01267	0.000162097
459	-0.00342	0.000162262		0.01889	0.00015293		459	0.01342	0.000109762
460	-0.00351	0.000154866		0.0184	0.000123548		460	0.01294	0.000104178
461	-0.00295	0.0002135		0.01921	0.000123264		461	0.01332	0.000115635
462	-0.00337	0.000156998		0.01865	0.000114796		462	0.01323	0.000132341
463	-0.00326	0.000196952		0.01904	0.000182344		463	0.01331	0.000118837
464	-0.00318	0.000164378		0.01997	0.00013571		464	0.01398	9.57909e-05
465	-0.00198	0.000140782		0.02166	0.000126076		465	0.01419	9.14235e-05
466	-0.00199	0.000197845		0.02212	0.000161903		466	0.0148	0.000135358
467	-0.00239	0.000198987		0.02173	0.000163081		467	0.01555	0.000179174
468	-0.00145	0.000161953		0.02265	0.000168023		468	0.01678	0.000161301
469	-0.00204	0.000132931		0.02175	0.000155109		469	0.01597	0.000139093
470	-0.00309	0.000126767		0.02053	0.000166792		470	0.0141	0.00011885
471	-0.00327	0.000105257		0.02063	0.000145528		471	0.01422	0.00017046
472	-0.00248	0.000146469		0.02147	0.000142177		472	0.01477	0.000164001
473	-0.00231	0.00019591		0.02279	0.000166678		473	0.01528	0.000120614
474	-0.00235	0.000175082		0.02264	0.000180952		474	0.01541	0.000119049
475	-0.00217	0.000148596		0.02294	0.00015722		475	0.0145	0.000116153
476	-0.00188	0.000178161		0.0238	0.000156536		476	0.01641	0.000151568
477	-0.00239	0.000185042		0.02311	0.00016808		477	0.0154	0.000158393
478	-0.00349	0.000189832		0.02164	0.000189184		478	0.0128	0.000176983
479	-0.00315	0.000155232		0.02226	0.000127664		479	0.01369	0.000140472
480	-0.00295	0.00015361		0.02305	0.000130448		480	0.01375	0.000127018
481	-0.00285	0.000123113		0.02352	0.000104937		481	0.01408	0.000149493
482	-0.00285	0.000136672		0.02362	0.000126756		482	0.01421	0.000125186
483	-0.00198	0.000148801		0.02464	0.000132451		483	0.01543	0.000129331
484	-0.00245	0.000106526		0.0245	0.000100999		484	0.0156	0.000107963
485	-0.00148	8.86096e-05		0.02496	7.66493e-05		485	0.01051	6.99294e-05
486	-0.00417	9.00907e-05		0.02322	8.30847e-05		486	0.0066	8.58545e-05
487	-0.00344	0.000103175		0.0249	9.34917e-05		487	0.01322	0.000124465
488	-0.00201	0.000126415		0.02604	0.000140349		488	0.01597	0.000127853
489	-0.00182	0.000113995		0.02593	0.000116475		489	0.01625	0.000162198
490	-0.00184	0.000179888		0.02596	0.000156499		490	0.01647	0.000108945
491	-0.00241	0.000166161		0.02558	0.000159406		491	0.01594	0.000140986
492	-0.00206	0.000115318		0.02578	9.60564e-05		492	0.01598	9.9482e-05
493	-0.00175	0.000128183		0.02651	9.73776e-05		493	0.01663	8.68839e-05
494	-0.00226	0.000171873		0.02601	0.00012667		494	0.0159	0.000129563
495	-0.00233	0.000150581		0.02571	0.00014877		495	0.01599	0.000112816
496	-0.00136	0.000123009		0.02754	0.00011652		496	0.01699	0.000135311
497	-0.00176	0.000118802		0.02714	0.000127457		497	0.01679	0.000134782
498	-0.00177	0.000150898		0.0269	0.00016283		498	0.0166	0.000122096
499	-0.00213	0.000159432		0.02676	0.000151145		499	0.01565	0.00013304
500	-0.00265	0.000168458		0.02626	0.000147703		500	0.01496	0.000104683
501	-0.00183	0.000146003		0.02748	0.000135771		501	0.01591	6.96998e-05
502	-0.00143	0.000129538		0.028	0.000137047		502	0.01627	9.50689e-05
503	-0.00154	0.000100849		0.0281	9.95916e-05		503	0.01613	0.000117478
504	-0.00162	0.000147194		0.02823	0.000125317		504	0.01641	0.000112475
505	-0.00157	0.00011138		0.0281	0.00013871		505	0.0165	0.000121512
506	-0.00244	0.000124014		0.02752	0.000118553		506	0.01511	0.000133531
507	-0.00209	0.000130322		0.02785	0.000121514		507	0.01549	0.000110985
508	-0.0018	0.000137832		0.02814	0.00012715		508	0.01543	0.000104448
509	-0.00233	0.000158293		0.02781	0.000164436		509	0.01502	9.2666e-05
510	-0.00167	0.000134978		0.0287	0.000130343		510	0.01563	0.000108924
511	-0.00142	0.000139174		0.0292	0.000145313		511	0.01619	0.000104859
512	-0.00129	8.9287e-05		0.02947	0.000110208		512	0.01612	9.73332e-05
513	-0.00158	0.000103175		0.02921	8.93659e-05		513	0.01588	9.44354e-05
514	-0.00169	0.000118194		0.02901	6.76252e-05		514	0.0153	0.000108144
515	-0.00176	0.000156356		0.02919	7.55196e-05		515	0.01497	0.000119958
516	-0.00171	0.000157021		0.02926	0.000132117		516	0.0152	0.000116772
517	-0.00164	0.000154963		0.02951	0.000127977		517	0.01512	8.90295e-05
518	-0.00156	0.000113721		0.02985	0.000146714		518	0.01529	9.79758e-05
519	-0.00132	0.000102377		0.03014	9.32799e-05		519	0.01542	0.000110536
520	-0.0019	8.34751e-05		0.03006	9.38291e-05		520	0.01527	0.000111968
521	-0.00172	8.90601e-05		0.02996	9.44836e-05		521	0.01502	0.000120629
522	-0.00158	8.9881e-05		0.03025	8.55468e-05		522	0.01482	0.00011206
523	-0.00165	0.000126745		0.03028	0.000114814		523	0.01454	0.000119835
524	-0.00169	0.000125128		0.03066	9.17239e-05		524	0.01472	0.000143901
525	-0.00177	0.000141237		0.03071	0.000111722		525	0.01473	9.78295e-05
526	-0.00177	0.000103499		0.03079	0.000119421		526	0.01458	0.00010538
527	-0.00159	0.000139089		0.03103	0.000125476		527	0.01456	0.000120021
528	-0.00158	0.000120848		0.03139	0.000116682		528	0.01448	0.000120477
529	-0.00179	0.000115306		0.03112	0.000103085		529	0.01431	0.000109637
530	-0.00167	0.000117507		0.0313	0.000102326		530	0.01427	9.20555e-05
531	-0.00184	6.98009e-05		0.03138	8.62772e-05		531	0.01446	7.11271e-05
532	-0.00161	9.47335e-05		0.03158	9.02672e-05		532	0.01419	9.95688e-05
533	-0.00131	0.000145147		0.03226	0.000110807		533	0.01438	0.0001248
534	-0.00158	8.90601e-05		0.03234	5.54312e-05		534	0.01404	9.64037e-05
535	-0.00144	7.7118e-05		0.03267	4.61326e-05		535	0.01416	7.92927e-05
536	-0.0017	0.000106609		0.03223	8.04937e-05		536	0.01398	6.67095e-05
537	-0.00146	0.000106671		0.03249	0.000102873		537	0.01392	8.12822e-05
538	-0.00124	0.000115566		0.03329	0.000110051		538	0.01434	0.000106658
539	-0.00165	7.6094e-05		0.03325	9.12467e-05		539	0.01408	9.94134e-05
540	-0.00141	0.000118352		0.03309	9.23957e-05		540	0.01417	7.21002e-05
541	-0.00145	0.000130963		0.03341	7.23411e-05		541	0.0142	7.03719e-05
542	-0.00167	0.000121916		0.03362	9.48175e-05		542	0.01389	9.73332e-05
543	-0.0018	9.86281e-05		0.03341	9.45028e-05		543	0.01356	8.9078e-05
544	-0.00141	9.54508e-05		0.03363	8.00646e-05		544	0.0137	8.47202e-05
545	-0.00175	8.32159e-05		0.03387	5.2974e-05		545	0.01395	7.5006e-05
546	-0.00161	8.11324e-05		0.03413	6.75781e-05		546	0.01404	6.24038e-05
547	-0.00124	8.70956e-05		0.03455	7.80893e-05		547	0.01432	8.16743e-05
548	-0.0012	0.000113054		0.03517	7.43132e-05		548	0.01474	7.83349e-05
549	-0.00139	0.000111557		0.03448	7.79815e-05		549	0.01418	7.6477e-05
550	-0.00153	0.000106068		0.03437	0.000121486		550	0.01386	8.58042e-05
551	-0.00145	8.27103e-05		0.03475	8.43436e-05		551	0.01394	7.18333e-05
552	-0.00119	8.40776e-05		0.03524	6.9363e-05		552	0.01413	6.74484e-05
553	-0.00127	7.85639e-05		0.03542	8.50042e-05		553	0.01442	7.91535e-05
554	-0.00151	9.67145e-05		0.03506	9.94637e-05		554	0.01417	7.21664e-05
555	-0.00106	8.42627e-05		0.03568	8.96885e-05		555	0.01453	5.99858e-05
556	-0.00146	7.99239e-05		0.03575	7.68448e-05		556	0.01428	6.07336e-05
557	-0.00146	9.3314e-05		0.03536	7.41662e-05		557	0.01405	5.49057e-05
558	-0.0015	9.32945e-05		0.03545	6.14454e-05		558	0.01381	6.85154e-05
559	-0.00156	8.80123e-05		0.03542	6.39762e-05		559	0.01378	7.53252e-05
560	-0.00138	7.67649e-05		0.03607	6.58001e-05		560	0.01405	9.25629e-05
561	-0.00162	9.17413e-05		0.03608	8.15949e-05		561	0.01387	9.04785e-05
562	-0.00157	9.39793e-05		0.03591	7.98143e-05		562	0.01365	7.08901e-05
563	-0.00134	9.35841e-05		0.03629	5.68197e-05		563	0.01374	7.49211e-05
564	-0.00156	7.77698e-05		0.03632	5.86442e-05		564	0.01353	5.85258e-05
565	-0.0019	9.08647e-05		0.03579	6.7783e-05		565	0.0126	4.98722e-05
566	-0.00228	8.51164e-05		0.03564	6.13454e-05		566	0.01211	5.15944e-05
567	-0.00279	6.17941e-05		0.03547	5.40984e-05		567	0.01132	6.72256e-05
568	-0.0025	6.69052e-05		0.03578	3.8041e-05		568	0.01124	5.42851e-05
569	-0.00287	7.9763e-05		0.03563	4.77956e-05		569	0.00999	6.32686e-05
570	-0.00332	7.91464e-05		0.03567	6.88497e-05		570	0.00875	3.82296e-05
571	-0.00138	7.05703e-05		0.03833	5.16923e-05		571	0.01134	4.10419e-05
572	-0.000866413	6.19742e-05		0.0399	6.63507e-05		572	0.01346	6.16449e-05
573	-0.00171	5.20397e-05		0.03838	6.89685e-05		573	0.01137	4.50453e-05
574	-0.000299931	5.03058e-05		0.0409	6.51664e-05		574	0.01294	3.04346e-05
575	0.000793457	7.14158e-05		0.04314	7.07923e-05		575	0.01635	3.41705e-05
576	-0.00146	5.63294e-05		0.04057	5.43971e-05		576	0.01306	3.9497e-05
577	-0.00363	4.357e-05		0.03782	4.7823e-05		577	0.00831	3.38218e-05
578	0.000466824	5.87691e-05		0.04402	5.38953e-05		578	0.01561	6.29533e-05
579	-0.000388622	5.18614e-05		0.04136	5.44347e-05		579	0.01395	5.16296e-05
580	-0.00031662	4.67531e-05		0.04114	4.49835e-05		580	0.01287	4.76217e-05
581	-0.000504494	5.22338e-05		0.04172	4.9321e-05		581	0.01225	3.33138e-05
582	-0.0015	6.70647e-05		0.04126	5.06896e-05		582	0.01169	5.19359e-05
583	-0.00315	5.54035e-05		0.0375	4.94246e-05		583	0.00923	6.94285e-05
584	-0.000733852	4.4986e-05		0.04105	5.12306e-05		584	0.01295	5.76293e-05
585	-0.00053215	6.08645e-05		0.04312	5.16065e-05		585	0.01403	5.92296e-05
586	-0.00147	5.69376e-05		0.04054	5.12783e-05		586	0.01207	5.31882e-05
587	-0.00179	5.67737e-05		0.03993	4.50781e-05		587	0.01101	5.33408e-05
588	-0.00145	6.0159e-05		0.04081	6.28304e-05		588	0.01228	4.65692e-05
589	-0.00172	6.25584e-05		0.03977	5.50742e-05		589	0.01172	4.8183e-05
590	-0.00167	7.00269e-05		0.04001	4.84289e-05		590	0.01176	4.36638e-05
591	-0.00174	8.23328e-05		0.03996	7.35582e-05		591	0.0122	3.70747e-05
592	-0.00105	6.92022e-05		0.04171	6.14824e-05		592	0.01338	5.40816e-05
593	-0.00128	7.49348e-05		0.04236	3.95847e-05		593	0.01295	5.57706e-05
594	-0.00149	7.1838e-05		0.04115	5.82435e-05		594	0.01245	6.31643e-05
595	-0.00206	6.27272e-05		0.04075	4.46168e-05		595	0.01147	8.13926e-05
596	-0.00203	6.66993e-05		0.04103	5.16626e-05		596	0.01204	6.16043e-05
597	-0.00135	7.04752e-05		0.04215	7.30417e-05		597	0.01315	5.66574e-05
598	0.000204086	6.04935e-05		0.04348	5.99934e-05		598	0.01464	5.27331e-05
599	0.000658035	5.33791e-05		0.04418	3.69449e-05		599	0.015	3.69449e-05
600	-0.000457764	6.72374e-05		0.04346	5.18559e-05		600	0.01409	5.01768e-05
601	-0.000779152	5.43709e-05		0.04286	4.85227e-05		601	0.01326	5.00804e-05
602	-0.00143	6.46075e-05		0.04168	4.67191e-05		602	0.01202	6.86778e-05
603	-0.0018	5.53983e-05		0.04158	4.02617e-05		603	0.01094	6.18952e-05
604	-0.00135	3.67505e-05		0.0431	4.07793e-05		604	0.01304	4.54886e-05
605	-0.00164	3.68632e-05		0.04286	5.00213e-05		605	0.01434	3.23459e-05
606	-0.0019	5.28526e-05		0.04293	6.50896e-05		606	0.01459	4.4301e-05
607	-0.000733376	5.65148e-05		0.0438	6.21976e-05		607	0.01473	4.61646e-05
608	-0.000261784	5.24141e-05		0.0445	4.78063e-05		608	0.01467	4.16032e-05
609	-0.000970364	6.5318e-05		0.04293	5.12328e-05		609	0.01302	4.98186e-05
610	-0.00142	5.56706e-05		0.0434	4.74974e-05		610	0.01321	5.74208e-05
611	-0.000897884	5.57329e-05		0.04344	6.36627e-05		611	0.01365	5.93418e-05
612	-0.00121	6.28539e-05		0.04339	6.72864e-05		612	0.01343	7.32733e-05
613	-0.00143	7.34902e-05		0.04344	7.29421e-05		613	0.01336	6.10305e-05
614	-0.00050354	7.65097e-05		0.04465	7.32267e-05		614	0.015	5.45619e-05
615	-0.000108242	6.69596e-05		0.04495	5.99005e-05		615	0.01507	6.50354e-05
616	-0.000351429	5.95569e-05		0.04442	5.97494e-05		616	0.01466	6.11951e-05
617	-0.00149	6.87853e-05		0.04295	6.65918e-05		617	0.01286	5.70254e-05
618	-0.00112	5.80744e-05		0.04359	6.73844e-05		618	0.01365	4.1008e-05
619	-0.0012	6.35322e-05		0.04376	6.002e-05		619	0.01404	4.88042e-05
620	-0.00129	6.66259e-05		0.04378	6.02081e-05		620	0.01377	4.07912e-05
621	-0.00129	7.20592e-05		0.04343	8.86096e-05		621	0.01388	7.05026e-05
622	-0.00079298	4.68078e-05		0.0446	6.60209e-05		622	0.01448	7.47616e-05
623	-0.00108	7.40005e-05		0.04459	7.02927e-05		623	0.01433	7.71711e-05
624	-0.00115	7.23081e-05		0.04449	6.28865e-05		624	0.01425	7.4379e-05
625	-0.0012	8.18759e-05		0.04441	8.04217e-05		625	0.01391	5.94346e-05
626	-0.00137	5.25603e-05		0.04421	7.92554e-05		626	0.01391	5.33483e-05
627	-0.00127	4.79749e-05		0.04441	5.51309e-05		627	0.01407	3.26729e-05
628	-0.000873089	6.45177e-05		0.04462	4.51084e-05		628	0.01441	2.8828e-05
629	-0.000952721	7.0451e-05		0.04502	5.37844e-05		629	0.0141	3.81298e-05
630	-0.00111	5.55612e-05		0.04507	5.23479e-05		630	0.01421	5.96418e-05
631	-0.00124	6.42988e-05		0.04492	5.72929e-05		631	0.01422	6.82244e-05
632	-0.00143	7.43285e-05		0.04479	5.18318e-05		632	0.01386	5.86364e-05
633	-0.00123	7.44095e-05		0.0451	7.47829e-05		633	0.01445	6.12787e-05
634	-0.00137	5.84588e-05		0.04496	6.101e-05		634	0.014	5.52586e-05
635	-0.00122	6.15286e-05		0.04519	5.70922e-05		635	0.01444	5.50876e-05
636	-0.000926495	5.45921e-05		0.04568	5.56338e-05		636	0.01485	6.80258e-05
637	-0.00101	6.79054e-05		0.04585	6.62478e-05		637	0.01491	5.9097e-05
638	-0.00112	6.77981e-05		0.04578	6.11133e-05		638	0.01484	4.94027e-05
639	-0.00114	8.96048e-05		0.04527	7.79508e-05		639	0.01384	6.18419e-05
640	-0.000736237	9.98083e-05		0.04565	8.47134e-05		640	0.01387	9.92028e-05
641	-0.00118	8.09529e-05		0.04598	0.000103786		641	0.01363	0.000110552
642	-0.0018	9.71485e-05		0.0459	9.6099e-05		642	0.01394	8.68184e-05
643	-0.00168	0.000125881		0.0457	9.14036e-05		643	0.01499	8.36261e-05
644	-0.00149	0.000100147		0.04586	7.06733e-05		644	0.01531	0.000103288
645	-0.00118	9.00932e-05		0.04596	8.6944e-05		645	0.0151	7.5482e-05
646	-0.00104	9.47119e-05		0.04611	8.89145e-05		646	0.0146	7.32485e-05
647	-0.00142	0.000112188		0.04613	8.14513e-05		647	0.01431	9.65804e-05
648	-0.00131	7.85321e-05		0.04657	5.74594e-05		648	0.01461	8.40492e-05
649	-0.00112	5.9815e-05		0.0469	5.02639e-05		649	0.01502	6.66839e-05
650	-0.00107	6.70156e-05		0.04663	6.57862e-05		650	0.01488	6.82011e-05
651	-0.00076437	6.09168e-05		0.04692	5.85006e-05		651	0.01499	9.05212e-05
652	-0.000865936	9.31067e-05		0.04705	6.11133e-05		652	0.01476	0.00010093
653	-0.000711441	8.56915e-05		0.04742	7.61537e-05		653	0.01466	8.10455e-05
654	-0.00158	8.89707e-05		0.04748	0.000103672		654	0.01474	6.75259e-05
655	0.00208	5.23414e-05		0.04575	5.99622e-05		655	0.01226	4.89136e-05
656	-0.00162	4.49228e-05		0.04084	4.48303e-05		656	0.00692	3.86621e-05
657	-0.00152	7.27329e-05		0.04576	7.9446e-05		657	0.01297	7.79246e-05
658	-0.000449657	6.66106e-05		0.0479	8.10539e-05		658	0.0149	7.89349e-05
659	-0.000759602	8.93303e-05		0.04792	8.34193e-05		659	0.01456	5.23143e-05
660	-0.000916004	0.000117352		0.04786	9.90812e-05		660	0.01437	7.32314e-05
661	-0.00116	0.000107883		0.04782	9.70876e-05		661	0.01424	8.34833e-05
662	-0.0015	9.32018e-05		0.04767	7.7149e-05		662	0.01407	8.74317e-05
663	-0.00122	7.83872e-05		0.04779	8.51565e-05		663	0.01426	8.73432e-05
664	-0.000764847	8.66585e-05		0.04824	7.11926e-05		664	0.01489	7.03751e-05
665	-0.00058651	7.36077e-05		0.0484	5.61171e-05		665	0.0146	6.92761e-05
666	-0.000718594	8.257e-05		0.0482	8.05827e-05		666	0.01444	0.000104989
667	-0.00065279	8.70486e-05		0.04845	8.50576e-05		667	0.01425	9.82076e-05
668	-0.000733852	7.3839e-05		0.04872	8.00831e-05		668	0.01426	8.05897e-05
669	-0.000650883	7.42351e-05		0.04892	6.51995e-05		669	0.01429	5.59558e-05
670	-0.000956059	7.2995e-05		0.04901	6.52797e-05		670	0.01425	6.60019e-05
671	-0.000919342	5.3018e-05		0.04922	5.55858e-05		671	0.01433	6.65389e-05
672	-0.0008564	5.88058e-05		0.0495	5.86035e-05		672	0.01424	6.30814e-05
673	-0.000985622	7.21617e-05		0.04901	7.18e-05		673	0.01408	5.73316e-05
674	-0.000771046	6.86612e-05		0.04914	5.70713e-05		674	0.01431	4.96552e-05
675	-0.000801086	6.2442e-05		0.04906	6.4792e-05		675	0.01443	4.08371e-05
676	-0.000410557	5.82161e-05		0.04951	5.05481e-05		676	0.01448	5.24857e-05
677	-0.000402451	6.15951e-05		0.04947	7.45698e-05		677	0.01439	6.80308e-05
678	-0.000452995	4.54586e-05		0.0497	4.76599e-05		678	0.01427	8.10062e-05
679	-0.000147343	5.64866e-05		0.05013	4.99861e-05		679	0.01458	5.6111e-05
680	-0.000240803	4.44598e-05		0.0502	3.80851e-05		680	0.01454	6.09336e-05
681	2.81334e-05	4.43382e-05		0.05041	4.54361e-05		681	0.01467	5.60147e-05
682	-0.000257015	5.81732e-05		0.05043	5.70274e-05		682	0.01445	5.73366e-05
683	-0.000374317	7.94417e-05		0.05021	8.73953e-05		683	0.01386	6.12007e-05
684	-0.000252247	7.05622e-05		0.0507	5.7649e-05		684	0.01414	6.4727e-05
685	0.000174522	6.53458e-05		0.05161	6.48639e-05		685	0.01491	6.99814e-05
686	-8.24928e-05	5.47128e-05		0.05128	6.67674e-05		686	0.01461	6.4366e-05
687	-0.000438213	6.82294e-05		0.05091	4.47453e-05		687	0.01413	5.43281e-05
688	-0.000554562	6.84058e-05		0.05085	5.87275e-05		688	0.01399	5.12384e-05
689	-0.000520706	7.11878e-05		0.05084	7.47327e-05		689	0.01392	5.0843e-05
690	-0.000594139	5.67606e-05		0.05096	5.84306e-05		690	0.01398	4.84418e-05
691	-0.000283718	6.77277e-05		0.05158	5.40017e-05		691	0.0143	3.97638e-05
692	-0.000319004	7.45408e-05		0.0516	6.10836e-05		692	0.01444	5.99858e-05
693	-0.000572205	7.69069e-05		0.05157	7.24996e-05		693	0.01406	6.3457e-05
694	-0.00060606	6.96329e-05		0.05125	4.96987e-05		694	0.01385	8.79037e-05
695	-0.000516891	5.30662e-05		0.05151	3.27112e-05		695	0.01403	5.85336e-05
696	-0.000597	5.94251e-05		0.05157	3.6718e-05		696	0.01406	5.27891e-05
697	-0.000176907	5.8554e-05		0.05227	5.15304e-05		697	0.01466	6.00095e-05
698	-0.000160217	6.75832e-05		0.05231	5.93619e-05		698	0.0146	5.64473e-05
699	-0.000331402	7.79888e-05		0.05203	5.57624e-05		699	0.01413	4.59066e-05
700	-0.000315189	7.9211e-05		0.05191	4.97741e-05		700	0.01404	5.2078e-05
701	-0.000358105	5.76391e-05		0.05189	4.94234e-05		701	0.01416	5.35195e-05
702	-7.00951e-05	5.12461e-05		0.05214	5.328e-05		702	0.01424	4.82007e-05
703	5.10216e-05	5.72294e-05		0.05244	5.1026e-05		703	0.01453	5.81663e-05
704	-1.23978e-05	6.453e-05		0.05229	6.22067e-05		704	0.01442	4.69933e-05
705	0.000106812	6.92991e-05		0.05228	6.02006e-05		705	0.01454	3.73245e-05
706	0.000349522	4.64176e-05		0.05274	3.77161e-05		706	0.01479	4.58991e-05
707	0.00074625	6.33996e-05		0.05351	3.73176e-05		707	0.01552	4.55211e-05
708	0.000453472	6.40277e-05		0.05293	4.86654e-05		708	0.01527	5.27212e-05
709	0.000146866	4.53572e-05		0.05252	5.22556e-05		709	0.01515	5.53275e-05
710	-0.000188828	7.4206e-05		0.05234	6.8101e-05		710	0.01478	5.76362e-05
711	-0.000341892	6.89932e-05		0.05222	6.14325e-05		711	0.01458	6.0177e-05
712	-0.000509739	6.45106e-05		0.05216	4.21158e-05		712	0.01462	7.31086e-05
713	-0.000519753	6.15009e-05		0.05267	5.04107e-05		713	0.01482	8.29751e-05
714	-0.000944614	8.39369e-05		0.05235	4.75237e-05		714	0.01405	5.29987e-05
715	-0.000830173	8.49747e-05		0.05279	6.45758e-05		715	0.01419	5.84198e-05
716	-0.00103	6.53545e-05		0.05253	7.23757e-05		716	0.01379	5.87488e-05
717	-0.000837803	5.57716e-05		0.05292	6.04644e-05		717	0.01387	5.16571e-05
718	-0.000266552	6.76521e-05		0.05355	6.23509e-05		718	0.01434	6.44965e-05
719	-7.82013e-05	6.0829e-05		0.05347	6.18511e-05		719	0.01432	6.07589e-05
720	-5.96046e-05	7.47312e-05		0.05311	5.83566e-05		720	0.01424	5.06818e-05
721	0.000121593	6.30994e-05		0.05314	5.40711e-05		721	0.01444	6.2411e-05
722	2.24113e-05	8.8917e-05		0.05295	6.93827e-05		722	0.01468	6.52204e-05
723	-0.000277042	8.05389e-05		0.05275	5.24705e-05		723	0.01446	7.25874e-05
724	-0.000906944	6.39851e-05		0.05255	4.27621e-05		724	0.0141	7.21948e-05
725	-0.000912189	5.95216e-05		0.05301	5.81145e-05		725	0.0142	5.81722e-05
726	-0.0011	7.31755e-05		0.05322	7.32593e-05		726	0.01392	5.52133e-05
727	-0.000872135	7.89421e-05		0.05353	4.88973e-05		727	0.01356	5.90191e-05
728	-0.00028801	6.87456e-05		0.05413	4.91825e-05		728	0.01387	5.55602e-05
729	8.72612e-05	8.00717e-05		0.05432	7.77712e-05		729	0.01419	6.0423e-05
730	0.000468731	6.5945e-05		0.05437	6.10947e-05		730	0.01485	4.83949e-05
731	0.000484943	5.47761e-05		0.05445	6.25948e-05		731	0.01556	4.62089e-05
732	-0.000155449	4.74411e-05		0.05359	5.12583e-05		732	0.01461	2.86901e-05
733	-0.000850677	7.45438e-05		0.05336	6.50179e-05		733	0.01403	4.10634e-05
734	-0.0011	9.15627e-05		0.05368	6.44983e-05		734	0.01357	5.84383e-05
735	-0.000872135	6.76504e-05		0.05437	8.11254e-05		735	0.01348	6.45053e-05
736	-0.000266075	5.8651e-05		0.05491	5.86674e-05		736	0.01398	4.26356e-05
737	0.000387669	5.82981e-05		0.05498	4.56072e-05		737	0.01416	4.30384e-05
738	0.000375271	5.24488e-05		0.05438	5.53511e-05		738	0.01438	5.02356e-05
739	0.000300407	5.89343e-05		0.0543	7.10263e-05		739	0.01502	4.9936e-05
740	-0.000764847	6.85718e-05		0.05368	5.52638e-05		740	0.0141	5.28214e-05
741	-0.00148	6.96427e-05		0.05374	5.40375e-05		741	0.0133	3.69303e-05
742	-0.00106	6.07551e-05		0.05454	6.00881e-05		742	0.01317	5.0967e-05
743	-0.000190258	6.88629e-05		0.05541	5.96189e-05		743	0.01385	6.5556e-05
744	0.000404835	9.07019e-05		0.05524	6.26655e-05		744	0.0143	6.35447e-05
745	0.000262737	7.36571e-05		0.05444	4.83102e-05		745	0.01434	4.49847e-05
746	-0.000658512	7.12708e-05		0.05377	5.10349e-05		746	0.01406	4.26203e-05
747	-0.00155	7.49924e-05		0.05382	7.27376e-05		747	0.01304	8.96809e-05
748	-0.00121	6.0742e-05		0.05477	6.05855e-05		748	0.01304	5.58663e-05
749	-0.000234604	7.54639e-05		0.05566	7.09398e-05		749	0.01346	4.63183e-05
750	0.000534534	9.39091e-05		0.05553	6.33189e-05		750	0.01414	4.53697e-05
751	0.000171185	7.46658e-05		0.05473	4.00827e-05		751	0.01445	6.82127e-05
752	-0.000955582	7.39159e-05		0.05425	4.63011e-05		752	0.01372	6.6414e-05
753	-0.00129	7.94403e-05		0.05515	6.92761e-05		753	0.0135	6.18658e-05
754	-0.000505447	5.75088e-05		0.05621	6.05386e-05		754	0.01344	6.02128e-05
755	0.000458241	8.05403e-05		0.05622	5.90903e-05		755	0.01391	8.01044e-05
756	0.00117	8.33824e-05		0.0564	4.76432e-05		756	0.01541	6.89834e-05
757	0.000218391	8.84478e-05		0.05611	5.43783e-05		757	0.01584	5.14576e-05
758	-0.0011	7.22719e-05		0.05592	5.79185e-05		758	0.01402	5.1612e-05
759	-0.000757694	7.98343e-05		0.05665	5.27568e-05		759	0.0132	7.96761e-05
760	0.000857353	7.74519e-05		0.05746	5.71031e-05		760	0.01441	7.75223e-05
761	0.00129	6.70698e-05		0.05689	5.7946e-05		761	0.01593	6.1388e-05
762	-0.00056076	7.60955e-05		0.05493	6.33727e-05		762	0.01429	5.98663e-05
763	-0.00131	8.92004e-05		0.05584	5.44691e-05		763	0.01323	4.82808e-05
764	0.000309944	7.75033e-05		0.05785	4.07968e-05		764	0.01419	5.82659e-05
765	0.00156	7.91349e-05		0.05799	6.86646e-05		765	0.01537	6.3994e-05
766	0.000163555	8.04231e-05		0.05548	8.16701e-05		766	0.01458	8.42154e-05
767	-0.00143	7.54549e-05		0.05499	8.56942e-05		767	0.01341	6.37929e-05
768	-0.000760555	7.14429e-05		0.05711	6.39246e-05		768	0.01362	5.18406e-05
769	0.00101	7.18364e-05		0.05815	5.24943e-05		769	0.01486	5.95865e-05
770	0.000788689	6.80191e-05		0.05632	6.46532e-05		770	0.01469	5.79794e-05
771	-0.00105	5.89063e-05		0.05499	4.97844e-05		771	0.01348	6.28449e-05
772	-0.00174	7.20466e-05		0.05599	5.89854e-05		772	0.01235	6.25584e-05
773	7.10487e-05	5.89988e-05		0.05737	4.28782e-05		773	0.01337	6.66635e-05
774	0.000966072	6.08374e-05		0.05666	4.46142e-05		774	0.01494	6.7647e-05
775	-0.000754833	5.87381e-05		0.05513	5.28902e-05		775	0.01416	7.29187e-05
776	-0.00174	6.36109e-05		0.05582	7.09703e-05		776	0.01265	6.92137e-05
777	4.14848e-05	7.24887e-05		0.0579	6.54119e-05		777	0.01361	6.39264e-05
778	0.00103	6.33332e-05		0.05716	6.33763e-05		778	0.01524	6.51594e-05
779	-0.00074482	7.26015e-05		0.05546	6.34928e-05		779	0.01412	8.43301e-05
780	-0.00161	7.47358e-05		0.05634	5.34792e-05		780	0.01266	7.51287e-05
781	0.000921249	8.19869e-05		0.05882	4.98836e-05		781	0.01435	5.69217e-05
782	0.00137	6.33548e-05		0.05757	4.93786e-05		782	0.01573	4.44892e-05
783	-0.000936031	6.81944e-05		0.05596	5.49202e-05		783	0.01413	3.55444e-05
784	-0.00147	8.06926e-05		0.05695	5.15315e-05		784	0.01247	3.95653e-05
785	0.00087595	7.72726e-05		0.05836	6.13176e-05		785	0.0145	3.83721e-05
786	0.000909328	8.09908e-05		0.05697	6.88365e-05		786	0.01572	5.53224e-05
787	-0.00195	8.47899e-05		0.05557	6.18475e-05		787	0.0128	5.39564e-05
788	-0.000449181	8.57034e-05		0.05836	7.06347e-05		788	0.01339	4.69085e-05
789	0.00176	5.01122e-05		0.05866	5.77298e-05		789	0.01593	6.81744e-05
790	-0.000307083	7.0367e-05		0.05615	6.78786e-05		790	0.01467	6.60931e-05
791	-0.00134	7.09206e-05		0.05717	7.34794e-05		791	0.01299	7.33989e-05
792	0.00121	6.36252e-05		0.05942	6.24001e-05		792	0.01481	5.12539e-05
793	0.000987053	5.29472e-05		0.05735	5.06537e-05		793	0.01563	6.95676e-05
794	-0.00101	5.91076e-05		0.05706	5.89256e-05		794	0.014	6.8853e-05
795	0.00026083	7.91909e-05		0.05943	6.30796e-05		795	0.01372	7.26657e-05
796	0.00161	4.8349e-05		0.0586	4.99486e-05		796	0.01558	6.16523e-05
797	-0.000694275	6.92121e-05		0.05628	7.18855e-05		797	0.01417	5.72751e-05
798	-0.000999451	7.14174e-05		0.05817	6.38268e-05		798	0.01282	5.52494e-05
799	0.00145	7.5384e-05		0.05926	6.41111e-05		799	0.01511	5.88879e-05
800	9.53674e-07	6.54988e-05		0.05666	5.90316e-05		800	0.01464	5.97656e-05
801	-0.00131	7.8681e-05		0.05753	4.82407e-05		801	0.01275	6.20402e-05
802	0.00109	8.39707e-05		0.05948	6.92153e-05		802	0.01464	7.41876e-05
803	0.00084877	5.93715e-05		0.05759	5.8093e-05		803	0.01548	6.43571e-05
804	-0.00152	7.61911e-05		0.05716	4.24338e-05		804	0.01282	7.16685e-05
805	0.0007658	6.97227e-05		0.05963	6.5121e-05		805	0.01388	9.41485e-05
806	0.00119	6.73776e-05		0.05842	7.679e-05		806	0.01587	9.14434e-05
807	-0.00122	5.02356e-05		0.05752	6.20292e-05		807	0.01349	5.96923e-05
808	0.000615597	5.00724e-05		0.05988	4.47783e-05		808	0.01384	6.47059e-05
809	0.00105	8.24308e-05		0.05811	6.47955e-05		809	0.01519	5.1431e-05
810	-0.0013	7.54338e-05		0.05715	5.8969e-05		810	0.01304	7.20924e-05
811	0.000386715	8.80201e-05		0.0599	5.35355e-05		811	0.01386	5.94748e-05
812	0.00115	7.47221e-05		0.0585	6.51315e-05		812	0.01522	7.14985e-05
813	-0.00135	6.06577e-05		0.05732	6.45793e-05		813	0.01276	6.06362e-05
814	0.000675201	6.57828e-05		0.06018	6.37715e-05		814	0.01382	6.78434e-05
815	0.00108	9.0722e-05		0.0586	6.74518e-05		815	0.0154	4.19339e-05
816	-0.0012	0.000104154		0.05778	5.64775e-05		816	0.01288	5.0611e-05
817	0.00104	7.6197e-05		0.06062	4.78004e-05		817	0.01444	7.15589e-05
818	0.000766277	6.79957e-05		0.05844	4.17083e-05		818	0.01512	7.73726e-05
819	-0.001	7.86319e-05		0.0585	5.45796e-05		819	0.01272	6.7773e-05
820	0.0017	8.25534e-05		0.06095	7.06797e-05		820	0.01494	6.40685e-05
821	0.000303268	7.03088e-05		0.05832	6.62478e-05		821	0.01466	6.85685e-05
822	-0.000771999	7.32935e-05		0.05918	7.21633e-05		822	0.01276	6.69935e-05
823	0.00164	6.49374e-05		0.06067	6.69714e-05		823	0.0151	6.36127e-05
824	-0.000228882	7.5476e-05		0.05825	7.18507e-05		824	0.01405	6.02081e-05
825	-2.24113e-05	8.84581e-05		0.0602	9.05664e-05		825	0.01318	5.58785e-05
826	0.0016	8.96682e-05		0.06022	7.29078e-05		826	0.01546	4.9216e-05
827	-0.000434399	8.82832e-05		0.05889	6.23345e-05		827	0.01374	5.98635e-05
828	0.00103	8.32542e-05		0.06118	4.99736e-05		828	0.0141	5.80303e-05
829	0.00106	6.3283e-05		0.05938	5.2901e-05		829	0.01495	6.44912e-05
830	-0.000822544	5.91864e-05		0.05924	5.87788e-05		830	0.01268	6.50546e-05
831	0.0013	9.27028e-05		0.06081	7.04558e-05		831	0.01456	6.10352e-05
832	6.7234e-05	0.000111533		0.05888	6.08533e-05		832	0.01407	7.23364e-05
833	0.000567436	0.000111511		0.06102	8.71373e-05		833	0.01356	8.89682e-05
834	0.00155	7.68803e-05		0.06048	6.69188e-05		834	0.01532	5.22338e-05
835	-0.000613213	8.75668e-05		0.05929	7.68537e-05		835	0.01324	7.85277e-05
836	0.00109	9.69141e-05		0.06143	5.75849e-05		836	0.01415	9.19418e-05
837	0.000355721	9.18602e-05		0.05938	5.30094e-05		837	0.01437	9.43921e-05
838	-6.29425e-05	6.9853e-05		0.06049	5.05661e-05		838	0.01295	9.62148e-05
839	0.00125	7.66493e-05		0.06063	5.40974e-05		839	0.01471	7.28095e-05
840	-0.0005126	7.27954e-05		0.05926	6.05386e-05		840	0.01308	8.86532e-05
841	0.000887394	7.92267e-05		0.06137	5.9834e-05		841	0.01389	6.77562e-05
842	0.000617981	8.23466e-05		0.05972	8.30614e-05		842	0.01441	6.4611e-05
843	1.00136e-05	7.94016e-05		0.06068	6.88332e-05		843	0.01318	6.43942e-05
844	0.00107	8.49694e-05		0.06081	8.56119e-05		844	0.01458	6.12917e-05
845	-0.000412464	7.08147e-05		0.0598	7.66374e-05		845	0.01303	6.98514e-05
846	0.001	6.18419e-05		0.06161	7.10807e-05		846	0.01409	4.09018e-05
847	0.000449181	5.24943e-05		0.05999	6.61602e-05		847	0.01431	5.62203e-05
848	0.000231743	4.00664e-05		0.06108	4.66156e-05		848	0.01325	4.65777e-05
849	0.000986576	4.76575e-05		0.06084	4.99531e-05		849	0.0145	5.6284e-05
850	-0.000276089	8.55813e-05		0.06043	6.99603e-05		850	0.01317	6.72019e-05
851	0.00107	8.35473e-05		0.06149	5.94844e-05		851	0.01438	8.42667e-05
852	-0.000218391	8.20215e-05		0.06006	7.38066e-05		852	0.01358	6.3593e-05
853	0.000430107	6.61155e-05		0.06178	5.94652e-05		853	0.01309	4.92944e-05
854	0.000469685	0.000103231		0.06053	9.27028e-05		854	0.01383	6.06352e-05
855	-0.00010252	8.79244e-05		0.06098	9.26832e-05		855	0.01268	7.73373e-05
856	0.000866413	6.41643e-05		0.06113	5.41929e-05		856	0.01434	6.47147e-05
857	-0.000230312	6.87688e-05		0.06056	6.28358e-05		857	0.01307	4.75297e-05
858	0.000934601	9.02621e-05		0.06159	5.75997e-05		858	0.01387	9.16644e-05
859	-2.52724e-05	9.95779e-05		0.06027	7.80689e-05		859	0.01369	6.64482e-05
860	0.000406265	7.89436e-05		0.0616	7.73579e-05		860	0.01362	6.47955e-05
861	0.000503063	7.47571e-05		0.06073	6.93876e-05		861	0.01399	6.73439e-05
862	0.000328064	7.57871e-05		0.06157	6.7124e-05		862	0.01344	8.86199e-05
863	0.000627518	7.77084e-05		0.06089	8.25135e-05		863	0.01419	7.29545e-05
864	-0.000153065	8.51552e-05		0.06099	7.32609e-05		864	0.01292	7.8194e-05
865	0.000840664	9.83141e-05		0.06163	7.57181e-05		865	0.01401	6.96754e-05
866	5.53131e-05	7.45179e-05		0.0608	7.45027e-05		866	0.0133	4.73271e-05
867	0.000712872	7.03218e-05		0.06181	6.13065e-05		867	0.01382	6.80809e-05
868	0.000171185	6.26293e-05		0.06097	4.34982e-05		868	0.01345	6.98107e-05
869	0.000706673	6.68848e-05		0.06208	4.4683e-05		869	0.01358	7.23615e-05
870	0.000519276	7.87807e-05		0.06119	6.94695e-05		870	0.01406	6.72357e-05
871	0.000329494	0.000111431		0.06192	0.000110317		871	0.01338	6.25548e-05
872	0.000615597	7.86304e-05		0.06156	7.03363e-05		872	0.01397	7.62075e-05
873	0.000107288	8.88966e-05		0.06158	5.8773e-05		873	0.01337	5.7573e-05
874	0.000611305	5.7286e-05		0.06143	5.86316e-05		874	0.0138	6.26329e-05
875	-0.000257015	8.59485e-05		0.06118	6.1667e-05		875	0.01268	6.30147e-05
876	0.000700474	7.46399e-05		0.06185	6.41554e-05		876	0.01368	7.84886e-05
877	0.000135422	7.71077e-05		0.06154	6.35071e-05		877	0.01335	9.46134e-05
878	0.000768185	8.23728e-05		0.0623	7.61313e-05		878	0.01389	8.13158e-05
879	0.000145912	0.000120087		0.06153	0.000108327		879	0.01319	8.18411e-05
880	0.000796318	0.000120686		0.06214	8.36329e-05		880	0.0137	5.98454e-05
881	0.000242233	5.92507e-05		0.06132	6.66737e-05		881	0.01323	8.74473e-05
882	0.000556946	7.84828e-05		0.06228	7.63074e-05		882	0.01346	9.57196e-05
883	0.000302792	0.000104073		0.06149	7.90529e-05		883	0.01345	9.1431e-05
884	0.0006423	9.15204e-05		0.06238	7.32795e-05		884	0.01359	7.68759e-05
885	0.000161171	8.96124e-05		0.06148	7.86304e-05		885	0.01329	7.37789e-05
886	0.00056982	6.97324e-05		0.06248	6.96052e-05		886	0.01324	0.00010631
887	0.000360012	8.83295e-05		0.06164	0.000103385		887	0.01371	6.61327e-05
888	0.000447273	0.000105032		0.06245	8.51498e-05		888	0.01302	7.97616e-05
889	0.000531197	0.000109747		0.062	6.0593e-05		889	0.01353	8.13717e-05
890	0.000488281	0.000102301		0.06258	8.46423e-05		890	0.01339	6.23053e-05
891	0.000201702	0.000120057		0.06158	0.000105129		891	0.01326	5.79843e-05
892	0.000430584	8.04415e-05		0.06267	7.24228e-05		892	0.01282	7.87475e-05
893	0.000535488	5.3909e-05		0.06191	6.38641e-05		893	0.01369	6.75024e-05
894	0.000469685	7.6106e-05		0.0627	6.97699e-05		894	0.01312	6.1656e-05
895	0.000340939	9.59379e-05		0.06208	6.45476e-05		895	0.01339	6.7386e-05
896	0.000818253	0.00011235		0.06312	9.06944e-05		896	0.01331	8.91494e-05
897	0.000163078	6.68933e-05		0.06177	6.95333e-05		897	0.01349	9.50713e-05
898	0.000577927	5.85579e-05		0.06309	7.1199e-05		898	0.01313	0.000109898
899	0.000477791	8.55454e-05		0.06222	6.98676e-05		899	0.01361	0.000102643
900	0.000622272	9.32336e-05		0.06299	8.50496e-05		900	0.01341	7.31397e-05
901	6.67572e-05	0.00011748		0.06211	8.74369e-05		901	0.01288	8.3991e-05
902	0.000755787	0.000135301		0.06312	0.000104891		902	0.01355	8.80924e-05
903	6.91414e-05	0.000134701		0.06202	9.07119e-05		903	0.01301	0.000114278
904	0.000817776	0.000147903		0.06323	0.00011531		904	0.01351	8.64641e-05
905	0.000348091	0.000106822		0.06248	8.70512e-05		905	0.01316	9.84597e-05
906	0.000849724	0.000112157		0.06302	9.76667e-05		906	0.01379	8.69623e-05
907	-7.05719e-05	0.000104038		0.06259	9.48079e-05		907	0.0126	8.54111e-05
908	0.00123	0.000172222		0.06322	8.73901e-05		908	0.01419	9.55294e-05
909	5.43594e-05	0.00016741		0.06256	0.000111712		909	0.01246	7.73741e-05
910	0.000994205	0.000125171		0.06331	9.81266e-05		910	0.01374	8.58506e-05
911	0.000427246	8.57087e-05		0.06312	7.69025e-05		911	0.01299	0.000101453
912	0.000536442	8.10693e-05		0.06262	8.89886e-05		912	0.01343	7.03379e-05
913	0.000449657	9.10472e-05		0.06343	8.2636e-05		913	0.01254	0.000113003
914	0.00078249	8.48676e-05		0.06274	8.98506e-05		914	0.01389	8.18564e-05
915	0.000577927	0.000107077		0.06363	9.5945e-05		915	0.01298	9.7662e-05
916	0.000668049	0.000112398		0.06311	8.9881e-05		916	0.01318	0.000104655
917	0.00099659	0.000129759		0.06373	0.000115723		917	0.01352	8.87583e-05
918	-0.000141621	0.000146661		0.06268	0.000121105		918	0.01234	0.000109898
919	0.00128	0.000102417		0.06395	8.89682e-05		919	0.01373	0.000125527
920	-8.72612e-05	9.71555e-05		0.06255	6.04935e-05		920	0.01233	0.000104263
921	0.000659943	9.2174e-05		0.06347	7.43208e-05		921	0.01327	8.77329e-05
922	0.000815868	7.07312e-05		0.06388	8.02773e-05		922	0.01285	7.66715e-05
923	0.000584126	8.68079e-05		0.06295	9.29576e-05		923	0.01302	7.4716e-05
924	0.000653267	0.000132903		0.06418	0.00013415		924	0.01254	7.30449e-05
925	0.000719547	0.000113148		0.06307	0.000119091		925	0.013	6.76588e-05
926	0.000909328	0.000112507		0.06396	0.000119339		926	0.0128	9.22504e-05
927	0.000309467	0.000102853		0.06359	9.84319e-05		927	0.01243	0.000103905
928	0.00113	9.59071e-05		0.06388	8.7312e-05		928	0.01343	0.000109369
929	0.000136375	0.000154822		0.06369	0.000139246		929	0.01189	9.91867e-05
930	0.00102	0.000134947		0.06384	0.000118684		930	0.0131	0.000131814
931	0.000395298	0.000105737		0.06373	0.000145806		931	0.01204	0.000100061
932	0.000607491	0.000109799		0.06377	0.000152668		932	0.01233	8.12108e-05
933	0.00136	0.000130598		0.06458	0.000141137		933	0.01298	0.000126181
934	-0.000106812	0.00010857		0.06345	0.000115375		934	0.01171	0.000112548
935	0.00111	8.43517e-05		0.06464	0.000104302		935	0.01302	0.000114727
936	0.000372887	0.000104476		0.06393	0.000113431		936	0.01213	0.000111143
937	0.000480652	0.000110155		0.06401	7.59055e-05		937	0.01222	0.000125824
938	0.00124	0.000113261		0.0651	6.80208e-05		938	0.01234	0.000126339
939	0.000368118	0.000142379		0.0637	0.000148571		939	0.01154	0.000126253
940	0.00117	0.00013082		0.06525	0.000145475		940	0.01234	0.000104837
941	0.000435352	0.000149097		0.06417	0.000146177		941	0.01169	0.000106688
942	0.00071907	0.000132155		0.06413	0.000167173		942	0.01189	0.00013254
943	0.000972748	0.000117331		0.06511	0.000149213		943	0.01207	0.000158826
944	0.000448227	0.000138726		0.06385	0.000132934		944	0.01172	9.83048e-05
945	0.00101	0.000146906		0.06551	0.000139116		945	0.01171	0.000159569
946	0.000477791	0.000158984		0.06427	0.000171886		946	0.01142	0.000155027
947	0.000974178	0.00014786		0.06473	0.000158393		947	0.01139	0.000181017
948	0.000964642	0.000193988		0.0656	0.000164439		948	0.01151	0.000170995
949	0.000560284	0.000173012		0.06438	0.000136519		949	0.01103	0.000140698
950	0.00136	0.000166904		0.06603	0.000155604		950	0.01119	0.000122268
951	0.00084877	0.000157296		0.06502	0.000144663		951	0.0112	0.000115662
952	0.000920296	0.000197974		0.06512	0.000167939		952	0.01092	0.000167212
953	0.00125	0.000185489		0.06586	0.000189961		953	0.01104	0.000203421
954	0.000237465	0.000196364		0.06464	0.000202556		954	0.01028	0.000134657
955	0.00101	0.000211539		0.06582	0.000195422		955	0.01057	0.000201913
956	0.000892162	0.000204838		0.06525	0.000147407		956	0.01056	0.000193636
957	0.000564575	0.000193118		0.06538	0.000128912		957	0.01023	0.000188316
958	0.00146	0.000154392		0.06646	0.000145262		958	0.01047	0.000187265
959	0.000576496	0.000230233		0.06506	0.000253369		959	0.01	0.000233746
960	0.00154	0.00017112		0.0665	0.000245404		960	0.01066	0.000264496
961	0.000909328	0.000162897		0.06574	0.000230978		961	0.01043	0.000218656
962	0.00058651	0.000238929		0.0655	0.000215678		962	0.0101	0.000163546
963	0.00162	0.000250575		0.06625	0.00020808		963	0.01124	0.000227455
964	0.000285625	0.00024879		0.06539	0.000206135		964	0.00973	0.000197464
965	0.00152	0.000164193		0.06636	0.000142851		965	0.01107	0.000218531
966	0.000870228	0.000200789		0.06565	0.000185734		966	0.01032	0.000257845
967	0.00083065	0.000230391		0.06614	0.000228002		967	0.01015	0.000292061
968	0.00125	0.000285695		0.06608	0.000270709		968	0.0113	0.000260582
969	0.000378132	0.000205157		0.066	0.000264434		969	0.01011	0.000216444
970	0.00137	0.000260993		0.06616	0.000231085		970	0.01079	0.00022245
971	0.000923157	0.000197583		0.0656	0.000216956		971	0.01055	0.000184767
972	0.00127	0.000161833		0.06631	0.000248373		972	0.01082	0.000246373
973	0.00102	0.000236657		0.06539	0.000277472		973	0.01075	0.000242
974	0.0013	0.000233605		0.0665	0.000222772		974	0.01101	0.000264668
975	0.00121	0.000262023		0.0661	0.000285854		975	0.01098	0.000254636
976	0.00115	0.000236607		0.06594	0.000215188		976	0.01047	0.00024764
977	0.00212	0.000278434		0.06689	0.000252261		977	0.0117	0.000246166
978	0.000675201	0.000350028		0.06551	0.000307012		978	0.01065	0.000277117
979	0.00113	0.000282996		0.06643	0.000320554		979	0.01103	0.000310353
980	0.000761032	0.000283599		0.06534	0.000322686		980	0.01131	0.000346959
981	0.000788689	0.000300551		0.06518	0.000299782		981	0.01108	0.000282931
982	0.00145	0.000290631		0.06578	0.000313311		982	0.01121	0.000298059
983	0.000429153	0.000320809		0.06537	0.00032717		983	0.01087	0.000271367
984	0.00089407	0.000277091		0.06529	0.00030271		984	0.01161	0.000236803
985	0.00087595	0.000399816		0.0656	0.000347033		985	0.01109	0.00028367
986	0.00148	0.000319519		0.06635	0.00021572		986	0.01124	0.00027949
987	9.53674e-06	0.000415863		0.06446	0.000382717		987	0.01074	0.000201124
988	0.00156	0.000349029		0.06636	0.000380104		988	0.01194	0.00020819
989	0.000573635	0.000290763		0.06496	0.000290331		989	0.01192	0.000317761
990	0.00083971	0.000348351		0.06528	0.000321941		990	0.01183	0.000273557
991	0.00139	0.000337444		0.06541	0.000295953		991	0.01227	0.00027738
992	0.000735283	0.00031213		0.06527	0.000300176		992	0.01084	0.000352256
993	0.000898361	0.000386839		0.06472	0.000293099		993	0.0115	0.000326959
994	0.000868797	0.000372534		0.06537	0.000261745		994	0.01184	0.000375384
995	0.00157	0.00033489		0.06517	0.000306051		995	0.01225	0.000361341
996	0.000284195	0.000360514		0.06477	0.000344919		996	0.01113	0.00037551
997	0.000873566	0.000392274		0.06557	0.000309696		997	0.01207	0.000377915
998	0.000386715	0.000436254		0.06461	0.000315619		998	0.0117	0.000412252
999	0.000406265	0.000540652		0.06511	0.000341682		999	0.01098	0.000355607
1000	0.000889778	0.000495015		0.06482	0.000501934		1000	0.01199	0.000391216
1001	0.000335217	0.000390462		0.06506	0.0004408		1001	0.01145	0.000479158
1002	0.000100136	0.00043786		0.06512	0.000438989		1002	0.01194	0.000498778
1003	0.000540733	0.000640108		0.06466	0.000414382		1003	0.01176	0.000490185
1004	0.000822544	0.000504882		0.06518	0.000462783		1004	0.01193	0.000421036
1005	0.000834465	0.00045939		0.06569	0.000465971		1005	0.01169	0.000249104
1006	0.00106	0.000404313		0.0654	0.000431778		1006	0.01165	0.000400307
1007	0.00022316	0.000521457		0.06562	0.000414286		1007	0.01163	0.000499347
1008	0.00057745	0.000373412		0.06496	0.000366062		1008	0.01198	0.000389249
1009	0.00107	0.000472137		0.06425	0.000446499		1009	0.01111	0.000323502
1010	0.000911236	0.000623502		0.06546	0.000446091		1010	0.01219	0.000372436
1011	0.00116	0.000583437		0.06473	0.0005103		1011	0.01188	0.000463513
1012	0.00039959	0.000554235		0.0652	0.000553788		1012	0.01251	0.000655085
1013	0.00159	0.000489293		0.06497	0.000462279		1013	0.01166	0.000580286
1014	0.000916958	0.000521722		0.06529	0.000465448		1014	0.01156	0.000393099
1015	0.0011	0.000559448		0.06529	0.000382812		1015	0.01158	0.000466307
1016	0.000478268	0.00043662		0.06524	0.000404259		1016	0.01154	0.000565811
1017	0.000782967	0.000564575		0.06481	0.000625552		1017	0.01143	0.000579683
1018	0.000417709	0.000643882		0.06453	0.000847344		1018	0.01213	0.000481597
1019	0.00163	0.000380429		0.06556	0.000475592		1019	0.01168	0.00061685
1020	-0.000292301	0.000441847		0.0646	0.000443556		1020	0.01199	0.000496189
1021	0.00155	0.00054799		0.06589	0.000490467		1021	0.01193	0.000748653
1022	0.00121	0.000501629		0.06487	0.000513952		1022	0.01172	0.000584135
1023	0.000972271	0.000596961		0.06462	0.000527629		1023	0.01288	0.000742191
1024	-0.000702381	0.000604855		0.0637	0.000580875		1024	0.01201	0.000900349
1025	0.00111	0.00061751		0.0657	0.000644988		1025	0.01171	0.000630326
1026	-0.000910759	0.00064571		0.06444	0.000664086		1026	0.01202	0.000545715
1027	0.00108	0.000553894		0.06573	0.000665006		1027	0.01169	0.000721311
1028	0.000763416	0.000788988		0.06448	0.000736385		1028	0.01152	0.000849385
1029	0.00199	0.00067877		0.06578	0.000570371		1029	0.01402	0.000752415
1030	0.000647545	0.000839528		0.06505	0.000593109		1030	0.01146	0.000686328
1031	0.000529289	0.000448426		0.06504	0.000449762		1031	0.01237	0.000592262
1032	-0.000503063	0.000514588		0.06475	0.000490244		1032	0.01082	0.000632872
1033	0.00133	0.00060149		0.06604	0.00051286		1033	0.01217	0.000549277
1034	-0.000675201	0.000856584		0.06385	0.000672058		1034	0.01084	0.000566248
1035	0.00122	0.000815899		0.06456	0.000798248		1035	0.01031	0.000681882
1036	-3.43323e-05	0.000942732		0.06344	0.000914525		1036	0.01114	0.000706471
1037	0.000704288	0.00086126		0.0654	0.000804422		1037	0.01088	0.000962121
1038	-0.00031662	0.000851695		0.065	0.000753748		1038	0.01406	0.000669401
1039	0.000922203	0.00125		0.06659	0.00118		1039	0.01197	0.000805434
1040	0.00202	0.00104		0.06516	0.000948119		1040	0.01107	0.000776007
1041	0.00216	0.00107		0.06649	0.00119		1041	0.01108	0.000868897
1042	0.000453949	0.000845057		0.06597	0.0014		1042	0.01211	0.000973025
1043	0.000323772	0.000636392		0.0651	0.000941666		1043	0.01173	0.00112
1044	0.00191	0.00084126		0.0657	0.000886849		1044	0.0124	0.00113
1045	0.00158	0.00105		0.06411	0.00114		1045	0.01261	0.000965126
1046	0.00303	0.00118		0.06564	0.00111		1046	0.01247	0.00121
1047	0.00232	0.00109		0.0659	0.000940213		1047	0.01167	0.00106
1048	0.000450134	0.00118		0.06581	0.00107		1048	0.0099	0.00102
1049	0.000828266	0.000825474		0.06453	0.000788287		1049	0.01004	0.000842867
1050	-0.000244617	0.000810998		0.06439	0.001		1050	0.01191	0.00113
1051	-0.000842571	0.000901803		0.06577	0.00116		1051	0.01286	0.00134
1052	0.000654697	0.00126		0.064	0.00111		1052	0.01208	0.000825527
1053	0.00171	0.00161		0.06799	0.00143		1053	0.01141	0.00114
1054	-0.00174	0.000932114		0.06353	0.000959622		1054	0.011	0.00112
1055	-0.00168	0.000666143		0.06376	0.000828396		1055	0.01158	0.00149
1056	0.00281	0.00165		0.06688	0.00168		1056	0.00849	0.00157
1057	0.00157	0.00183		0.0678	0.00159		1057	0.01224	0.00126
1058	0.00107	0.00189		0.06428	0.00173		1058	0.01236	0.00132
1059	0.00231	0.00184		0.06839	0.00147		1059	0.01068	0.00161
1060	0.0031	0.00168		0.06626	0.0018		1060	0.01335	0.0016
1061	0.00238	0.00157		0.06738	0.00205		1061	0.0112	0.00153
1062	-0.000653267	0.00164		0.06547	0.00158		1062	0.00967	0.00138
1063	0.0015	0.00179		0.06537	0.00135		1063	0.00965	0.0018
1064	0.000642776	0.00167		0.06369	0.00141		1064	0.0123	0.00197
1065	0.000503063	0.00236		0.06391	0.00172		1065	0.01125	0.00155
1066	0.000864983	0.00236		0.06543	0.00233		1066	0.01312	0.00185
1067	0.00451	0.00194		0.06891	0.00172		1067	0.01417	0.00205
1068	0.00229	0.00258		0.06757	0.00218		1068	0.00846	0.0023
1069	0.00119	0.00319		0.06624	0.00284		1069	0.01385	0.00184
1070	-0.000210285	0.00241		0.06578	0.00154		1070	0.00995	0.00226
1071	0.00109	0.00196		0.06319	0.00162		1071	0.01032	0.00317
1072	0.0042	0.0027		0.06738	0.00295		1072	0.01193	0.00232
1073	-0.00094986	0.00208		0.06214	0.00208		1073	0.01166	0.00236
1074	-0.00211	0.00219		0.06359	0.00221		1074	0.01136	0.00259
1075	0.00178	0.00263		0.06564	0.00209		1075	0.00891	0.00248
1076	-0.00369	0.00303		0.06265	0.00267		1076	0.01213	0.00248
1077	0.00511	0.00296		0.07218	0.00285		1077	0.00962	0.00215
1078	0.00243	0.00254		0.06868	0.00233		1078	0.01574	0.00201
1079	0.000652313	0.00236		0.06715	0.00187		1079	0.00575	0.00197
1080	-0.00219	0.00249		0.06542	0.00353		1080	0.01219	0.00237
1081	0.00196	0.00307		0.06652	0.00362		1081	0.01008	0.00232
1082	-0.000266552	0.00318		0.0678	0.00297		1082	0.01086	0.00234
1083	0.00576	0.00247		0.06983	0.00228		1083	0.01189	0.00301
1084	-0.00135	0.00341		0.06462	0.00269		1084	0.0124	0.00282
1085	0.00445	0.00284		0.06685	0.00258		1085	0.01157	0.00256
1086	-0.000109673	0.00328		0.06693	0.00334		1086	0.00803	0.00279
1087	0.00415	0.00393		0.06834	0.00403		1087	0.01197	0.00324
1088	-0.00272	0.00307		0.06996	0.00282		1088	0.01102	0.00261
1089	0.00879	0.00375		0.07096	0.00331		1089	0.00949	0.00228
1090	0.00649	0.00337		0.074	0.00364		1090	0.00666	0.00271
1091	-0.00313	0.00371		0.06431	0.00457		1091	0.01436	0.00346
1092	0.0022	0.00349		0.06211	0.00455		1092	0.01491	0.00431
1093	-0.00469	0.00359		0.06148	0.00332		1093	0.00823	0.00427
1094	0.00175	0.00366		0.06565	0.00438		1094	0.00758	0.00493
1095	-0.00339	0.00424		0.0599	0.00491		1095	0.01363	0.00524
1096	-0.00021553	0.00358		0.07164	0.00487		1096	0.00463	0.00523
1097	-0.00144	0.00474		0.06527	0.00519		1097	0.01352	0.00418
1098	-0.000415325	0.00374		0.06473	0.00417		1098	0.00779	0.00534
1099	-0.00382	0.00621		0.05673	0.00641		1099	0.02177	0.00463
1100	0.00296	0.00617		0.06614	0.00629		1100	0.01769	0.0034

## Sheet: Figure2 B
	Single	STD	Doublet	STD	Clustered	STD
PT40	100	0	0	0	0	0
UV30	94.13	2.8	5.24	1.23	0.61	0.11
UV45	66.66	2.82	22.91	4.24	10.41	1.22

## Sheet: Figure2 C
UV30	UV45
5.08	8.908
4.009	8.169
4.145	8.841
3.252	7.585
4.551	10.031
4.258	9.141
4.033	9.991
3.566	8.678
3.555	10.426
3.487	8.988
5.001	8.773
5.294	8.213
5.795	7.972
5.836	11.764
3.635	9.364
6.096	9.778
5.957	8.841
5.167	7.827
5.391	8.441
3.976	6.957
	9.326
	8.455
	6.974
	8.952
p = 1.65 × 10⁻⁸

## Sheet: Figure 2 D
PT40	UV30	UV45
0.999	0.802	0.73		PT40 vs UV30: p = 1.56 × 10⁻⁵
0.996	0.924	0.737
0.996	0.925	0.558		PT40 vs UV45: p = 0.01825
0.994	0.971	0.74
0.992	1	0.63		UV30 vs UV45: p = 2.92 × 10⁻¹⁰
0.99	0.631	0.473
0.99	0.954	0.718
0.99	0.94	0.539
0.99	0.887	0.483
0.99	0.954	0.498
0.989	0.961	0.864
0.989	0.918	0.865
0.989	1	0.676
0.987	1	0.988
0.987	0.923	0.877
0.987	0.9	0.705
0.987	0.968	0.754
0.987	0.943	0.978
0.986	0.942	1
0.986	0.915	1
0.985	1	0.893
0.984	1	0.898
0.984	0.873	1
0.984	0.969	0.63
0.983	0.941	0.933
0.983	0.934	0.508
0.982	0.929	0.611
0.982	0.967	1
0.982	1	1
0.982	0.959	0.889
0.981	0.865	0.863
0.981	0.957	0.698
0.981	0.921	0.807
0.98	0.941	0.65
0.98	1	1
0.98	0.958	0.788
0.979	0.965	0.746
0.979	0.956	0.589
0.979	1	0.835
0.978	0.868	1
0.978	1	1
0.978	1	0.472
0.978	0.782	0.727
0.978	0.932	0.948
0.977	0.723	0.873
0.977	0.956	1
0.977	0.927	0.632
0.977	0.943	1
0.975	0.877	0.993
0.975	0.94	0.411
0.975	0.915	0.831
0.975	1	0.798
0.975	0.927	1
0.975	1	0.827
0.975	0.932	0.943
0.974	0.91	1
0.974	1	0.457
0.974	0.651	0.713
0.973	0.873	1
0.973	1	0.667
0.972	0.965	0.957
0.972	1	0.72
0.972	0.905	0.949
0.972	0.825	0.869
0.97	0.753	0.691
0.97	1	0.979
0.97	0.955	0.762
0.969	0.907	1
0.968	0.985	1
0.967	0.763	1
0.967	0.968	0.794
0.966	0.967	0.953
0.966	0.982	0.733
0.965	0.914	0.7
0.964	0.964	0.884
0.963	0.82	0.887
0.963	1	0.61
0.962	0.998	0.731
0.961	1	0.818
0.96	0.979	0.842
0.96	1	0.968
0.96	1	1
0.959	0.935	0.817
0.959	0.948	1
0.958	0.925	1
0.958	1	1
0.958	0.96	0.898
0.957	1	1
0.957	0.727	0.943
0.956	0.927	0.93
0.956	0.981	0.745
0.955	0.923	1
0.955	1	0.458
0.955	1	0.901
0.954	0.783	0.878
0.954	0.916	0.634
0.953	0.787	0.681
0.952	1	0.965
0.951	0.92	0.857
0.951	1	0.681
0.95	0.94	0.822
0.95	1	1
0.949	0.964	0.8
0.948	1	0.526
0.948	0.993	1
0.948	0.979	0.975
0.946	1	0.574
0.946	1	0.966
0.945	0.911	0.943
0.944	0.985	0.678
0.943	0.913	0.793
0.943	0.966	1
0.943	1	1
0.943	1	0.871
0.942	0.94	1
0.941	0.98	0.914
0.941	1	0.927
0.941	1	0.715
0.94	1	1
0.938	1	0.97
0.938	0.93	1
0.937	0.929	0.8
0.936	0.905	1
0.936	0.947	1
0.935	0.988	0.812
0.934	0.947	0.964
0.934	0.978	0.74
0.934	0.962	0.998
0.934	1	0.582
0.933	0.906	0.401
0.933	0.734	0.952
0.932	0.961	0.965
0.931	0.762	0.551
0.931	0.954	0.478
0.93	1	0.937
0.929	0.914	0.83
0.929	1	1
0.926	0.998	0.413
0.925	0.938	0.89
0.925	0.94	0.857
0.924	0.953	0.72
0.924	0.572	0.768
0.924	1	1
0.923	0.965	0.576
0.923	0.935	0.64
0.921	1	1
0.921	0.953	0.972
0.919	0.986	1
0.918	0.931	1
0.918	0.978	0.817
0.917	1	0.644
0.915	0.919	0.938
0.913	1	0.946
0.912	0.873	0.755
0.911	1	1
0.91	0.697	0.929
0.909	0.924	0.487
0.909	0.904	0.455
0.907	0.922	1
0.905	1	0.996
0.904	0.911	0.638
0.904	0.921	0.543
0.903	0.961	0.457
0.901	0.946	0.754
0.901	0.874	0.686
0.901	1	0.985
0.897	1	0.74
0.895	0.948	1
0.894	0.968	1
0.894	0.966	1
0.893	0.957	1
0.892	0.976	0.541
0.89	0.719	0.755
0.89	0.973	1
0.89	1	0.997
0.884	0.937	0.698
0.88	0.982	0.899
0.879	0.955	0.921
0.878	0.906	0.423
0.875	0.947	0.967
0.87	1	0.803
0.867	0.931	0.948
0.851	0.998	0.949
0.843	0.956	1
0.843	0.664	0.869
0.836	0.909	0.942
0.832	0.972	0.692
0.83	0.92	0.959
0.826	0.928	0.692
0.817	1	0.892
0.809	1	0.968
0.806	1	1
0.791	0.983	0.731
0.789	0.985	0.566
0.786	0.873	1
0.783	1	1
0.778	0.94	1
0.764	0.92	0.993
0.758	0.912	0.992
0.731	0.955	0.997
0.723	0.976	1
0.711	1	0.686
0.697	0.95	0.377
0.691	0.873	0.972
0.689	1	1
0.684	0.991	1
0.646	0.972	0.666
0.612	1	0.578
	0.968	0.882
	0.918	0.451
	0.948	0.999
	0.985	1
	0.953	1
	0.94	0.662
	1	1
	0.956	1
	0.956	0.77
	0.916	0.539
	1	0.49
	0.96	0.847
	0.988	0.943
	0.682	0.351
	1	0.941
	0.918	1
	0.944	0.74
	0.92	0.686
	0.931	1
	0.926	0.785
	1	0.988
	0.997	1
	0.999	0.86
	1	1
	0.968	0.919
	0.914	1
	0.934	0.929
	0.935	0.773
	0.987	0.918
	0.959	1
	0.967	0.87
	0.951	0.803
	0.915	0.78
	0.984	0.725
	1	1
	0.981	1
	0.913	0.893
	0.987	1
	0.99	1
	0.873	1
	0.906	0.935
	0.87	0.928
	1	0.966
	0.912	1
	1	0.646
	1	0.524
	0.952	1
	1	0.904
	0.957	0.565
	1	1
	1	0.975
	0.913	0.932
	0.914	1
	1	1
	1	0.863
	1	0.908
	0.971	0.581
	0.929	0.93
	0.943	1
	1	0.964
	1	0.926
	0.94	0.857
	0.461	1
	0.971	1
	0.993	0.571
	0.95	1
	0.924	0.93
	0.961	0.943
	1	1
	1	0.942
	0.936	0.824
	0.994	0.873
	0.952	1
	0.943	1
	1	0.941
	0.92	0.982
	0.955	1
	0.939	0.981
	0.906	0.973
	1	0.972
	0.97	0.68
	1	1
	0.853	1
	0.923	1
	1	0.931
	0.948	0.452
	0.955	0.84
	0.917	0.624
	0.927	0.831
	0.959	0.867
	1	1
	0.715	0.946
	0.767	0.923
	0.935	1
	0.959	0.709
	0.944	0.87
	0.936	1
	0.964	0.833
	0.893	1
	0.917	1
	0.954	0.775
	0.832	0.974
	1	1
	0.993	0.887
	1	0.967
	0.962	0.821
	0.971	0.747
	0.909	1
	0.833	0.925
	0.862	0.589
	0.888	0.902
	1	0.934
	0.926	0.935
	0.964	0.978
	0.873	0.498
	0.936	0.819
	1	1
	0.952	0.999
	0.91	1
	1	0.972
	0.958	0.745
	1	1
	0.972	0.86
	0.975	0.869
	1	0.94
	0.904	0.922
	1	0.988
	0.919	0.911
	0.683	1
	0.35	1
	0.609	1
	1	0.653
	0.933	0.926
	0.964	0.686
	1	1
	1	1
	0.971	1
	0.943	0.584
	0.94	0.978
	0.967	1
	0.919	0.911
	0.419	1
	0.977	0.674
	0.981	0.988
	0.947	1
	0.92	0.893
	0.693	0.863
	0.942	0.831
	0.978	0.92
	0.901	1
	0.972	0.921
	0.953	1
	0.91	0.575
	0.926	0.738
	1	1
	0.927	0.992
	0.928	0.813
	0.925	0.906
	0.99	0.869
	1	0.466
	0.733	0.767
	0.943	1
	1	1
	0.924	0.896
	0.382	0.886
	0.932	0.719
	0.931	0.963
	0.941	0.902
	0.931	1
	0.92	1
	0.935	0.946
	0.933	0.951
	0.978	1
	1	0.959
	0.947	0.944
	0.88	1
	1	0.846
	0.964	0.91
	1	0.98
	0.937	1
	0.821	0.885
	0.764	0.757
	0.959	0.991
	0.935	0.972
	0.933	0.734
	0.92	0.993
	0.929	1
	0.799	0.92
	0.726	0.801
	1	0.688
	0.436	0.609
	1	1
	0.997	0.974
	0.944	1
	1	0.397
	0.874	0.856
	0.867	0.926
	1	1
	1	0.783
	1	0.68
	0.502	0.952
	1	1
	1	0.951
	0.974	0.319
	1	0.638
	0.935	1
	1	0.335
	0.976	0.781
	0.949	1
	0.913	0.79
	0.941	0.599
	1	0.783
	0.746	0.504
	0.667	0.792
	0.721	0.727
	0.599	0.217
	0.904	0.801
	0.614	0.48
	0.989	1
	1	0.963
	0.939	0.635
	0.718	0.899
	0.999	0.942
	1	1
	0.9	0.653
	0.997	0.877
	0.63	0.879
	0.999	0.764
	0.995	0.99
	0.99	1
	0.837	0.982
	0.487	0.753
	0.591	0.563
	0.997	0.566
	0.982	0.511
	1	0.906
	0.761	0.717
	0.649	0.933
	0.916	0.464
	0.988
	0.649
	1
	0.935
	1
	0.98
	0.759
	0.602
	0.954
	0.97
	0.947
	1
	0.647
	0.967
	0.667
	0.89
	0.7
	0.875
	0.905
	1
	0.405
	0.809
	0.954
	1
	0.903
	1
	0.949
	0.909
	0.978
	0.843
	0.908
	0.936
	1
	0.8
	1
	1
	0.359
	1
	0.627
	1
	1
	0.878
	0.811
	1
	0.964
	1
	0.416
	0.564
	0.985
	1
	0.966
	1
	1
	1
	0.632
	0.94
	0.892
	1
	0.971
	0.883
	1
	0.61
	0.936
	1
	0.485
	0.857
	1
	1
	0.955
	1
	1
	1
	1
	1
	0.932
	0.978
	0.974
	0.961
	0.918
	0.975
	1
	1
	0.976
	0.835
	0.91
	0.609
	0.857
	1
	0.921
	0.909
	0.9
	1
	1
	0.927
	0.987
	0.892
	0.324
	1
	0.923
	0.735
	1
	0.965
	0.926
	0.914
	1
	1
	0.96
	0.484
	1
	1
	1
	0.528
	0.748
	0.857
	0.907
	0.609
	0.979
	0.952
	0.774
	0.969
	1
	1
	1
	1
	1
	0.942
	0.955
	0.927
	0.901
	1
	1
	1
	0.947
	0.836
	0.853
	0.911
	0.918
	1
	0.913
	0.792
	0.981
	0.916
	0.946
	0.9
	0.915
	0.996
	0.928
	0.946
	0.869
	0.98
	0.974
	1
	0.885
	0.987
	0.764
	1
	0.927
	0.972
	0.528
	1
	0.93
	0.994
	1
	0.883
	1
	1
	1
	0.873
	0.895
	1
	1
	0.916
	0.941
	0.963
	0.947
	0.926
	1
	0.926
	1
	0.897
	0.976
	0.972
	0.936
	0.991
	0.898
	0.923
	0.826
	1
	0.94
	1
	0.73
	1
	0.97
	0.901
	0.972
	0.585
	0.935
	1
	0.349
	0.953
	0.931
	0.682
	0.766
	0.951
	0.921
	0.935
	0.93
	1
	0.309
	1
	0.932
	0.64
	0.857
	0.943
	0.431
	0.328
	0.902
	0.372
	1
	0.507
	0.977
	0.815
	0.411
	0.9
	0.987
	0.484
	0.961
	1
	0.824
	0.889
	1
	1
	1
	0.696
	0.967
	0.924
	0.727
	1
	0.503
	1
	0.928
	0.895
	1
	1
	0.686
	0.431
	0.96
	0.914
	0.719
	1
	0.424
	0.851
	0.867
	1
	0.887
	0.416
	0.8
	0.676
	0.8
	0.799
	0.958
	0.916
	0.745
	0.999
	0.999
	0.994
	0.926
	0.995
	0.591
	1
	0.796
	0.755
	1
	0.995
	1
	1
	1
	0.99
	0.989
	1
	0.998
	0.981
	1
	0.981
	0.997
	1
	0.644
	1
	0.899
	0.998
	0.865
	1
	0.992
	1
	1
	1
	0.993
	1
	0.991
	1
	0.985
	0.997
	0.995
	0.999
	0.987
	1
	1
	1
	0.998
	0.852
	0.994
	0.995
	0.785
	1
	0.991
	1
	0.996
	0.99
	0.996
	0.853
	1
	1
	0.988
	0.997
	0.994
	0.996
	1
	0.989
	0.994
	0.984
	1
	0.99
	0.996
	0.996
	0.957
	0.995
	1
	0.995
	1
	1
	0.788
	0.983
	0.993
	0.988
	0.999
	0.919
	0.989
	0.968
	0.98
	0.997
	0.994
	0.979
	1
	0.987
	0.979
	0.978
	0.989
	0.994
	0.776
	1
	0.997
	0.989
	1
	0.7
	0.988
	0.977
	0.99
	1
	0.998
	0.997
	1
	1
	1
	0.688
	0.996
	0.911
	0.919
	1
	0.994
	0.98
	0.979
	0.994
	0.965
	0.967
	0.74
	0.988
	0.928
	0.986
	1
	1
	1
	0.98
	0.98
	0.934
	0.992
	1
	1
	0.991
	0.979
	0.83
	0.983
	0.96
	1
	0.999
	0.99
	0.568
	0.592
	0.989
	0.988

## Sheet: Figure 2 E
PT40	UV30	UV45
51.8	4.602	139.734
0.4	22.218	110.375
232.6	39.437	11.823
141.2	9.998	0.317
116.2	1.984	115.771
24	7.935	115.612
1.8	42.928	67.923
8	38.961	69.907
44.2	34.676	1.032
1.2	29.677	65.463
54.2	12.537	122.277
18.8	60.305	157.112
0.4	9.76	126.165
109.2	9.205	3.888
52.2	57.29	4.999
16.6	36.977	290.815
52.2	6.507	69.748
1.6	27.217	5.793
49.8	5.078	1.587
70.2	43.404	4.126
15.2	1.27	8.887
77	2.222	2.301
16.6	0.397	0.952
1	9.125	100.615
67.6	41.182	6.269
117.2	38.722	223.844
179.2	15.473	0.317
20	4.92	6.983
51	0.952	0.317
89.4	11.744	135.132
24.8	28.09	190.28
3.4	12.617	0.317
11	54.592	122.277
28	33.962	1.666
0.4	1.111	4.444
61.4	7.856	26.423
24.6	28.804	188.455
17.2	6.427	0.873
117.4	2.222	41.341
214.4	21.028	0.476
0.4	0.952	2.698
7.6	1.904	1.984
31.8	70.7	195.437
4.8	20.155	5.316
0.6	101.17	0.397
38.6	22.297	1.508
0.6	17.933	258.996
44.4	32.771	1.27
6	6.11	2.063
87.8	13.172	18.092
80.4	45.07	108.153
28.2	5.951	148.701
36.6	16.505	0.555
213	6.427	7.459
65.6	5.951	3.888
1.6	50.149	3.809
124.6	2.063	7.618
2.6	14.759	32.93
112.4	0.397	3.967
68.4	5.475	219.242
9	8.173	6.11
2.8	7.538	129.498
1	27.693	3.491
39.8	3.888	130.53
174.2	1.032	2.301
0.4	3.333	15.632
154.4	19.679	57.211
104.4	27.455	0.952
72.6	7.459	6.507
88.6	10.315	1.032
16.8	18.568	139.02
0.4	3.809	2.301
82.2	0.793	238.048
57.4	23.17	3.65
3.8	14.68	0.714
46.4	0.635	3.174
17.6	6.983	77.366
119.4	9.522	6.11
77.2	1.666	178.853
108	12.775	193.533
13	1.508	6.507
134.2	1.27	5.713
16.2	26.503	169.173
97	9.046	2.857
84	17.219	4.206
14.4	1.508	1.428
103.6	37.294	143.464
19.2	9.125	2.38
2.6	42.055	4.523
5.6	37.294	103.392
1.8	4.047	10.077
157.6	37.374	4.047
148	1.428	2.142
19.8	0.714	142.511
44.4	4.999	2.777
59.8	60.861	240.111
191.6	56.1	7.776
32.6	5.713	1.587
2.6	2.301	0.317
94.8	5.793	7.3
114.8	16.584	191.073
143.4	3.174	2.698
27.2	18.885	0.555
152.8	2.222	273.12
1.4	9.76	2.301
8.4	14.759	4.285
148.8	2.222	40.309
35.6	3.015	5.634
189.2	35.39	1.666
1.2	4.523	200.357
198	49.117	9.205
14.2	4.999	0.873
0.6	1.904	2.619
35.6	3.571	19.758
125.2	16.901	3.412
98.4	6.031	0.635
137.2	0.635	4.523
55	2.38	102.678
18.8	0.952	0.476
84.8	2.063	15.632
50.4	17.457	1.904
4.8	16.187	2.222
57.6	57.528	0.714
0.4	16.346	2.142
27.6	3.888	3.571
0.4	21.662	29.994
67	8.173	0.317
75	21.821	5.078
108.6	2.063	150.05
93	20.948	168.855
62.6	26.82	2.857
226.4	13.807	11.823
3.6	24.678	34.12
5.8	28.01	12.537
53.6	2.698	7.935
16.2	24.202	3.65
9.4	1.428	2.539
40.2	8.728	1.032
4.2	27.058	39.199
159.6	39.754	0.317
0.4	29.835	119.738
94.2	0.397	104.344
31.8	3.174	5.316
14.2	13.251	97.282
42.2	27.455	215.989
33.8	2.698	1.984
30.8	7.459	5.237
1	12.537	2.301
2.4	59.75	0.397
1.2	3.095	107.677
127.4	5.872	17.933
4.6	2.698	1.825
7.4	2.777	8.649
1.8	0.397	140.131
203.4	0.476	2.539
11	34.596	3.729
147.4	24.281	286.292
2.2	41.738	0.555
0.6	34.755	0.397
20.2	1.032	6.031
81	22.853	89.03
0.8	42.531	73.954
17.6	11.902	0.317
0.4	20.472	225.114
59.2	27.376	222.972
0.4	1.904	1.349
34.6	3.015	0.317
1.2	9.046	0.476
85	11.982	3.967
180.8	16.822	2.38
12.6	13.41	0.873
136.4	17.219	6.11
11.6	19.679	1.428
99.8	7.618	0.952
103.4	1.27	6.269
18.4	24.995	151.16
5.4	0.793	112.041
141.4	24.202	75.064
34.4	20.313	2.063
1.2	16.505	13.886
3.4	1.428	90.061
36.6	27.058	5.316
75.2	5.078	3.095
78.8	21.266	2.063
18.8	19.679	1.19
9.4	33.009	1.19
109.8	19.441	111.01
0.4	2.222	4.682
23.4	34.755	62.369
265.8	2.698	31.978
9.2	1.508	6.507
17.4	0.635	1.904
28.2	7.697	3.095
68	9.681	13.251
1.2	0.397	3.174
0.4	3.253	0.397
0.6	15.87	128.07
14.2	20.472	50.784
131.4	31.898	83.793
12.2	21.662	126.88
83.2	9.76	5.713
62.4	2.539	23.567
46.8	11.03	27.376
34.8	0.397	5.396
0.6	0.635	2.063
30.8	5.872	2.222
51.2	9.839	182.662
50.2	1.746	253.839
51.8	6.983	0.793
4	8.649	52.053
22.8	38.167	111.406
29.6	12.061	103.392
34	24.598	3.095
28	38.405	0.714
7	1.825	1.428
0.6	19.123	5.713
113.2	12.934	104.344
65	1.666	0.714
29.4	2.698	6.427
4.6	18.964	6.983
114.2	3.888	0.555
2.8	6.507	7.935
297.4	4.602	2.698
99.6	24.757	2.063
1.6	63.718	0.317
118.4	20.869	122.912
62.6	0.952	1.508
49	47.689	140.766
32.6	0.635	19.52
4.8	10.395	3.253
84.6	9.125	95.457
1.6	0.317	0.317
23	28.407	3.967
142.8	0.635	0.476
41.6	42.849	3.095
45.2	23.249	24.598
56.8	16.663	56.338
29.4	9.998	3.729
0.4	19.52	6.586
55.2	12.537	125.531
68.4	49.276	8.808
21.4	6.189	19.837
54.2	1.746	0.555
3.6	9.76	6.031
85	57.052	79.746
22.8	10.712	0.952
68.6	9.046	0.476
53.8	0.397	4.84
44.6	46.419	16.505
77	48.879	64.828
0.6	1.27	7.459
54	16.901	4.047
36.2	2.063	23.963
124.2	1.27	4.999
69.2	19.203	1.666
25.2	9.522	3.729
5.6	12.617	184.249
9.4	0.476	0.476
35.4	2.698	4.285
0.4	63.718	55.545
14.6	0.635	1.746
195	0.952	0.952
54.8	3.253	206.943
35	1.032	140.052
139.8	15.87	60.702
28.2	45.15	32.533
88	16.584	2.698
0.4	1.27	8.808
34.2	0.952	77.366
7.2	25.55	5.078
121.4	10.553	1.984
34.4	8.49	0.555
8.4	3.729	153.779
119	4.285	2.38
100	15.949	29.121
30.6	8.252	2.619
82.2	3.65	4.364
123.2	1.349	20.948
50.6	26.344	207.34
21.2	6.348	0.397
55.6	25.868	2.142
19.6	0.555	2.698
12.8	1.508	21.345
28.4	9.046	10.236
29.4	11.823	2.857
51.2	59.988	4.047
78.8	39.675	12.696
74.8	4.602	9.839
31	16.743	8.332
22.8	0.714	1.746
0.8	30.311	2.539
291.8	10.712	1.904
13.4	1.825	56.179
4.4	15.632	23.884
66.6	23.567	203.69
91.8	34.041	1.508
113.6	30.708	132.831
80	25.392	69.986
18.4	4.84	2.698
106.8	0.873	27.772
19	45.15	22.535
61.8	42.928	2.222
35.4	21.345	0.793
37.4	21.583	5.554
0.6	4.761	1.428
12.4	11.188	124.975
62.2	10.077	8.966
20.6	32.295	4.126
8.2	20.631	93.791
57	24.836	8.252
15	2.777	3.809
0.4	1.111	7.856
0.4	4.602	10.792
93	17.139	71.335
72.4	8.49	2.142
24.4	21.186	9.601
0.8	62.924	66.336
92.2	8.728	151.399
6	20.71	30.549
142.4	1.032	29.756
59	44.753	75.937
12	7.3	5.793
224.4	0.397	132.989
2.2	24.36	98.631
0.4	5.396	2.619
110.2	16.425	13.172
142.8	38.167	3.253
5.2	2.142	2.698
94	7.856	10.077
5.2	0.952	3.095
0.4	13.489	8.808
36.4	4.206	24.043
14.2	2.38	51.26
3.6	58.401	74.112
19.6	0.317	3.888
54	59.353	54.275
10.4	14.6	5.396
67	9.998	2.142
6.8	6.983	1.508
1	1.825	213.212
352.2	32.851	87.681
27.6	8.808	0.476
0.4	2.301	5.396
24.4	0.793	4.126
67.8	7.856	1.508
0.4	1.666	181.075
50.4	21.504	7.3
22	5.951	1.032
17	21.266	76.89
122.4	6.11	1.746
21.8	9.205	0.793
64.6	12.934	1.746
24.8	17.774	4.364
2.2	4.761	114.104
36.2	12.299	71.811
11.6	44.674	146.558
15.8	16.505	9.046
16.6	24.916	2.539
3.2	13.489	92.204
41.2	29.835	1.508
75.2	28.486	219.163
62.8	28.328	96.171
6.4	3.809	4.682
65	4.523	6.665
0.4	18.171	97.282
47	28.963	87.76
63.6	10.315	6.269
37.6	1.349	4.444
7.6	3.729	8.094
31.2	6.903	1.904
0.6	0.476	2.38
36.4	11.744	126.959
17.2	2.142	92.997
2	14.68	142.035
1	23.17	4.047
118.4	27.137	109.026
181.8	16.584	4.285
35.8	29.994	0.952
80	27.931	6.824
58.2	15.394	3.571
88.4	12.299	3.253
6.6	3.015	4.682
1.2	23.567	39.357
2	19.203	2.539
53.2	2.857	41.658
96.4	8.808	55.545
106.8	0.317	6.586
0.8	24.202	1.27
65.4	68.637	3.888
81.2	4.047	9.125
51.4	25.868	11.506
11.6	16.663	13.965
5	21.345	81.968
70	55.624	6.11
104.2	23.725	0.317
79	0.714	23.487
32.4	0.714	26.265
124.4	2.46	2.46
30.2	1.349	5.396
48.6	0.873	1.666
53.8	3.253	2.857
40.2	19.837	1.904
0.4	3.809	1.825
0.4	8.49	108.232
60.6	28.328	40.548
52.2	2.222	2.539
1.2	0.952	77.445
37	3.333	12.22
84.6	3.729	11.664
0.8	5.713	2.698
120.2	0.397	14.838
61	10.871	35.628
34	1.666	10.871
1	10.315	5.237
96.8	0.397	0.635
1.6	9.76	3.015
1.6	10.474	0.397
15.6	9.681	2.142
132.4	2.698	0.397
1.2	0.317	158.143
0.4	1.19	77.762
87.2	1.349	160.206
1.6	22.456	171.315
32.2	13.886	0.397
34	3.412	131.164
43.4	8.728	73.636
9	25.471	0.714
12.2	8.808	1.349
98.2	38.881	212.498
42.6	13.965	1.19
78.4	40.309	91.807
12	1.666	58.163
90.2	0.555	336.997
17	2.857	54.672
59.8	26.899	0.635
42.2	40.786	172.982
53.8	13.172	73.795
34.6	55.783	33.089
30	24.678	1.27
0.8	9.839	304.146
133.8	8.808	75.858
1.2	37.453	71.097
84.8	10.315	101.885
5.8	13.569	6.586
69	11.664	175.045
46.2	8.728	1.111
50.4	32.295	167.586
67.2	29.518
0.8	15.394
92.4	28.01
59	44.356
34.2	1.111
85.8	6.824
49.8	7.062
93.6	20.393
45	1.984
51.4	3.571
20.6	24.44
143.4	0.317
0.6	0.555
0.8	17.219
45.6	109.264
22.2	49.117
13.8	21.424
15.2	29.439
61.4	21.504
103.8	3.015
64.6	3.174
15	0.476
75	27.534
0.4	3.729
0.4	55.148
16.4	0.952
26	28.328
26	3.412
24.2	1.904
105.6	3.253
1	47.372
6.4	9.363
39.8	0.555
43	0.555
89.4	0.397
28	0.476
108.2	5.158
93.2	2.222
60.6	93.474
0.8	1.746
65	2.777
60.2	20.869
14.6	14.124
0.8	3.095
2	19.441
61.6	3.015
1.6	9.522
48.8	2.222
0.4	9.284
1.2	0.793
136.6	5.634
80.6	1.508
0.4	1.428
60	2.936
1.2	2.777
11	26.265
40.4	31.184
42.4	0.952
45	19.996
53.4	4.761
0.6	1.746
10	12.934
74.4	24.36
33.6	1.032
15.2	10.157
15.8	0.317
12.6	1.984
75.8	1.032
78	17.933
129.2	1.746
23.8	2.46
142.6	2.936
37	2.46
9.6	3.491
12.6	20.155
3.6	3.095
62.8	10.871
70.2	11.585
115.6	55.386
43.2	4.285
0.4	2.142
19.8	0.635
4.2	1.19
1	101.091
182.8	23.249
85.8	6.427
148	0.317
52.8	1.27
101	39.754
115.8	31.105
103.6	87.522
39.4	0.714
4.2	0.397
146.4	4.444
1	15.394
93.8	32.692
58.4	8.332
96.2	1.984
81.2	69.748
35	45.864
102	2.301
12.2	13.727
6	31.184
51.6	0.635
0.8	5.237
2.4	0.476
249.2	19.361
68.8	3.253
0.4	1.984
18	2.936
137.8	0.317
8.8	54.513
57.8	44.594
22.4	0.317
2.4	44.198
19.4	1.349
19.6	13.727
93.2	4.761
55.8	4.761
42.4	6.189
95.6	0.635
255.8	0.476
69.8	2.38
16.8	0.397
5.4	0.635
101.2	1.19
88.6	12.14
0.6	29.042
0.4	21.821
12.6	0.952
2	1.904
35.8	1.111
0.4	33.644
16.4	6.031
124.8	2.698
80.6	16.743
3.8	15.632
2.4	1.746
51	70.065
73.4	7.141
30.6	7.935
46	1.508
1.2	24.598
1.2	6.586
0.8	50.149
49.8	2.857
0.6	4.999
37.6	8.649
38.4	26.582
0.4	5.713
58.6	3.015
92.2	1.508
103.4	22.773
109.6	11.585
1.6	13.489
187.6	0.555
43.8	49.276
102.4	16.029
78.4	42.769
2.6	0.397
63	13.093
0.4	10.236
6.8	2.936
5.2	23.567
16.2	2.698
25.8	2.301
5	0.397
54	0.397
58	35.707
24.2	2.142
91.6	3.729
90.6	0.476
36.2	1.904
8.2	7.538
30.4	23.567
62.4	28.328
133	1.825
93.8	32.375
8.8	0.635
24.4	49.752
1	0.873
36.2	2.698
4.8	29.994
24	2.539
5.6	0.555
76.6	26.185
22.6	8.966
43.4	2.222
45.2	7.221
108.6	0.397
3.8	2.142
176.4	0.952
50.4	3.571
1	81.73
131.2	17.695
2.8	3.412
53.4	39.199
38.6	0.793
21.8	4.047
58.6	49.117
61	12.775
74.6	10.792
8.6	9.839
57.2	19.361
9.4	54.354
74.4	45.547
140.4	41.262
41.6	0.317
94.2	3.333
48.8	0.793
2.6	54.91
88.6	4.682
0.4	0.317
141.6	0.555
42	1.587
75	4.602
0.6	37.056
30	3.809
79	0.317
47.8	59.036
85.4	2.301
281.2	54.989
0.6	5.475
13.4	31.264
28.4	15.394
16.8	0.476
110.4	16.584
68.2	1.904
53.6	54.354
24.6	4.523
97.2	1.825
73.2	2.46
32	3.809
21.6	2.222
298	2.142
39.2	49.752
9.2	1.111
0.6	2.936
31.4	0.952
58.2	0.555
12.8	44.039
22.6	19.52
0.4	3.333
100	2.46
85.2	42.373
236.2	4.285
3.8	2.46
0.8	0.635
0.8	1.27
96.4	1.19
4	4.523
16.2	0.952
0.4	15.156
26.8	0.793
39.8	0.793
16.8	2.857
0.4	0.555
55	3.729
12	2.222
11.6	0.714
0.6	1.27
82.2	0.476
53	85.221
3.6	28.486
0.8	34.914
63.8	36.342
40.6	21.742
30.2	56.338
12	117.12
1	49.276
133.2	27.614
97	58.48
35.6	17.139
21.6	28.883
13	42.928
62.2	18.33
134.2	34.914
0.4	42.055
1.6	21.9
35.6	17.933
1.8	47.53
68.4	10.871
9.8	2.063
39	29.359
29	31.422
24.2	17.298
50.4	74.747
30.6	36.183
2	0.952
65	32.375
0.4	36.263
6.4	1.508
71.8	40.944
32.8	38.643
31.6	13.41
39.8	2.539
0.6	48.641
46	18.488
33.4	31.184
157.6	46.816
5.6	11.585
9.2	51.974
44	33.089
134.2	48.8
23	7.935
37.8	25.154
17.8	25.074
58.6	9.125
116.2	14.124
11.8	44.674
101.6	25.074
0.4	20.631
0.8	39.595
93.4	27.296
5.8	41.896
121.2	6.427
62.8	33.644
7.6	29.359
0.4	50.625
20.4	83.158
3.8	35.945
1	27.296
3.4	8.49
6.4	57.528
15.8	35.152
70.8	32.216
38.8	40.468
148	26.106
7.4	52.053
45.6	14.362
118.6	42.214
67.6	30.788
28.6	34.676
15.2	24.757
39.2	4.682
48	57.29
10.6	32.216
17	51.815
98.8	42.69
9	14.283
41.2	58.401
11.2	22.773
28.4	42.928
28.8	21.266
0.4	59.353
0.4	39.913
97.8	64.114
119.2	9.522
0.6	52.767
48.2	65.939
32.6	41.896
62.6	50.228
18.6	19.837
26.2	16.425
12	12.061
83.8	34.676
93	33.723
162.2	32.851
4.2	46.34
39.4	24.281
175.4	47.768
58.6	43.483
84.4	31.422
4	83.158
1.2	42.769
13.6	21.504
60.4	11.744
20	48.641
49	21.028
23.4	16.981
238.8	32.216
24.6	40.627
144.8	11.585
54.2	69.51
10.4	14.124
74.4	89.823
42.8	27.058
68.8	11.744
98.2	13.489
57.6	29.915
98.2	12.061
35	18.33
26.4	10.157
0.8	19.123
33.8	16.108
136.4	19.123
15.6	4.602
35.6	15.314
81.8	8.094
209.2	19.758
6.6	19.758
2	46.737
33.2	1.825
25.4	3.174
15.6	3.967
77.6	4.126
14.8	8.094
1.4	18.092
0.4	9.443
50.6	9.681
41.8	3.729
56.8	2.619
9	7.379
125.4	4.761
5.8	14.521
91.6	15.076
27.6	30.867
28.6	24.44
7.2	7.221
69.2
12
64.6
7.6
0.8
0.4
0.4
14.4
15.4
7.2
1.6
1.2
183.6
71.6
36.8
34.2
49.8
0.4
31.8
107.4
20.6
3.6
0.4
38.2
86.6
270
1.6
56.6
4.2
149.2
7.8
150.6
52.4
0.4
21.6
5.8
416
95.6
3.8
107.6
172.6
109.2
44.4
0.8
13
65.8
149.8
15.4
64.6
47.8
103.2
0.8
91.6
24.6
16.2
0.8
13.6
42.6
7.6
58.4
53.2
12.4
27.4
41.2
51.8
55.4
19.6
3.6
138
21.8
16.8
26.8
38.4
31.2
22.8
66.4
13.8
6.8
39.2
54.2
39
55.4
4.4
46.4
7.2
0.4
256.2
89.2
0.4
49
0.4
5.8
1
23.6
55.2
46.2
9.4
41.6
0.8
10.2
201.6
45.8
25.2
142
67.4
7
24.6
2.6
85
52.4
83.6
71.8
176.8
0.8
3.4
16.2
0.4
53.8
45.4
89.2
65.8
28.6
79.4
25.8
57
0.4
51
0.6
15.4
109.4
4.2
57.8
103.8
36.6
18
83.8
0.4
2.2
2.4
72.8
1.2
73
53
21.8
163
1.4
96.8
38
88.2
8.6
4
46.6
21.8
2.8
85.8
3.6
58.6
111.2
0.6
184.6
116
54.4
35.6
0.6
77
65
15.8
1.6
142.2
27.6
135.2
17.6
5.2
10
34.8
48.8
0.8
143.4
137.2
93.8
98.2
55.2
95.4
0.4
149.6
3
35.2
30.8
170.6
60.4
2.4
41.6
26.4
0.4
1.6
0.8
0.8
7
25.4
32
3.6
71.4
6
76.6
80
0.6
10.6
35.8
74
57.8
77.4
0.6
46.6
7.6
10.8
64.4
25.6
21.8
76.8
35.2
42.6
0.4
45.4
3.2
14.6
52.6
13
0.4
48.6
108.2
0.8
0.6
0.8
170
34
0.4
38.8
83.6
134.2
8.8
13
2.4
18
111.8
33.6
25.2
71.2
81.6
34
29.8
117.6
5.8
27
10
0.6
4
39
72
440.2
5
94
133.8
140
19.2
18.2
289.6
10.4
83.2
13.8
2.4
65.4
4.2
92.8
66.4
0.8
0.6
1.6
117
43.8
32.8
64.4
26.4
10.8
0.4
6
146.6
4.8
14.8
8
24.2
0.8
53.6
18
22.6
9.6
8.2
189.6
19.4
17.8
30.8
125.6
98.4
29.4
140.4
12.8
261.2
0.8
19.4
79.6
84.8
14.8
34.6
36.2
13.4
60
47
13.8
136.6
50
56.8
0.6
8.2
63.6
113.8
61
1.2
2.6
21.4
0.4
6
4.8
24.8
0.4
8
4.6
10.8
38
24.4
253.2
94.2
36
127.8
33.4
82.6
88.2
78.6
31
4.4
4.4
44.6
0.8
8.2
45.6
249.2
1
242.4
35
53.6
53
53.8
28.2
0.4
141
6
77.4
30
15.2
0.6
125.6
73.2
39.4
0.6
1.4
0.6
113.2
26
44.8
13.2
61.6
10.6
59.8
21.4
19.6
88.8
26.4
180
70.2
121.8
0.8
21.6
104.4
108.4
27.8
16.2
249.4
112.2
1
11.4
1
82.2
16.2
91
90.8
13.2
15
2.6
76.8
178.6
45.2
16.6
0.6
19.2
0.4
8.8
41.8
37.8
39.2
0.4
0.6
6
10.8
18
93.8
3.4
0.4
39.4
113
93
0.4
0.4
24.8
79.6
102
67.4
136
125.4
31.2
33
9.6
21.2
56
90.4
44.2
43.4
68.4
77
13.8
0.8
1.8
34.6
2.8
52.6
50
59.6
49.8
3.2
65.2
86.2
32
103.2
0.6
16.2
9.8
27.2
117.2
58.4
10.2
17.8
82.2
91.4
21.4
28.6
72.2
33.4
10.2
95.4
55.8
31.2
0.4
0.8
55.2
48.2
5.6
54.8
37.2
35.6
3.8
120
15.6
50.8
87.4
63.8
0.4
0.6
39.6
9.2
5
75.2
36.4
23.4
0.4
47.6
36.8
14.4
104.6
20.4
49.2
1
134.6
32.6
3.4
2.6
28.4
5.4
106
87.4
0.6
1.2
100.8
129
152.4
28.4
8
0.8
129.6
65.6
5.8
20
5
19.8
96.4
78.2
83.6
92.6
48.6
24.6
45.8
0.4
1.6
114.6
1
100.6
1.2
0.6
59.8
1.8
69
54.8
52.4
50
135.8
78.8
1.6
129.2
51.6
79.6
99.4
0.6
55.2
33.8
18.6
42
117.6
69.8
56.8
63.8
51.4
0.6
3
1.2
0.4
98.6
121
5
109.6
67.8
12.8
83.6
11.6
11.2
0.4
68.2
20
0.8
0.4
44.2
81.8
31.4
37
9.2
4
53.6
0.4
6.2
36.6
13.2
1.2
57.2
52.8
72
6.6
113.2
60
0.6
99.4
41.2
75.8
3.6
53.6
0.8
61.6
109
7.4
38
41.2
31.2
6.8
28.6
1.2
1
37.2
36.2
0.8
37.6
36.4
100.2
11.8
4.4
44.6
0.8
112
0.6
4.8
44.2
85.8
325.4
0.8
41.6
108.2
44.6
56.6
17.6
44.4
116
0.8
0.4
28.2
1.4
60
0.6
1.2
37.6
0.8
12.8
6.6
132
0.8
104.6
20.4
78.6
53.6
34.6
10.6
50
14.8
13.8
22.8
85.4
52.2
1.6
68.4
15.2
52.6
0.4
5
134.2
25.6
5.2
12.6
1
32.6
150.6
96.6
0.6
202.2
3.6
150.2
69.6
59.6
2.4
88
45.4
249.8
35.2
13.6
153.4
0.8
8
41.6
1
1.8
89
40
31.8
69
53.4
1
43
0.4
129.6
2.6
0.6
9.4
23.4
0.8
17.6
31.2
6.2
52.4
137.6
37.6
0.8
93.8
112.6
217.6
71.6
163
36.8
35.4
64.6
1.4
16.6
49.4
40.4
66.4
50.6
21.2
66.4
98.4
35
70.6
0.4
20
38
1
0.4
75.2
44.6
0.6
0.4
13.4
175
10.4
38.8
129.2
13.2
36.4
10.8
30.8
1
54.6
111.4
1.2
0.6
17.4
155.2
61
14.2
73
71
84.8
15
0.4
56.8
90.2
61
0.8
2.2
38
23.4
15.4
111
67.6
63.4
1.4
30.4
17.2
4.6
77.6
0.4
1
27
28.6
61.4
62.6
8
1.2
47.2
2
45
30.4
6.2
0.4
29
55.6
25.8
0.4
52.8
64.6
0.8
16.6
48
61.4
42.4
85.4
2
49.2
70.4
102
3.4
83.8
8.6
1
0.6
83
15
86
38
34.4
0.6
1
6.8
3.6
5.2
29.2
3.2
8.2
0.4
133.2
4.8
43.4
25.4
95
43.8
1
26.4
42.2
39.6
30.8
110.2
3.2
40.2
62.8
45.8
19.8
101.2
20.2
0.6
188.6
0.6
33.8
24.8
104.4
22.8
278
0.4
45.2
27.6
43.4
28.8
77.6
77.8
101.2
15.4
12.4
21.6
103.8
72.2
26.6
118.8
2.8
44
57
49.6
28.2
43.6
127.6
132.8
53.2
2
32
70.2
105.4
109
25
12.4
50.6
9
11.2
67.4
0.4
63.8
10.2
79.4
0.4
5.6
0.4
46.2
37.4
81.4
52.8
132
12.4
3
3.2
10
20.2
29.8
27
1.2
50
47.8
54
102.6
48.2
3
0.6
0.6
20.8
3.6
54.8
57.4
1.2
21.2
49.8
0.8
155
80.6
0.4
16.2
107
28.6
77.2
10.8
89.4
5.4
148
7.6
0.4
42.8
178.8
92.2
1
38.4
46.8
25
100.6
31.8
90
70.4
51.6
109.4
90.6
17.2
4.6
52.2
97.6
29.2
51.2
51.4
1
43
121.8
20.6
37.4
27.8
127.4
61.6
186.6
77.2
94.8
47
79.4
59.6
49.8
7
4.2
84.8
0.6
0.6
23
60.2
61.8
75.4
27
21
8.4
8
85.2
49.4
126.2
1.4
112.6
61.8
0.4
24.2
56.4
0.4
8.4
0.4
165.2
0.6
20.8
30.6
28.8
25.8
71.4
4.4
55
48.2
1.4
83
5.6
4
8
41
89.6
0.4
70.8
55.8
1.8
94.4
152.6
29.8
38
41.6
33.8
85.8
84.8
0.6
0.4
3.6
0.6
1.4
107.8
63.8
38
96.6
108.6
0.4
95.4
20.4
0.6
47.4
25.4
0.4
10.2
47.2
34.4
122.8
0.4
82
75
114
69.4
24.6
35.6
89.2
91.4
7.2
73
0.4
37
154.2
70
96.2
21.6
0.8
90.6
21.8
53.8
69.8
87
36
0.8
21.6
77.6
20.4
2.6
103.2
60.8
17.8
134.2
37.8
0.8
2.2
4.2
7.4
39.6
21.6
24.8
29.4
3.6
34.4
130
20.4
91
14.6
0.4
30
51.4
214.8
0.4
79
74.2
3.2
40
0.4
74.2
0.6
63.2
14.4
297.4
132
246.2
45.2
17.8
15
4
45.4
3
48
42
39.6
49
92.4
40.4
92.2
33.6
151.2
114.4
101.4
58.6
[truncated: 1,391 more rows]

## Sheet: Figure 3 B
Frequency	G'	G''	G'	G''	G'	G''	G'	G''	G'	G''	G'	G''	G'	G''	G'	G''	G'	G''	G'	G''	G'	G''	G'	G''	G'	G''	G'	G''	G'	G''	G'	G''	G'	G''	G'	G''	G'	G''	G'	G''	G'	G''	G'	G''	G'	G''	G'	G''	G'
1/s	Pa	Pa	Pa	Pa	Pa	Pa	Pa	Pa	Pa	Pa	Pa	Pa	Pa	Pa	Pa	Pa	Pa	Pa	Pa	Pa	Pa	Pa	Pa	Pa	Pa	Pa	Pa	Pa	Pa	Pa	Pa	Pa	Pa	Pa	Pa	Pa	Pa	Pa	Pa	Pa	Pa	Pa	Pa	Pa	Pa	Pa	Pa	Pa	Pa
	D1	D1	D2	D2	D3	D3	D4	D4	D6	D6	D7	D7	D8	D8	D9	D9	D10	D10	D11	D11	D12	D12	D13	D13	D14	D14	D15	D15	D16	D16	D17	D17	D18	D18	D19	D19	D20	D20	D21	D21	D22	D22	D23	D23	D24	D24	D25	D25	D26
99.9219	115.716	461.696	133.288	521.277	116.21	489.606	118.731	485.977	110.273	474.145	107.321	483.266	119.019	508.556	100.976	437.895	108.657	491.941	132.658	499.475	112.399	499.217	118.439	493.424	116.295	494.012	110.634	460.383	105.744	482.842	107.446	473.17	98.7238	439.822	129.097	604.239	133.517	557.287	129.21	569.139	125.622	576.379	93.9451	412.688	103.941	407.217	88.5561	446.862	86.7931
71.9404	73.7328	320.906	81.8453	359.439	70.8784	344.747	75.4301	332.778	73.1073	328.737	74.0659	326.981	79.4886	354.08	64.5742	306.799	69.2299	340.982	76.9931	353.212	67.691	347.907	69.9032	339.461	68.3125	343.394	59.9593	321.823	66.5714	334.992	73	326.416	65.2816	303.624	83.2743	422.392	74.6889	394.386	84.7236	394.658	87.1101	396.483	65.2611	287.529	59.1671	287.801	56.7405	308.729	55.8011
51.9756	48.573	230.022	55.0463	257.461	48.8328	248.19	44.1568	242.177	48.4029	237.556	42.1544	234.842	47.4271	256.956	39.9664	219.624	36.7671	247.262	48.6976	252.902	47.9771	247.257	37.3254	247.06	41.6456	251.238	37.1688	233.815	40.4192	240.793	43.3965	233.011	36.8645	221.099	50.3197	301.939	49.2483	282.204	48.2245	284.219	60.8063	282.118	42.7019	205.68	42.9563	206.423	35.9063	220.833	32.416
36.9909	28.3382	170.641	33.9716	188.454	30.008	175.422	25.0039	176.269	26.5355	172.898	27.9414	170.399	33.8414	180.884	20.6669	160.639	20.6682	175.321	29.7881	185.616	28.4995	177.934	28.6159	176.967	24.5846	178.596	25.6796	161.532	27.9224	168.043	24.5196	168.466	27.594	155.149	28.6962	215.853	28.9304	202.339	33.9227	197.77	30.7867	201.883	28.2061	153.105	30.9269	149.376	21.6465	155.976	24.5074
26.9963	19.539	122.392	21.1294	139.824	18.4031	128.34	13.9635	128.103	13.9301	126.602	17.9363	128.404	21.6062	131.45	15.402	115.187	12.0881	131.673	14.506	136.361	19.4268	131.711	15.6104	129.913	17.1185	129.916	16.213	120.307	17.5826	124.324	15.9259	122.856	11.3333	116.158	21.3465	157.606	23.7481	146.001	19.6495	147.214	23.559	150.048	24.0168	112.754	24.0519	111.995	15.1402	115.785	24.1873
18.9988	15.3864	87.0604	15.4151	98.611	11.2818	91.5943	13.8833	87.9652	12.8012	88.6725	12.4684	87.2802	11.6951	97.6931	7.50233	82.3018	6.14595	93.2612	12.5093	94.9335	13.9325	92.0382	10.0427	92.9676	8.77978	94.7302	8.96925	86.7415	12.4356	91.3202	7.08005	88.1952	9.36025	82.7371	11.0756	115.737	12.8698	107.128	12.6506	105.266	14.9444	107.701	19.603	81.1583	21.2129	80.7041	11.9353	82.0596	16.1876
13.9994	6.2714	69.9562	11.4331	71.9036	12.5666	64.5345	8.86657	65.7257	7.84344	65.2465	8.47075	68.2521	11.2671	72.3378	4.07698	62.9592	5.06488	68.3471	4.60555	73.4557	8.72285	68.9665	5.64864	66.8182	7.37135	69.1751	7.58044	60.9015	10.5879	64.9049	5.03412	65.907	9.76568	60.0362	4.98171	85.8055	12.1606	78.0734	8.11805	79.4589	12.0294	79.9848	14.9112	65.1015	16.1905	65.2552	8.04637	61.8148	12.2585
9.99978	10.3647	46.6886	7.07217	54.7955	5.91261	49.5611	3.62574	48.4727	5.21	48.2773	8.21994	46.1053	10.0754	49.1776	3.89926	46.1112	3.09053	47.6792	6.06154	52.1714	5.1923	50.0686	4.07809	47.296	4.6604	47.9198	4.98423	43.6852	7.30228	48.0795	4.7157	47.2537	4.89336	42.9333	3.53912	62.9288	9.96907	53.8453	8.86514	51.7997	8.80231	58.8831	10.3492	50.668	10.2153	50.7743	4.08613	46.124	7.59015
7.19993	5.07036	34.0827	6.46018	36.7749	3.11711	35.8978	5.17125	31.032	1.19321	35.4234	3.38249	34.2019	7.63588	36.3798	1.43598	31.8165	1.48971	33.8241	2.03202	40.0933	5.15986	35.2486	4.09396	32.3511	3.36312	37.2286	3.52903	30.8837	5.59986	32.3535	3.76789	30.8801	2.52999	32.8784	1.89429	43.2989	4.50237	43.2446	5.1699	40.1419	5.81467	39.0013	7.45627	38.5387	8.97891	36.721	2.00939	34.0739	6.32775
5.19997	4.28949	28.011	2.16142	28.1188	1.86902	23.7492	0.6183	23.1208	2.24513	23.3612	4.24504	22.4771	5.20394	24.6711	3.40841	21.9211	1.84233	24.0484	2.65588	24.4111	4.05881	23.5172	1.12105	22.8399	2.66808	25.5958	1.6499	23.9356	3.50719	24.978	3.40332	24.6725	2.58163	23.4093	3.6404	26.251	1.95149	28.5299	4.46926	29.3637	3.83407	31.1933	5.9521	26.0012	5.21461	28.1031	0.37161	24.9458	3.76866
3.69998	2.9713	18.7655	5.80191	17.9772	2.42176	19.5729	--	15.9331	4.64414	16.6714	2.00792	19.6576	3.80891	18.8113	3.89713	14.2789	2.64444	19.001	0.96876	17.8125	4.8662	16.0045	0.1276	18.1775	1.90275	16.2354	1.19976	14.9101	2.49779	19.0025	1.8684	15.6402	2.98714	17.3023	1.96936	22.3733	2.39062	20.7529	4.08997	21.3642	4.80389	21.9388	4.33876	18.8153	2.57032	21.5548	0.83472	17.8064	3.00906
2.7	3.30426	11.159	1.43376	14.4635	3.76506	9.82962	--	10.4761	1.94992	15.1721	2.94928	12.8028	5.63068	10.9657	--	6.78974	1.28338	10.3809	1.31877	8.77824	1.95685	11.2446	--	12.7691	--	11.6213	1.92526	10.1126	1.0414	12.4564	2.13002	12.2148	1.7373	11.8715	--	14.2292	--	12.9255	2.02738	16.8208	1.66373	15.9019	3.83867	13.2557	1.84164	13.3735	0.19364	10.9584	2.45939
1.9	4.65019	6.54808	6.57922	9.61015	4.21211	7.36857	--	8.76833	0.1263	8.40716	0.0704	7.5048	--	4.97543	--	4.81873	0.78338	9.08135	--	5.66961	1.50904	5.65313	--	8.40283	--	7.35886	--	7.36649	--	7.02	--	3.42962	1.72653	7.62937	--	8.47229	--	9.86531	2.66969	9.86819	2.63129	11.4861	1.23731	10.2911	0.60779	9.98329	--	7.68046	--
1.4	0.00708	4.69456	4.64402	15.1876	3.99059	1.25353	--	5.94614	--	5.20575	1.63864	4.33755	--	5.55618	--	3.82026	--	4.82465	--	6.64002	--	0.19828	--	5.89975	--	5.69408	--	2.05168	--	5.49475	--	1.58691	0.76323	5.49629	--	5.43108	--	6.89821	--	2.67447	--	5.1069	--	6.8321	1.0666	7.16768	--	6.97212	--
1	8.13607	-2.62909	--	2.63021	--	1.3487	--	5.9088	--	3.29673	--	1.15916	--	--	--	--	--	6.71256	--	0.62934	--	5.62233	--	3.39466	--	4.48666	--	4.34591	--	4.66918	--	0.75113	--	2.53171	--	3.01376	--	6.08767	--	4.29085	--	1.49465	--	8.06486	--	4.85237	--	4.32453	--
[truncated: 51 more columns]

## Sheet: Figure 3 C
Frequency	G'	G''	G'	G''	G'	G''	G'	G''	G'	G''	G'	G''	G'	G''	G'	G''	G'	G''	G'	G''	G'	G''	G'	G''	G'	G''	G'	G''			G'	Standard Deviation		G''	Standard Deviation
1/s	Pa	Pa	Pa	Pa	Pa	Pa	Pa	Pa	Pa	Pa	Pa	Pa	Pa	Pa	Pa	Pa	Pa	Pa	Pa	Pa	Pa	Pa	Pa	Pa	Pa	Pa	Pa	Pa			Pa			Pa
	D1	D1	D2	D2	D3	D3	D4	D4	D5	D5	D6	D6	D7	D7	D8	D8	D9	D9	D10	D10	D11	D11	D12	D12	D13	D13	D14	D14			G'			G''
99.9219	3180.78	1342.55	3786.44	2678.27	5218.87	2629.24	4787.4	2876.1	5207.02	3145.16	4920.82	3152.34	4774.09	3315.62	4787.58	3061.81	3189.22	2353.72	3702.33	2750.78	4228.36	2530.51	5537.98	3146.76	3695.78	2459.71	5642.78	3488.4			4480.83	839.538		2762.85	423.596
71.9404	2369.24	1159.72	2637.18	2112.21	3864.5	2226.34	3680.08	2629.7	3783.2	2637.05	3547.47	2698.08	3368.09	2802.11	3478.25	2480.63	2438.22	2089.12	2805.27	2244.64	2961.59	2211.47	3907.16	2769.99	2847.82	2108.15	3709.99	2707.53			3251.58	642.243		2335.28	301.296
51.9756	1872.91	1028.73	1944.46	1819.31	3005.51	1971.47	2957.56	2458.81	2890.16	2243.73	2770.29	2398.63	2636.76	2611.52	2666.62	2132.14	2099.26	1907.29	2168.65	1919.21	2241.18	1993.66	2904.04	2487.54	2273.12	1861.93	2646.76	2263.96			2514.02	521.471		2066.97	282.786
36.9909	1481.35	929.703	1469.43	1499.1	2405.57	1749.71	2494.59	2150.4	2228.1	1977.58	2233.42	2071.04	2302.43	2274.04	2086.02	1761.56	1722.37	1671.62	1701.33	1637.37	1741.78	1818.5	2261.04	2153.11	1824.47	1628.31	2042.04	1924.28			2006.13	458.225		1794.09	242.487
26.9963	1215.13	849.477	1158.35	1258.11	1970.85	1617.81	2088.35	1900.67	1802	1728.02	1859.18	1809.8	1846.92	2008.45	1667.7	1561.83	1458.43	1496.57	1358.53	1426.37	1411.12	1628.11	1879.07	1985.39	1508.25	1410.65	1636.75	1699.96			1639.08	396.619		1589.74	233.767
18.9988	973.932	749.696	890.173	1178.9	1571.8	1443.84	1649.95	1688.27	1423.92	1476.02	1472.16	1613.14	1499.88	1795.18	1309.11	1304.49	1180.34	1334.45	1062.79	1196.9	1092.26	1521.46	1569.21	1692.84	1246.82	1243.82	1288.07	1457.16			1305.69	319.406		1400.8	215.146
13.9994	779.991	678.711	716.16	1054.47	1266.09	1275.65	1346.96	1423.25	1134.93	1272.94	1182.24	1413.95	1155.83	1562.69	1062.13	1203.9	939.613	1182.91	882.579	1009	988.102	1302.92	1317.57	1516.17	997.176	1114.62	1017.35	1227.9			1058.05	261.255		1225.75	190.166
9.99978	609.319	614.105	538.555	901.179	996.089	1134.46	1057.09	1233.31	880.097	1094.3	907.873	1240.11	936.092	1301.18	819.182	987.745	768.194	1041.8	685.369	868.399	803.216	1168.9	1003.69	1306.1	762.362	949.165	729.845	1094.25			822.499	210.407		1062.97	160.026
7.19993	481.216	533.294	399.668	744.503	744.94	1006.54	778.208	1069.45	659.758	949.676	696.85	1023.48	701.143	1144.64	613.08	838.338	553.564	913.701	515.13	748.43	717.147	990.959	781.595	1110.68	579.358	818.292	555.559	929.405			626.923	152.091		912.314	139.476
5.19997	365.048	483.014	293.615	626.603	587.059	838.531	584.911	904.394	474.065	782.627	503.848	879.688	512.385	966.705	444.058	728.637	433.076	771.757	386.384	611.293	512.051	865.556	591.225	967.519	448.777	695.414	381.317	808.018			465.875	118.469		777.169	126.844
3.69998	264.377	414.053	195.819	504.549	412.962	719.442	404.614	758.283	338.103	663.697	354.539	715.751	323.103	804.196	321.043	612.292	290.406	627.764	266.593	517.937	373.274	730.352	428.396	760.534	321.267	598.206	231.672	681.485			323.936	84.1584		647.946	95.0777
2.7	180.216	381.483	139.158	405.785	277.323	610.658	284.47	578.612	232.567	531.306	238.273	591.202	221.661	634.638	217.288	505.791	184.558	529.781	190.042	415.009	257.259	629.502	270.042	648.807	206.364	500.96	144.457	568.343			218.397	56.3589		535.306	81.4506
1.9	121.054	320.655	66.3526	287.142	158.709	511.852	159.521	490.89	131.35	422.674	117.496	476.435	133.101	504.952	154.825	439.223	105.955	467.667	117.113	344.447	171.659	483.485	143.39	546.789	130.402	419.057	42.1583	485.032			125.286	34.2822		439.803	61.2212
1.4	47.8237	290.799	26.2469	243.784	80.879	410.251	89.7446	387.786	63.0881	354.586	85.4689	381.879	63.953	442.464	--	410.288	113.588	389.442	74.1096	301.028	80.0512	391.713	56.1155	431.436	61.5095	330.996	9.79812	389.614			65.5656	24.828		365.36	48.0263
1	--	256.791	--	176.599	--	339.278	--	313.653	--	280.738	--	298.014	--	295.549	--	216.058	--	300.717	--	240.447	--	309.749	--	370.037	--	289.569	--	289.012			--	--		283.202	46.0679

## Sheet: Figure 3 D
Frequency	G'	G''	G'	G''	G'	G''	G'	G''	G'	G''	G'	G''			G'	Standard Deviation		G''	Standard Deviation
1/s	Pa	Pa	Pa	Pa	Pa	Pa	Pa	Pa	Pa	Pa	Pa	Pa			Pa			Pa	Pa
	D1	D1	D2	D2	D3	D3	D4	D4	D5	D5	D6	D6			G'			G''
99.923	10011.2	12715	16369	17289.5	11648.2	14706	11204	10340.4	6382.6	4831.59	11766.5	11819.6			11230.3	3220.43		11950.4	4241.95
71.9388	6383.24	8628.79	10559	11715.7	7391.97	9786.11	7447.91	7400.16	4592.96	3750.19	7670.2	8190.91			7340.87	1946.63		8245.3	2664.13
51.9768	4257.16	6505.57	7489.17	8701.41	5228.9	7157.08	5385.13	5749.53	3522.28	3134.96	5424.97	6164.02			5217.94	1343.71		6235.43	1836.17
36.9902	3019.73	5035.04	5535.45	6899.68	3770.55	5438.05	3988.75	4621.69	2799.9	2747.66	3929.36	4845.37			3840.62	965.827		4931.25	1342.65
26.9964	2229.91	4190.87	4305.02	5454.95	2921.33	4280.81	3096.66	3794.74	2362.99	2373.09	3026.75	3915.34			2990.44	737.235		4001.63	992.804
18.9987	1685.38	3298.04	3242.33	4348.63	2191.54	3302.45	2288.45	3134.49	1889.6	1970.7	2265.59	3093.5			2260.48	536.262		3191.3	757.077
13.9995	1232.79	2705.12	2498.7	3607.57	1679.43	2718.89	1730.3	2625.54	1547.28	1722.89	1692.67	2619.33			1730.19	418.441		2666.56	597.353
9.99979	849.205	2248.71	1928.84	2859.95	1273.88	2148.6	1272.9	2178.61	1187.71	1471.67	1208.89	2155.96			1286.9	352.122		2177.25	440.526
7.19992	545.613	1811.57	1460.84	2318.64	959.808	1728.08	945.139	1767.91	940.408	1237.44	945.787	1769.78			966.267	290.906		1772.24	342.953
5.19997	287.595	1430.79	1035.17	1900.21	702.305	1357.53	606.446	1474.64	708.765	1023.97	684.508	1456.33			670.799	239.323		1440.58	280.437
3.7	52.3303	1176.12	754.868	1595.82	482.985	966.059	484.185	1152.18	542.461	827.635	414.278	1109.06			455.184	229.35		1137.81	259.992
2.69999	83.3539	1094.18	487.261	1307.63	343.619	766.035	295.872	969.619	352.053	724.355	294.8	864.632			309.493	131.238		954.409	219.547
1.9	50.8988	834.615	299.793	972.101	240.101	551.088	79.5005	741.417	264.608	551.185	101.164	660.015			172.678	107.5		718.404	165.99
1.4	37.7598	577.854	152.654	713.234	99.9731	587.662	--	481.761	183.041	461.106	64.7225	514.989			107.63	60.1986		556.101	92.0878
1	--	476.4	--	607.556	--	358.375	--	402.063	--	292.066	--	424.616			--	--		426.846	108.245

## Sheet: Figure 3 E
G*	G*	G*
Pa	Pa	Pa
PT40	UV30	UV45
67.66	1602.92	2403.7
89.83	1283.24	3449.6
82.5	1294.4	2497.9
66.27	1106.28	2523.2
63.56	1418.26	1891.4
72.26	1647.21	2471.8
81.86	1217.42
62.58	1315.31
64.6	865.3
74.36	1049.8
58.97	1509.7
60.74	1624.4
58	1404.3
58.55	1537.3
57.34
57.77
53.06
45.9

[truncated: 10 more sheets: Figure 4 B,C,D, Figure 4 E, Figure 4 G, Figure 4 H, Figure 4 I, Figure6 C,D, Figure 6 E, Figure 6 F, Figure 6 G, Figure 6 H]
