# Supplementary material for: Optically driven control of mechanochemistry and fusion dynamics of biomolecular condensates via thymine dimerization
Source: Nat Commun. 2026 Mar 26;17:4436. doi: 10.1038/s41467-026-70757-w (PMC13183982; doi:10.1038/s41467-026-70757-w)
Supplement: Supplementary file 5 — Source Data SI [file 41467_2026_70757_MOESM5_ESM.xlsx]

## Sheet: S1
Sample	Average size
PLL2:DNA1	97.248
PLL1:DNA1	159.722
PLL1:DNA2	217.156
PLL1:DNA3	332.888
PLL1:DNA5	392.031
PLL1:DNA10	298.208

## Sheet: S2 B
UV45 on PF127	Probability
Single	68.43
Doublet	19.29
Clustered	12.28

## Sheet: S2 C
Frequency	G'	G”	G'	G”	G'	G”	G'	G”	G'	G”	G'	G”	G'	G”	G'	G”	G'	G”		G'	STD	G”	STD
1/s
	D1	D1	D2	D2	D3	D3	D4	D4	D5	D5	D6	D6	D7	D7	D8	D8	D9	D9
99.9297	99.2663	1685.64	98.3521	1560.57	123.035	1632.3	88.4562	1639.79	104.051	1877.22	97.6752	1879.78	139.635	1643.28	108.45	1854.77	113.551	1715.99		108.052	15.5376	1721.04	119.91
71.9437	97.94	1167.39	68.1461	1083.36	104.211	1128.24	67.7681	1138.28	94.8072	1298.76	75.8981	1289.48	117.705	1126.27	87.8773	1276.99	92.8994	1197.33		89.6947	16.7274	1189.57	80.4519
51.9793	67.3898	830.473	38.5447	775.618	68.4089	805.671	62.4227	805.866	60.2531	915.256	50.6251	917.812	107.951	792.345	75.8434	896.243	71.0343	852.326		66.9415	19.0982	843.512	54.5123
36.9915	43.2883	591.465	44.7978	555.114	46.6504	583.898	46.0597	574.019	47.0851	656.852	34.5507	653.45	87.1592	565.187	58.4414	631.699	33.2342	609.026		49.0296	16.0885	602.301	37.6855
26.9965	38.2856	437.026	34.0893	396.446	39.8516	432.215	31.6576	427.971	24.7859	487.187	21.4907	471.028	72.5307	416.209	39.4946	471.92	37.2049	450.027		37.7101	14.5803	443.337	29.3378
18.9987	27.4922	313.102	24.354	288.95	42.454	306.086	25.1855	300.148	35.663	333.112	21.2536	336.631	73.5456	294.051	25.5597	329.801	27.433	318.443		33.6601	16.3056	313.369	17.407
13.9994	19.0712	234.943	17.7535	216.583	36.5853	238.172	23.1645	223.076	23.6866	250.816	16.4893	249.858	63.7282	219.08	21.9253	245.444	23.5104	240.976		27.3238	14.8423	235.439	13.0327
9.99979	29.1236	161.112	8.29758	157.317	27.1146	179.102	15.3056	163.757	12.7645	193.594	5.40415	184.768	58.7309	155.715	8.64207	186.856	25.7898	174.576		21.2414	16.6094	172.977	13.9903
7.19993	19.8529	117.58	11.8328	102.578	24.9847	135.405	8.49928	117.979	11.5265	139.132	13.4421	118.569	44.5496	125.438	16.2274	123.203	17.2406	125.612		18.684	10.8834	122.833	10.7119
5.19997	22.3919	94.0153	2.45217	79.2431	20.4817	94.2325	13.0567	79.8585	13.6804	110.978	2.95551	88.1804	44.2127	82.5239	6.00418	97.6086	12.7609	97.153		15.3329	12.8989	91.5326	10.2457
3.69999	15.0303	65.9465	13.5611	49.5858	11.0151	66.975	13.3005	66.8127	9.83835	75.3358	--	71.1239	47.6788	64.4903	4.23863	61.8353	11.1589	69.3569		15.7277	13.3187	65.718	7.19919
2.7	17.0349	53.1344	9.97782	38.0545	14.5906	59.8349	8.86029	44.5818	3.69379	50.4182	--	46.4316	36.0445	54.714	7.7248	47.8568	--	57.3614		13.9895	10.6748	50.2653	6.818
1.9	8.40523	34.0351	1.92486	27.1691	2.9488	32.8087	3.46244	38.745	3.04333	36.2983	--	30.7472	45.8506	29.8738	3.37466	36.7408	--	38.8413		9.85857	16.0085	33.9177	4.09838
1.4	4.49446	37.3073	--	45.8794	--	20.7158	--	25.4262	9.52541	35.4019	--	62.0331	26.7584	19.703	--	23.0625	--	35.6765		13.5928	11.676	33.9117	13.7688
1	--	20.675	--	--	--	3.32017	--	23.3504	--	10.0195	--	38.333	--	--	--	13.5968	--	15.4653		--	--	17.8229	11.2101

## Sheet: S3 A-C
Bin Center	Count			Bin Center	Count			Bin Center	Count
A				B				C
PT40				UV30				UV30
10	1271			5	412			10	280
30	594			15	147			30	25
50	491			25	118			50	15
70	319			35	65			70	25
90	252			45	57			90	15
110	162			55	33			110	19
130	105			65	10			130	17
150	75			75	3			150	14
170	34			85	6			170	8
190	25			95	1			190	8
210	18			105	3			210	9
230	11			115	1			230	4
250	11							250	3
270	5							270	1
290	6							290	2
310	2							310	1
330	4							330	1
350	1							350	0
370	0
390	0
410	2
430	0
450	2

## Sheet: S4 D
Particle Id	ECD	Area	Perimeter	Circularity	Intensity Mean	Intensity Std	Intensity Min	Intensity Max	Max Feret Diameter	Aspect Ratio	X Position	Y Position	Time (%)	Time (min)
	um
2-178	2.875	37	27.56	0.78	706.89	90.02	511	802	5.375	0.55	2	396	0.21	0
1973-03-01	3.375	41	26.49	0.86	723.51	62.82	600	800	4.375	0.76	148	142	0.42	0
3-190	7.625	86	48.38	0.68	674.94	113.55	349	801	14.625	0.42	4	494	0.42	0
3-396	2.125	28	23.9	0.78	722.04	66.32	573	801	2.875	0.89	194	1020	0.42	0
1947-04-01	3.125	40	26.49	0.85	725.05	61.63	607	802	4.375	0.72	148	142	0.63	0
2025-05-02	3.125	38	27.49	0.8	726.76	62.3	598	802	4.875	0.52	764	2	0.84	0.01
2025-06-01	3.125	40	29.73	0.75	632.45	127.41	403	800	6.625	0.53	256	2	1.05	0.01
2025-06-04	3.875	46	31.31	0.77	666.59	112.45	429	793	5.625	0.7	4	9	1.05	0.01
1953-06-01	3.125	40	25.07	0.89	724.2	61.52	606	802	4.125	0.7	148	142	1.05	0.01
6-382	2.125	28	22.24	0.84	676.54	88.04	513	801	2.875	0.8	2	934	1.05	0.01
2025-07-03	3.375	41	31.73	0.72	734.56	86.38	467	802	7.125	0.44	669	2	1.26	0.01
1979-07-01	2.625	32	24.24	0.83	660.47	110.3	444	797	4.625	0.46	1278	183	1.26	0.01
8-321	12.375	158	59.38	0.75	569.82	159.52	268	802	18.625	0.62	6	841	1.47	0.01
2025-12-02	2.125	26	20.83	0.87	699.12	83.2	554	796	2.625	0.58	926	2	2.31	0.02
12-388	2.875	36	31.56	0.67	748.64	45.07	640	802	7.125	0.46	117	1020	2.31	0.02
13-18	5.625	64	37.56	0.76	664.17	130.14	329	802	7.375	0.85	5	57	2.52	0.02
13-190	3.375	41	27.49	0.83	616.51	145.96	343	801	5.375	0.56	1277	488	2.52	0.02
14-2	5.875	68	34.49	0.85	613.13	135.05	375	801	9.125	0.58	879	4	2.73	0.02
14-250	3.375	42	28.73	0.8	737.31	43.6	637	798	4.375	0.77	877	600	2.73	0.02
15-68	3.125	40	26.31	0.85	722.2	62.2	597	801	4.125	0.74	148	142	2.94	0.02
15-355	3.375	41	25.07	0.91	703.93	83.09	520	802	4.625	0.7	4	894	2.94	0.02
17-263	5.625	63	36.9	0.76	629.94	146.35	311	799	9.125	0.6	5	670	3.36	0.04
18-2	2.375	29	22.9	0.83	719.76	62.46	589	800	3.375	0.64	412	2	3.57	0.05
18-54	3.375	41	28.56	0.79	725.56	60.43	606	801	4.125	0.73	148	142	3.57	0.05
19-45	3.375	41	26.49	0.86	725.85	61.26	595	801	4.375	0.75	148	142	3.78	0.05
20-57	3.375	41	26.49	0.86	727.68	59.87	609	802	4.375	0.75	148	142	3.99	0.05
20-391	3.125	39	29.14	0.76	533.56	195.18	120	793	5.125	0.71	1276	936	3.99	0.05
21-71	3.125	39	25.07	0.88	720.49	60.64	590	800	3.875	0.73	148	142	4.2	0.05
21-263	9.875	117	47.46	0.81	645.75	117.84	391	801	10.875	0.88	6	592	4.2	0.05
21-338	2.125	28	22.66	0.83	679.21	90.67	507	793	2.875	0.7	2	768	4.2	0.05
21-452	2.875	36	24.24	0.88	597.61	148.35	327	800	4.125	0.63	872	1021	4.2	0.05
22-186	6.625	76	38.73	0.8	736.46	48.41	634	802	8.125	0.92	1274	468	4.41	0.05
23-1	5.125	59	32.31	0.84	629.85	148.59	313	802	6.625	0.75	600	4	4.62	0.05
23-394	3.125	38	26.9	0.81	709.26	68.1	574	802	5.375	0.54	616	1021	4.62	0.05
24-409	4.125	49	28.9	0.86	618.98	122.71	402	801	4.625	0.96	4	950	4.83	0.06
25-1	2.375	31	22.49	0.88	731.71	61.97	600	800	3.125	0.74	990	2	5.04	0.06
25-51	2.125	28	21.07	0.89	701	69.02	554	792	2.625	0.74	557	133	5.04	0.06
25-194	2.375	31	25.73	0.77	747.52	45.56	656	802	2.875	0.89	1276	505	5.04	0.06
26-61	3.125	40	29.31	0.76	724.65	61.47	597	802	4.375	0.79	148	142	5.25	0.06
26-420	3.375	41	25.07	0.91	650.46	110.52	420	799	4.125	0.76	1242	1020	5.25	0.06
27-224	2.625	32	26.9	0.75	701.59	81.14	536	797	5.375	0.47	1277	590	5.46	0.06
28-57	3.125	40	26.73	0.84	724.1	60.47	602	802	3.875	0.82	148	142	5.67	0.06
29-35	4.625	53	30.38	0.85	700.32	94.41	474	801	4.625	0.85	1009	79	5.88	0.06
29-98	2.125	26	22.07	0.82	732.15	54.61	628	800	2.625	0.63	1277	262	5.88	0.06
30-61	2.875	37	25.49	0.85	717.76	58.26	608	799	3.625	0.8	148	142	6.09	0.07
30-349	2.875	35	23.07	0.91	724.26	64.83	571	802	3.125	0.86	815	858	6.09	0.07
31-49	3.125	39	26.31	0.84	722.69	61.47	600	797	3.875	0.73	148	142	6.3	0.07
32-440	5.125	58	37.21	0.73	703.47	86.66	504	802	7.875	0.61	850	1020	6.51	0.07
33-1	2.625	34	24.49	0.84	694.18	85.96	502	802	3.875	0.78	236	3	6.72	0.07
33-62	4.125	49	27.66	0.9	647.47	113.01	433	801	4.625	0.83	1276	148	6.72	0.07
34-274	13.375	176	59.46	0.79	523.66	176.39	249	801	17.375	0.68	1270	670	6.93	0.07
35-28	2.375	30	22.31	0.87	725.6	58.94	612	802	2.625	0.88	1276	54	7.14	0.07
35-393	2.625	32	23.49	0.85	659.16	110.84	424	801	3.125	0.76	1276	975	7.14	0.07
35-406	3.125	39	31.73	0.7	764.18	32.83	678	802	6.625	0.42	30	1018	7.14	0.07
36-112	2.875	35	23.66	0.89	699.51	78.72	547	802	3.625	0.66	1277	278	7.35	0.08
37-28	4.125	48	30.9	0.79	678.19	97	474	801	6.375	0.75	4	86	7.56	0.08
37-100	2.375	29	21.66	0.88	720.9	66.29	574	799	2.875	0.76	208	250	7.56	0.08
37-411	2.375	30	22.24	0.87	709.27	73.81	573	801	3.125	0.7	1097	1021	7.56	0.08
39-117	2.875	37	23.9	0.9	687.27	89.88	502	800	3.125	0.85	1276	330	7.98	0.08
39-406	2.875	36	26.14	0.81	722.83	68.24	576	802	3.125	0.93	1109	1020	7.98	0.08
40-69	3.375	41	26.49	0.86	724.46	62.52	602	802	4.375	0.76	148	142	8.19	0.08
40-140	5.875	66	42.97	0.67	694.65	89.29	453	800	14.125	0.32	5	332	8.19	0.08
41-1	2.875	35	32.49	0.65	682.37	98.34	459	802	9.375	0.25	1027	2	8.4	0.08
41-114	2.875	35	23.07	0.91	723.8	65.35	599	800	3.125	0.85	1170	257	8.4	0.08
42-4	2.625	32	28.31	0.71	755.72	56.58	606	801	6.625	0.43	1116	2	8.61	0.09
42-94	5.125	60	42.14	0.65	585.5	165.45	288	801	11.625	0.38	2	213	8.61	0.09
42-333	2.625	33	27.73	0.73	758.64	30.88	677	798	6.375	0.49	1276	778	8.61	0.09
43-1	3.125	38	25.9	0.84	707.61	70.45	563	802	5.125	0.59	1208	3	8.82	0.11
43-430	4.625	53	32.56	0.79	695.19	97.01	482	801	6.375	0.66	102	1018	8.82	0.11
44-2	3.875	47	27.31	0.89	677.3	101.49	454	800	4.375	0.86	860	4	9.03	0.11
44-57	3.375	41	26.49	0.86	724.12	63.09	599	801	4.375	0.74	148	142	9.03	0.11
44-208	7.625	88	43.73	0.76	571.85	161.01	289	802	10.875	0.72	4	460	9.03	0.11
45-65	3.375	41	26.49	0.86	726.22	60.02	607	802	4.375	0.74	148	142	9.24	0.11
46-3	2.125	27	24.66	0.75	719.44	63.03	611	799	5.375	0.32	878	1	9.45	0.11
46-58	3.125	40	26.9	0.83	723.45	60.01	609	802	4.375	0.79	148	142	9.45	0.11
47-1	2.625	33	27.73	0.73	681.67	101.61	479	800	4.625	0.56	1144	2	9.66	0.11
47-53	3.125	40	26.49	0.85	721.7	61.32	602	800	4.375	0.76	148	142	9.66	0.11
47-406	2.625	33	23.07	0.88	677.94	90.32	486	795	3.125	0.81	139	1020	9.66	0.11
48-230	4.875	56	29.9	0.89	631.52	138.89	329	801	5.125	0.88	4	548	9.87	0.11
48-231	2.125	27	20.24	0.91	723.26	54.64	613	791	2.125	0.83	1276	546	9.87	0.11
49-70	3.125	38	25.07	0.87	720.37	59.99	590	797	3.875	0.7	148	142	10.08	0.12
49-400	2.625	33	23.07	0.88	725.64	62.64	585	802	2.875	0.88	1104	944	10.08	0.12
50-57	6.375	72	35.14	0.86	680.19	105.54	412	801	7.375	0.82	4	168	10.29	0.12
51-45	3.375	41	25.73	0.88	728.29	60.69	597	801	4.125	0.75	148	142	10.5	0.12
52-1	3.375	41	26.9	0.84	699.37	79	550	802	4.875	0.59	1053	2	10.71	0.12
52-168	2.125	27	21.41	0.86	666.11	107.49	470	797	3.125	0.57	2	504	10.71	0.12
53-1	3.125	39	26.49	0.84	704.77	84.58	532	801	3.875	0.81	862	3	10.92	0.12
53-120	14.625	198	66.28	0.75	546.43	187.65	141	802	21.125	0.54	10	322	10.92	0.12
53-264	2.625	32	23.66	0.85	702.31	82.61	514	796	3.375	0.75	2	704	10.92	0.12
53-394	2.875	36	25.73	0.83	717.19	66.45	579	800	4.625	0.65	822	1020	10.92	0.12
54-247	6.375	72	41.38	0.73	678.25	114.39	397	802	10.875	0.5	1262	590	11.13	0.12
55-49	3.125	40	25.73	0.87	722.58	61.27	601	802	3.625	0.8	148	142	11.34	0.13
55-396	3.125	38	29.56	0.74	713.68	80.22	530	802	4.625	0.69	14	1020	11.34	0.13
56-63	4.625	54	33.07	0.79	523.07	193.8	186	796	8.875	0.52	2	146	11.55	0.13
56-405	2.125	28	20.83	0.9	740.39	50.78	630	802	2.125	0.84	974	1021	11.55	0.13
57-5	4.875	57	33.97	0.79	674.21	112.88	431	802	5.625	0.89	1276	12	11.76	0.13
57-242	2.375	30	26.24	0.74	672.1	104.27	478	797	4.875	0.44	2	531	11.76	0.13
57-291	4.125	48	39.07	0.63	616.69	165.7	244	802	11.875	0.43	1276	656	11.76	0.13
58-67	3.375	41	28.14	0.81	722.8	62.88	602	802	3.875	0.86	148	142	11.97	0.13
58-303	7.625	87	41.04	0.81	658.62	106.7	421	800	9.375	0.74	1273	662	11.97	0.13
59-59	3.125	40	26.31	0.85	722.6	61.62	606	800	3.875	0.76	148	142	12.18	0.13
60-3	3.125	39	35.38	0.63	723.08	74.45	563	802	4.375	0.86	908	4	12.39	0.13
60-152	2.875	35	26.9	0.78	686.86	90.34	494	799	4.875	0.51	2	359	12.39	0.13
61-46	3.125	40	26.31	0.85	723.95	60.81	608	802	4.125	0.7	148	142	12.61	0.14
61-174	2.125	28	23.66	0.79	700.21	85.55	519	799	4.375	0.44	1278	485	12.61	0.14
62-121	2.625	34	25.66	0.81	713.79	61.87	577	800	5.125	0.58	3	279	12.82	0.14
62-397	2.375	31	24.07	0.82	722.45	56.35	610	798	4.125	0.53	662	1021	12.82	0.14
63-3	2.125	26	25.66	0.7	721.77	79.05	552	802	5.375	0.29	1128	1	13.03	0.14
63-71	2.875	35	23.66	0.89	711.91	64.06	576	800	3.625	0.63	1128	164	13.03	0.14
63-364	8.125	94	42.97	0.8	594.61	161.18	278	796	10.625	0.79	5	966	13.03	0.14
64-52	3.375	43	28.14	0.83	724.58	62.04	601	801	4.625	0.71	148	142	13.24	0.14
64-258	2.125	27	21.66	0.85	722.59	62.62	593	796	3.125	0.6	239	678	13.24	0.14
65-48	3.375	41	27.73	0.82	724.22	62.29	609	802	4.375	0.7	148	142	13.45	0.14
66-1	2.125	26	22.49	0.8	727.38	55.02	637	801	3.625	0.65	188	2	13.66	0.14
66-121	5.625	64	33.07	0.86	671.58	109.67	461	802	7.875	0.72	4	298	13.66	0.14
66-260	3.125	40	27.49	0.82	726.15	57.83	617	802	5.625	0.51	1277	598	13.66	0.14
67-374	3.375	41	26.9	0.84	620.63	130.32	366	794	4.375	0.77	3	916	13.87	0.15
68-2	3.625	44	27.07	0.87	699.5	86.7	514	802	4.875	0.68	1106	2	14.08	0.15
68-20	2.375	30	22.24	0.87	729.17	58.76	601	802	2.125	0.93	1276	42	14.08	0.15
68-170	2.375	29	23.66	0.81	634.83	138.69	340	801	4.625	0.48	1278	356	14.08	0.15
69-261	3.625	44	26.56	0.89	731.41	60.34	595	802	4.125	0.83	1210	626	14.29	0.15
69-422	2.375	31	22.24	0.89	594.42	139.5	322	768	3.125	0.71	1078	1021	14.29	0.15
70-359	2.125	26	21.9	0.83	739.85	47.44	657	800	2.125	0.88	1240	890	14.5	0.15
71-3	13.375	173	72.46	0.64	507.61	213.95	115	802	24.875	0.41	439	5	14.71	0.15
71-249	2.875	36	26.49	0.8	677.67	107.76	461	799	6.125	0.49	1277	572	14.71	0.15
71-270	6.125	69	33.73	0.87	711.26	67.18	581	801	7.125	0.77	1117	640	14.71	0.15
71-409	2.125	28	22.07	0.85	700.36	76.04	547	802	2.625	0.76	2	968	14.71	0.15
72-64	2.875	37	26.14	0.82	717.51	61.17	593	796	3.375	0.83	148	142	14.92	0.17
72-309	2.625	34	25.07	0.82	677.88	101.98	477	802	4.875	0.49	2	726	14.92	0.17
73-58	3.375	42	26.49	0.87	727.29	60.77	607	800	4.375	0.78	148	142	15.13	0.17
74-65	3.125	40	26.31	0.85	725.93	61.85	606	800	3.875	0.76	148	142	15.34	0.18
74-235	2.375	31	23.49	0.84	739.35	53.58	617	800	2.875	0.84	2	581	15.34	0.18
75-4	11.375	141	59.38	0.71	582.84	166.82	271	802	15.625	0.79	7	18	15.55	0.18
75-79	2.125	27	22.31	0.83	731.74	54.53	626	801	3.125	0.58	268	196	15.55	0.18
75-396	5.625	63	32.31	0.87	642.97	117	403	789	6.375	0.85	4	968	15.55	0.18
76-1	12.875	165	58.63	0.78	535	187.65	183	802	17.125	0.73	1233	6	15.76	0.18
76-154	2.375	31	24.24	0.81	555.13	171.43	233	800	4.375	0.48	1278	394	15.76	0.18
76-261	3.125	39	25.9	0.85	756.44	34.67	689	801	4.375	0.79	872	661	15.76	0.18
77-2	4.875	56	45.8	0.58	637.36	182.62	173	802	12.875	0.39	650	2	15.97	0.18
77-186	2.625	32	35.31	0.57	733.5	62.31	578	802	8.625	0.34	2	476	15.97	0.18
78-104	3.375	42	25.66	0.9	639.38	118.17	408	798	4.125	0.75	1276	252	16.18	0.18
78-111	11.375	143	51.49	0.82	469.69	221.08	106	796	16.125	0.53	4	269	16.18	0.18
78-405	4.125	49	28.9	0.86	658.96	114.43	400	802	4.625	0.9	1276	1004	16.18	0.18
79-2	9.375	110	42.8	0.87	609.46	145.6	317	802	10.875	0.87	958	6	16.39	0.18
79-60	3.375	41	26.49	0.86	724.05	61.01	603	797	4.375	0.71	148	142	16.39	0.18
80-357	2.375	31	21.66	0.91	706.19	79.55	546	794	2.875	0.84	490	1020	16.6	0.19
80-360	2.125	27	20.83	0.88	717.85	61.28	602	797	2.875	0.77	1192	1021	16.6	0.19
81-76	2.125	27	22.73	0.81	746.74	44.45	655	802	2.875	0.67	669	180	16.81	0.19
82-50	3.125	39	26.31	0.84	722.79	60.09	596	802	3.875	0.73	148	142	17.02	0.19
82-192	2.625	33	26.24	0.78	649.09	118.21	411	794	5.375	0.41	1278	468	17.02	0.19
82-418	3.125	38	24.49	0.89	714.21	78.71	541	799	4.375	0.69	54	1020	17.02	0.19
83-55	4.125	48	34.73	0.71	735.29	61.8	597	802	7.625	0.73	147	143	17.23	0.19
84-70	2.625	33	23.9	0.85	653.73	115.78	426	796	4.125	0.72	1276	150	17.44	0.19
84-146	4.875	55	32.73	0.8	711.29	60.44	604	802	8.875	0.5	1276	350	17.44	0.19
85-74	3.375	42	27.07	0.85	673.76	97.6	482	801	5.125	0.71	3	160	17.65	0.19
86-58	3.125	40	26.49	0.85	724.7	60.77	601	800	4.375	0.71	148	142	17.86	0.2
87-55	3.375	42	26.49	0.87	728.6	62.78	596	802	4.375	0.78	148	142	18.07	0.2
87-171	6.375	73	39.49	0.77	537.53	188.65	193	800	11.875	0.41	1276	497	18.07	0.2
87-385	5.625	63	33.38	0.84	640.52	137.81	333	799	7.375	0.68	37	1018	18.07	0.2
88-50	3.375	43	26.49	0.88	727.77	62.15	598	800	4.375	0.75	148	142	18.28	0.2
90-59	3.125	38	26.31	0.83	718.03	59.41	596	801	3.875	0.83	148	142	18.7	0.2
90-306	6.875	77	38.9	0.8	661.58	105.9	385	801	8.625	0.78	4	766	18.7	0.2
91-75	2.125	27	21.07	0.87	716.78	69.26	571	801	2.125	0.83	2	178	18.91	0.2
91-93	2.375	31	23.07	0.86	719.74	72.64	569	799	3.125	0.73	90	239	18.91	0.2
91-155	2.125	27	22.31	0.83	732	51.08	634	802	2.875	0.71	30	382	18.91	0.2
92-1	2.625	33	25.49	0.8	628.61	155.19	284	801	3.875	0.78	140	2	19.12	0.21
92-162	2.125	26	20.9	0.86	720.23	62.28	599	801	1.875	0.89	312	384	19.12	0.21
92-412	4.875	55	31.31	0.84	668.62	113.31	390	802	7.875	0.56	638	1020	19.12	0.21
93-2	2.875	35	25.31	0.83	706	80.25	546	802	3.875	0.81	646	4	19.33	0.21
93-55	3.375	41	26.49	0.86	725.71	59.48	609	800	4.375	0.71	148	142	19.33	0.21
93-394	5.125	58	30.14	0.9	633.1	139.05	320	802	4.875	0.91	1231	1019	19.33	0.21
94-64	3.375	42	26.49	0.87	728.43	61.7	602	801	4.375	0.79	148	142	19.54	0.21
95-5	2.625	33	27.66	0.74	568.91	186.23	226	802	6.625	0.35	2	12	19.75	0.21
96-1	5.875	67	35.14	0.83	631.16	141.08	348	802	7.875	0.74	154	4	19.96	0.21
96-146	2.125	26	20.24	0.89	755.69	34.18	685	800	2.125	0.82	1277	390	19.96	0.21
97-57	3.125	38	27.97	0.78	720.84	60.08	613	801	4.125	0.72	148	142	20.17	0.21
97-174	3.375	42	27.07	0.85	728.38	47.22	640	798	4.625	0.68	1275	428	20.17	0.21
98-316	12.875	167	51.8	0.88	409.23	269.23	14	801	14.875	0.76	1271	828	20.38	0.22
99-94	6.125	71	36.14	0.83	640.37	131.94	337	802	8.875	0.68	4	272	20.59	0.22
99-311	17.125	244	70.04	0.79	342.3	259.01	0	801	23.125	0.64	1272	876	20.59	0.22
100-1	5.625	63	41.97	0.67	723.21	71.04	523	800	10.125	0.55	322	4	20.8	0.22
100-101	2.375	29	22.83	0.84	665.14	105.58	459	801	3.625	0.53	1278	240	20.8	0.22
101-45	3.125	40	26.49	0.85	725.1	61.96	605	801	4.375	0.74	148	142	21.01	0.22
102-50	3.375	41	28.73	0.79	724.34	61.17	596	802	4.375	0.8	148	142	21.22	0.22
102-387	3.875	46	31.38	0.77	719.74	62.98	600	802	5.625	0.7	60	1020	21.22	0.22
103-46	3.375	42	26.31	0.87	727.88	61.84	600	801	4.125	0.76	148	142	21.43	0.22
103-206	2.125	28	25.56	0.73	741.57	54.73	627	802	2.625	0.86	74	583	21.43	0.22
103-380	8.125	95	41.63	0.83	569.71	198.54	146	801	10.125	0.69	328	1018	21.43	0.22
104-18	5.125	58	43.8	0.62	734.02	65.78	534	802	9.875	0.58	5	81	21.64	0.23
104-223	6.125	70	37.07	0.8	442.57	248.26	107	802	10.875	0.43	1276	582	21.64	0.23
104-297	2.875	35	25.66	0.82	676.83	88.29	520	801	4.875	0.61	1277	751	21.64	0.23
105-279	3.125	38	25.07	0.87	657.87	111.95	437	802	3.875	0.77	1276	722	21.85	0.23
105-410	2.125	26	20.9	0.86	738.58	49.33	643	800	2.375	0.79	1205	1021	21.85	0.23
106-53	3.375	41	26.31	0.86	724	60.03	604	801	4.125	0.77	148	142	22.06	0.23
106-185	2.375	29	25.14	0.76	711.03	66.2	577	799	3.625	0.59	2	450	22.06	0.23
106-383	6.625	75	36.07	0.85	591.21	173.91	238	801	9.625	0.63	724	1020	22.06	0.23
107-431	2.125	26	21.07	0.86	722.92	60.39	602	789	2.125	0.83	6	1020	22.27	0.23
108-279	9.125	106	43.56	0.84	342.82	259.07	47	799	13.375	0.58	1275	740	22.48	0.23
109-65	2.875	37	25.31	0.85	751.24	44.16	651	802	3.875	0.74	830	179	22.69	0.23
109-395	9.375	112	46.38	0.81	508.09	198.3	140	802	14.375	0.58	1211	1018	22.69	0.23
110-2	3.125	39	29.07	0.76	628.85	124.81	379	800	7.375	0.45	472	2	22.9	0.24
110-72	3.125	39	28.56	0.78	723.38	59.9	611	802	4.125	0.77	148	142	22.9	0.24
110-302	3.375	42	29.9	0.77	736.29	51.32	636	802	6.625	0.51	1276	716	22.9	0.24
111-66	4.625	53	32.31	0.8	685.36	91.49	502	800	6.125	0.86	1276	136	23.11	0.24
111-205	3.375	43	28.14	0.83	697.56	94.81	464	800	4.625	0.72	4	448	23.11	0.24
111-265	3.625	45	27.56	0.86	706.6	72.39	549	802	4.125	0.91	1084	622	23.11	0.24
112-165	2.625	32	28.14	0.71	720.19	67.99	581	802	4.375	0.58	186	412	23.32	0.24
112-400	2.625	33	23.49	0.87	673.97	92.18	497	802	3.125	0.87	1135	1020	23.32	0.24
113-105	4.125	48	41.14	0.6	710.81	102.74	454	802	12.125	0.29	2	274	23.53	0.24
114-1	3.125	38	23.9	0.91	676.95	113.13	416	799	3.125	0.9	418	3	23.74	0.24
114-3	3.125	40	29.9	0.75	739.65	41.21	664	797	5.125	0.79	827	3	23.74	0.24
114-64	3.375	41	26.49	0.86	727.61	61.02	604	800	4.375	0.74	148	142	23.74	0.24
114-250	2.125	28	21.07	0.89	712.21	64.84	593	799	2.625	0.73	1277	602	23.74	0.24
115-40	3.375	42	26.49	0.87	726.62	60.98	595	801	4.375	0.77	148	142	23.95	0.24
115-282	6.125	70	38.9	0.76	555.17	178.26	219	784	10.125	0.57	1276	758	23.95	0.24
115-384	4.875	55	30.14	0.87	639.51	146.25	298	802	6.125	0.7	926	1020	23.95	0.24
116-392	2.375	29	23.31	0.82	721.97	61.69	605	801	3.125	0.7	2	957	24.16	0.25
117-3	2.375	29	22.73	0.84	716.31	63.09	591	801	2.125	0.93	832	3	24.37	0.25
117-355	2.125	26	20.49	0.88	738.27	49.3	650	799	2.125	0.72	452	826	24.37	0.25
118-61	3.125	40	26.9	0.83	722.8	60.24	604	800	4.375	0.77	148	142	24.58	0.25
119-233	4.375	51	29.07	0.87	594.43	154.07	281	799	6.375	0.67	1276	615	24.79	0.25
119-369	4.125	48	29.9	0.82	601.1	145	335	800	6.625	0.69	3	916	24.79	0.25
120-63	3.125	40	26.31	0.85	722.43	62.42	579	800	4.125	0.74	148	142	25	0.25
120-153	14.625	195	69.11	0.72	504.34	222	113	802	21.375	0.76	1271	372	25	0.25
121-63	3.125	39	26.31	0.84	723.05	61.18	592	801	4.375	0.77	148	142	25.21	0.25
122-1	4.625	54	29.14	0.89	623.56	140.02	335	798	4.875	0.81	475	4	25.42	0.26
122-230	2.625	34	23.31	0.89	733.18	56.27	615	801	3.125	0.81	1276	631	25.42	0.26
124-78	3.375	41	27.14	0.84	725.54	61.8	607	802	4.625	0.7	148	142	25.84	0.26
124-437	2.125	27	22.73	0.81	715.85	53.12	618	796	2.125	0.87	19	1020	25.84	0.26
125-2	7.625	89	43.38	0.77	628.53	143.28	298	801	12.125	0.59	897	4	26.05	0.26
125-75	3.125	40	27.9	0.8	724.13	61.89	604	801	5.125	0.7	147	142	26.05	0.26
125-380	2.375	29	22.9	0.83	700.48	76.5	548	801	2.875	0.8	1276	944	26.05	0.26
126-4	2.125	27	21.66	0.85	678.74	100.42	477	800	2.875	0.72	1277	10	26.26	0.26
126-62	3.125	39	25.9	0.85	717.56	61.07	593	801	3.875	0.75	148	142	26.26	0.26
126-320	3.875	46	27.73	0.87	638.24	125.15	400	801	4.625	0.79	1276	741	26.26	0.26
127-2	2.875	37	26.07	0.83	552.59	200.05	181	802	4.125	0.71	924	2	26.47	0.26
127-401	2.125	26	20.9	0.86	739.5	50.5	623	802	1.875	0.92	632	910	26.47	0.26
128-51	3.125	38	26.73	0.82	720.76	59.68	603	794	3.875	0.74	148	142	26.68	0.27
128-455	5.125	58	31.31	0.86	671.02	110.11	401	799	6.625	0.78	430	1020	26.68	0.27
129-4	6.625	74	36.73	0.83	597.89	137.82	351	800	9.875	0.62	985	4	26.89	0.27
131-1	2.125	28	21.07	0.89	709.61	65.74	575	801	2.625	0.73	1015	2	27.31	0.27
131-61	3.125	40	26.73	0.84	723.4	60.28	611	802	4.125	0.75	148	142	27.31	0.27
131-264	3.125	38	27.9	0.78	687.18	87.44	514	801	5.625	0.59	3	644	27.31	0.27
131-361	4.125	48	31.49	0.78	680.19	86.25	519	802	5.875	0.82	4	890	27.31	0.27
132-229	5.125	59	31.73	0.86	692.32	80.69	529	802	6.125	0.75	960	560	27.52	0.27
133-2	2.375	30	28.49	0.68	731.33	71.81	543	802	5.375	0.54	514	2	27.73	0.27
133-60	3.375	41	26.49	0.86	723.8	62.32	596	801	4.375	0.76	148	142	27.73	0.27
133-193	5.125	59	32.31	0.84	572.83	171.89	246	798	7.375	0.69	1276	476	27.73	0.27
134-120	8.625	99	49.8	0.71	611.52	145.44	273	800	10.625	0.87	5	298	27.94	0.28
135-2	2.125	26	22.14	0.82	710.19	72.49	562	802	2.625	0.69	510	2	28.15	0.28
135-418	2.875	36	26.14	0.81	733.69	55.71	616	800	3.875	0.68	94	1020	28.15	0.28
136-104	2.375	31	23.66	0.83	677.03	95.75	472	800	3.375	0.7	2	238	28.36	0.28
137-55	3.375	41	26.31	0.86	725.54	61.43	603	800	4.125	0.73	148	142	28.57	0.28
137-222	2.375	29	22.24	0.86	691.24	84.52	547	798	3.125	0.7	1277	568	28.57	0.28
138-50	3.125	39	26.49	0.84	720.92	59.54	603	800	4.375	0.72	148	142	28.78	0.28
138-323	2.125	26	20.49	0.88	759.12	34.14	690	801	2.125	0.8	1090	864	28.78	0.28
138-343	8.625	100	48.14	0.74	402.04	253.77	38	792	16.875	0.44	1276	943	28.78	0.28
139-35	3.125	39	24.9	0.89	688.03	95.87	479	802	3.125	0.91	1276	52	28.99	0.28
139-188	2.375	29	21.66	0.88	708.83	71.78	575	799	3.125	0.66	1277	402	28.99	0.28
140-59	3.125	40	26.73	0.84	723.05	60.93	598	798	4.125	0.8	148	142	29.2	0.29
141-27	5.875	68	44.21	0.66	711.21	82.99	471	802	10.875	0.43	1272	66	29.41	0.29
141-112	3.875	46	31.56	0.76	685.33	95.55	484	802	5.625	0.68	4	226	29.41	0.29
141-238	4.375	50	33.97	0.74	707.18	66.69	589	802	5.625	0.82	3	520	29.41	0.29
141-439	2.125	26	20.24	0.89	716.58	60.67	599	794	2.125	0.81	122	1021	29.41	0.29
142-3	4.625	52	32.49	0.79	606.13	167.45	229	800	7.875	0.69	755	3	29.62	0.29
142-54	3.125	40	26.31	0.85	724.4	60.68	608	801	4.375	0.68	148	142	29.62	0.29
143-61	3.125	40	26.49	0.85	724.13	62.98	593	802	4.375	0.76	148	142	29.83	0.29
144-1	4.125	48	30.21	0.81	703.94	75.1	539	802	5.375	0.83	486	4	30.04	0.29
144-65	3.125	39	25.07	0.88	723.51	60.01	601	802	4.125	0.72	148	142	30.04	0.29
144-422	3.625	44	28.49	0.83	647.5	108.03	425	801	5.625	0.58	132	1020	30.04	0.29
145-1	2.625	33	31.73	0.64	726.58	67.47	526	801	7.125	0.35	56	2	30.25	0.29
145-51	2.875	37	25.49	0.85	719.11	59.67	594	802	3.875	0.84	148	142	30.25	0.29
146-60	3.125	38	26.31	0.83	719.39	57.99	605	797	4.125	0.79	148	142	30.46	0.3
147-49	3.375	42	28.73	0.8	726.52	60.68	599	797	4.375	0.77	148	142	30.67	0.3
147-306	4.625	53	34.9	0.74	567.42	197.1	178	800	9.875	0.41	2	740	30.67	0.3
147-449	4.125	49	30.9	0.8	618.76	129.03	364	802	7.375	0.46	924	1020	30.67	0.3
148-411	2.625	33	25.9	0.79	666.61	101.83	460	801	3.875	0.73	2	998	30.88	0.3
149-343	3.125	40	24.49	0.92	675.33	106.25	431	802	3.125	0.96	1201	783	31.09	0.3
150-60	3.125	40	26.31	0.85	723.83	60.71	607	800	4.125	0.74	148	142	31.3	0.3
150-336	2.375	31	24.07	0.82	672.52	99.41	481	801	3.875	0.65	2	784	31.3	0.3
151-3	4.375	51	34.9	0.73	640.78	128.89	342	799	7.375	0.48	689	2	31.51	0.3
151-207	5.625	63	33.97	0.83	619.63	157.65	264	801	6.125	0.83	4	522	31.51	0.3
151-395	5.875	66	32.49	0.89	493.17	219.82	69	788	6.625	0.76	1276	966	31.51	0.3
151-419	5.625	64	36.31	0.78	669	100.37	460	802	8.375	0.65	547	1020	31.51	0.3
152-54	3.125	39	26.14	0.85	721.38	59.65	604	799	3.625	0.84	148	142	31.72	0.31
152-398	5.875	66	33.97	0.85	642.58	143.47	308	802	6.625	0.9	804	1018	31.72	0.31
153-59	3.375	43	28.49	0.82	659.81	107.56	439	801	5.625	0.62	3	141	31.93	0.31
154-48	3.125	40	26.49	0.85	721.5	57.57	608	796	4.375	0.77	148	142	32.14	0.31
154-236	2.375	31	21.9	0.9	744.74	45.36	646	800	2.625	0.83	670	640	32.14	0.31
155-45	3.125	39	26.73	0.83	723.87	60.55	612	801	3.875	0.78	148	142	32.35	0.31
156-1	2.125	27	27.66	0.67	723.59	73.71	584	802	5.375	0.35	566	2	32.56	0.31
156-173	2.125	28	23.07	0.81	732.71	57.76	600	799	3.375	0.64	231	360	32.56	0.31
157-1	3.375	43	30.49	0.76	667.53	113.42	435	798	5.625	0.73	40	3	32.77	0.31
157-62	3.125	38	25.49	0.86	719.82	62.1	591	799	3.875	0.81	148	142	32.77	0.31
158-50	3.125	39	28.31	0.78	722.69	61.44	592	801	5.125	0.66	148	142	32.98	0.32
159-50	3.375	42	27.73	0.83	728.76	60.87	607	801	4.375	0.69	148	142	33.19	0.32
159-176	2.125	28	24.31	0.77	753.46	37.97	669	802	2.625	0.65	1277	422	33.19	0.32
160-1	3.875	47	31.07	0.78	626.72	146.73	362	799	7.125	0.48	485	2	33.4	0.32
160-101	2.125	26	24.31	0.74	750.96	40.03	668	801	3.875	0.57	334	245	33.4	0.32
160-365	2.375	31	24.9	0.79	657.16	108.23	442	802	4.625	0.57	2	854	33.4	0.32
160-451	2.375	29	22.31	0.86	702.76	75.96	541	797	2.875	0.74	217	1020	33.4	0.32
161-1	2.375	30	22.9	0.85	723.13	68	580	799	3.875	0.64	224	3	33.61	0.32
161-384	3.875	47	27.73	0.88	622.02	138.53	328	799	4.375	0.9	850	1020	33.61	0.32
162-62	2.875	37	24.49	0.88	718.3	60.96	592	800	3.625	0.71	148	142	33.82	0.32
162-364	3.125	39	31.14	0.71	755.59	46.84	635	802	7.125	0.44	1275	792	33.82	0.32
163-202	2.875	35	23.66	0.89	654.29	108.67	446	791	3.625	0.65	1277	504	34.03	0.32
163-403	2.375	30	34.9	0.56	686.53	119.65	386	799	7.625	0.58	344	1020	34.03	0.32
164-280	3.625	44	27.73	0.85	662.43	113	414	798	4.625	0.77	1276	701	34.24	0.34
165-63	3.375	41	26.49	0.86	726.07	59.33	604	801	4.375	0.75	148	142	34.45	0.35
165-164	2.125	28	24.73	0.76	732.79	53.49	619	799	2.125	0.94	320	420	34.45	0.35
165-321	5.875	66	31.9	0.9	614.67	158.85	229	799	6.625	0.77	4	802	34.45	0.35
166-24	6.125	71	34.14	0.87	610.01	170.78	238	799	7.875	0.71	6	74	34.66	0.35
166-271	9.125	109	56.7	0.65	690.47	114.96	340	802	12.375	0.75	313	695	34.66	0.35
168-316	2.625	32	27.07	0.74	610	153.09	318	801	6.625	0.41	2	770	35.08	0.35
169-17	8.125	95	45.8	0.75	628.81	140.09	327	801	10.625	0.78	1274	40	35.29	0.35
169-126	4.875	57	38.56	0.69	612.67	130.9	388	800	7.375	0.65	4	305	35.29	0.35
170-1	20.625	320	93.28	0.68	402.62	235.99	103	800	32.375	0.54	12	8	35.5	0.35
170-48	3.125	39	25.49	0.87	720.95	61.15	605	800	3.875	0.79	148	142	35.5	0.35
170-227	7.375	85	37.31	0.88	595.8	150.16	266	802	9.125	0.82	1275	586	35.5	0.35
171-1	3.875	47	29.31	0.83	734.72	65.47	587	802	5.125	0.7	242	4	35.71	0.36
171-232	2.875	36	23.66	0.9	669.83	91.55	486	802	3.875	0.82	1276	556	35.71	0.36
171-427	5.875	68	34.38	0.85	566.47	170.75	204	799	7.875	0.67	556	1020	35.71	0.36
172-3	10.375	126	47.8	0.83	527.56	215.21	120	800	13.375	0.71	1233	6	35.92	0.36
172-301	6.625	75	34.14	0.9	600.96	170.3	211	799	7.875	0.73	1274	724	35.92	0.36
173-202	3.875	47	31.9	0.76	753.3	38.35	655	799	7.375	0.52	1276	550	36.13	0.36
173-373	7.375	84	46.97	0.69	644.06	151.46	267	802	10.125	0.65	1275	962	36.13	0.36
174-2	23.875	407	128.81	0.56	482.04	251.1	29	802	39.125	0.43	518	17	36.34	0.36
174-56	2.375	31	22.31	0.88	711.13	69.39	578	802	2.375	0.9	1260	136	36.34	0.36
174-266	2.125	27	21.07	0.87	740.93	49.91	633	802	2.875	0.74	190	672	36.34	0.36
174-404	8.625	102	47.38	0.76	572.92	187.21	210	802	10.875	0.87	42	1018	36.34	0.36
176-1	3.125	39	30.56	0.72	716	72.39	564	801	7.375	0.46	271	3	36.76	0.36
176-3	20.375	317	77.53	0.81	400.48	266.02	15	801	22.125	0.85	758	9	36.76	0.36
176-66	3.125	39	26.49	0.84	723.64	62.05	594	802	4.375	0.71	148	142	36.76	0.36
176-116	3.375	41	25.07	0.91	735.93	52.68	625	801	3.875	0.92	1276	240	36.76	0.36
176-301	2.375	30	24.24	0.8	642.2	130.62	372	795	4.375	0.47	1278	697	36.76	0.36
176-422	3.125	40	27.66	0.81	718.45	63.1	587	800	6.625	0.46	766	1021	36.76	0.36
177-1	4.375	51	31.66	0.8	575.69	194.54	192	801	8.125	0.44	918	2	36.97	0.37
177-172	2.125	27	29.66	0.62	648.93	123.51	421	801	9.125	0.24	1	434	36.97	0.37
177-214	3.125	38	24.24	0.9	661.58	100.73	460	802	3.875	0.85	1276	522	36.97	0.37
177-266	3.125	40	28.24	0.79	651.23	120.14	429	799	5.125	0.52	2	636	36.97	0.37
178-3	2.625	32	25.73	0.78	750.31	41.86	663	802	4.375	0.52	527	2	37.18	0.37
178-237	9.125	109	47.56	0.78	467.58	213.2	156	802	14.875	0.6	4	608	37.18	0.37
178-373	3.375	41	27.31	0.83	696.07	90.62	501	801	4.625	0.83	4	900	37.18	0.37
179-65	3.375	42	25.9	0.89	725.86	60.1	593	802	4.125	0.76	148	142	37.39	0.37
180-62	3.125	38	26.73	0.82	720.66	57.03	605	799	3.875	0.79	148	142	37.61	0.37
180-289	7.375	83	36.73	0.88	539.31	184.93	228	800	8.875	0.75	4	736	37.61	0.37
180-406	2.375	30	21.66	0.9	721.2	63.49	586	802	2.125	0.93	1276	1018	37.61	0.37
181-1	9.625	113	56.87	0.66	641.47	129.04	335	801	14.625	0.67	85	5	37.82	0.37
181-69	3.125	39	26.9	0.82	721.74	59.41	610	800	4.375	0.75	148	142	37.82	0.37
182-4	3.875	46	33.73	0.71	735.89	62.29	579	799	7.875	0.41	994	2	38.03	0.37
183-27	2.375	29	22.73	0.84	716.59	62.44	583	795	2.375	0.89	1181	58	38.24	0.37
184-51	3.125	40	26.73	0.84	722.93	60.53	603	797	4.125	0.8	148	142	38.45	0.38
185-78	3.125	40	26.31	0.85	723.48	63.23	589	799	4.125	0.79	148	142	38.66	0.38
185-218	2.125	27	24.31	0.76	721.44	64.71	588	799	2.875	0.78	194	526	38.66	0.38
185-400	6.625	74	37.8	0.81	643.08	139.16	325	802	7.125	0.84	5	960	38.66	0.38
186-415	2.125	26	23.07	0.78	598.81	157.8	302	799	4.375	0.48	2	966	38.87	0.38
187-2	2.375	29	22.83	0.84	690.86	85.05	518	800	2.875	0.73	351	2	39.08	0.38
187-23	20.875	328	94.7	0.68	441.27	241.18	82	802	28.625	0.75	10	54	39.08	0.38
187-406	3.125	38	25.14	0.87	703.89	80.25	522	802	3.375	0.88	1276	984	39.08	0.38
188-2	2.375	29	23.9	0.8	676.55	114.63	452	802	4.125	0.59	374	2	39.29	0.38
188-57	3.125	40	26.49	0.85	724.88	60.48	612	802	4.375	0.77	148	142	39.29	0.38
188-92	5.375	62	45.73	0.61	584.95	193.27	252	802	10.875	0.57	4	219	39.29	0.38
189-2	3.125	40	25.66	0.87	666.25	104.4	457	801	4.625	0.58	882	2	39.5	0.39
189-51	3.375	42	26.31	0.87	727.98	61.03	607	801	4.125	0.76	148	142	39.5	0.39
190-69	3.375	42	26.31	0.87	727.48	60.04	603	802	4.125	0.76	148	142	39.71	0.39
191-1	6.125	71	36.38	0.82	664.15	136.86	316	802	9.125	0.62	717	4	39.92	0.39
191-52	3.375	41	26.31	0.86	726.29	60.93	595	800	4.125	0.77	148	142	39.92	0.39
192-1	3.125	38	26.31	0.83	642.76	121.65	386	802	4.125	0.78	214	3	40.13	0.39
192-4	7.875	91	45.56	0.74	539.59	168.21	256	802	14.125	0.51	1135	4	40.13	0.39
192-68	3.375	41	25.07	0.91	724.07	59.74	602	801	3.875	0.78	148	142	40.13	0.39
193-59	3.125	39	25.07	0.88	722.26	60.8	596	800	4.125	0.72	148	142	40.34	0.39
193-82	2.125	27	27.66	0.67	749.56	39.82	652	802	6.625	0.42	2	192	40.34	0.39
193-411	2.375	29	22.24	0.86	703.07	76.77	550	801	2.875	0.77	1277	995	40.34	0.39
194-76	3.625	44	27.07	0.87	625.8	127.73	377	800	4.375	0.86	1276	150	40.55	0.39
195-2	4.125	49	37.31	0.67	716.33	92.86	491	802	7.125	0.66	405	3	40.76	0.4
195-50	3.375	42	26.49	0.87	729.88	61.85	601	801	4.375	0.78	148	142	40.76	0.4
196-1	2.875	35	25.07	0.84	724.14	67.54	579	802	4.625	0.62	686	2	40.97	0.4
196-56	3.375	41	26.31	0.86	726.2	61.89	604	802	4.125	0.77	148	142	40.97	0.4
196-267	3.125	40	27.49	0.82	717.45	60.55	618	797	4.375	0.73	3	712	40.97	0.4
197-333	2.875	36	23.07	0.92	677.94	99.13	471	801	3.125	0.84	2	769	41.18	0.4
198-49	3.125	40	26.31	0.85	723.75	60.62	601	799	4.125	0.74	148	142	41.39	0.4
199-1	2.125	26	22.49	0.8	692.46	85.39	520	796	3.125	0.73	50	2	41.6	0.4
199-411	8.125	94	50.63	0.68	611.86	142.12	271	800	15.625	0.44	198	1019	41.6	0.4
200-213	2.125	27	21.66	0.85	770.44	24.38	722	802	2.625	0.68	709	497	41.81	0.4
201-1	7.375	83	42.9	0.75	678.14	110.09	452	800	8.875	0.89	1018	6	42.02	0.41
201-60	3.375	41	26.49	0.86	727.2	59.61	609	802	4.375	0.7	148	142	42.02	0.41
202-60	2.875	37	25.07	0.86	719.38	60.41	594	802	3.875	0.71	148	142	42.23	0.41
203-290	2.625	32	23.9	0.84	725.03	62.64	591	802	4.375	0.58	142	774	42.44	0.41
204-29	5.875	67	45.21	0.64	711.42	75.44	539	802	12.125	0.45	1274	74	42.65	0.41
204-47	3.125	39	26.49	0.84	721.74	61.56	606	802	4.375	0.69	148	142	42.65	0.41
204-238	3.125	38	25.66	0.85	676.53	97.66	461	800	4.625	0.69	1276	710	42.65	0.41
204-251	2.125	27	23.66	0.78	619.48	138.26	363	784	4.375	0.5	2	731	42.65	0.41
204-387	2.125	28	27.07	0.69	628.96	122.11	432	796	6.625	0.43	363	1022	42.65	0.41
205-59	3.125	40	26.31	0.85	724.63	60.13	605	801	4.125	0.74	148	142	42.86	0.41
206-69	3.125	40	26.31	0.85	721.5	61.2	599	800	3.875	0.76	148	142	43.07	0.41
206-424	2.125	28	21.07	0.89	708.5	71.26	559	802	2.125	0.83	454	970	43.07	0.41
207-1	2.375	30	25.31	0.77	696.77	82.95	549	797	5.125	0.57	28	2	43.28	0.42
207-55	3.125	39	25.07	0.88	721.62	60.93	606	802	3.875	0.73	148	142	43.28	0.42
207-340	6.125	71	35.56	0.84	600.82	161.83	265	800	7.875	0.75	5	866	43.28	0.42
208-1	4.875	57	32.73	0.82	661.05	110.98	439	802	8.375	0.58	32	4	43.49	0.42
208-240	2.125	28	34.56	0.54	786.5	13.02	757	802	3.875	0.72	727	578	43.49	0.42
209-1	2.375	31	21.66	0.91	709.65	76.36	550	801	2.125	0.95	944	2	43.7	0.42
210-1	2.125	28	21.66	0.87	722.39	65.19	586	798	2.875	0.7	382	2	43.91	0.42
210-51	2.875	36	24.9	0.85	716.75	60.6	600	801	3.125	0.88	148	142	43.91	0.42
211-62	3.375	42	26.49	0.87	726.33	62.2	604	802	4.375	0.73	148	142	44.12	0.42
211-367	7.625	88	39.9	0.83	646.86	105.23	418	802	10.625	0.62	6	940	44.12	0.42
212-1	2.125	28	24.31	0.77	702.57	76.36	554	802	3.625	0.62	284	2	44.33	0.42
212-3	7.125	82	40.31	0.8	582.5	193.48	195	801	9.875	0.69	853	4	44.33	0.42
212-301	4.625	52	34.31	0.74	718.81	68.96	533	802	8.375	0.47	1276	775	44.33	0.42
213-74	3.375	42	27.07	0.85	728.98	62.22	601	802	4.375	0.76	148	142	44.54	0.42
214-63	3.125	40	26.31	0.85	725.78	60.15	599	802	3.875	0.84	148	142	44.75	0.43
215-1	2.375	31	28.56	0.69	755.9	42.12	665	802	5.625	0.46	96	4	44.96	0.43
215-62	3.125	40	25.9	0.87	724.3	61.45	606	800	3.875	0.78	148	142	44.96	0.43
216-60	3.125	39	26.49	0.84	722.08	60.96	601	800	4.375	0.74	148	142	45.17	0.43
216-403	2.625	34	26.31	0.79	636.44	146.19	363	800	4.625	0.63	2	1001	45.17	0.43
216-407	2.125	26	22.24	0.81	589.08	176.58	235	800	3.625	0.5	448	1022	45.17	0.43
217-1	8.125	95	45.8	0.75	635.83	127.1	370	802	12.375	0.59	563	4	45.38	0.43
217-3	3.125	38	25.56	0.86	690	90.82	502	801	4.125	0.76	1008	4	45.38	0.43
218-2	2.125	26	28.49	0.63	719.27	86.7	503	802	5.625	0.36	824	2	45.59	0.43
218-143	2.125	27	21.07	0.87	736.22	56.79	604	801	2.625	0.71	120	392	45.59	0.43
218-220	7.375	85	40.38	0.81	603.06	137.02	335	802	10.375	0.61	1246	570	45.59	0.43
219-413	13.375	174	58.28	0.8	498.47	217.18	140	801	15.625	0.73	24	1015	45.8	0.44
219-417	2.125	28	22.07	0.85	735.93	53.32	620	802	2.375	0.82	1001	1021	45.8	0.44
220-56	3.125	38	26.31	0.83	720.55	59.01	603	796	4.375	0.73	148	142	46.01	0.44
220-97	3.875	46	28.73	0.84	653.78	115.15	394	799	4.625	0.74	1051	219	46.01	0.44
220-388	6.625	75	44.04	0.7	682.65	99.94	440	802	9.875	0.6	538	1019	46.01	0.44
221-1	2.875	37	29.9	0.72	677	106.22	399	802	6.625	0.67	281	2	46.22	0.44
221-67	4.125	49	29.31	0.85	723.04	58.7	612	802	5.875	0.65	147	142	46.22	0.44
222-1	17.375	249	75.6	0.74	541.02	193.29	117	802	22.125	0.63	1230	7	46.43	0.44
223-51	3.125	39	26.73	0.83	723.85	62.46	604	802	3.875	0.78	148	142	46.64	0.44
223-238	2.125	27	24.49	0.75	647.63	140.65	381	797	3.625	0.54	2	594	46.64	0.44
224-4	2.375	29	31.31	0.61	759.9	44.13	662	802	3.625	0.69	1060	2	46.85	0.44
224-50	3.375	41	26.49	0.86	727.83	60.97	608	802	4.375	0.75	148	142	46.85	0.44
224-64	6.875	79	48.14	0.65	552.38	184.34	164	798	17.875	0.34	1276	194	46.85	0.44
224-285	2.375	29	25.66	0.74	610	159.58	286	800	5.375	0.36	1278	736	46.85	0.44
225-1	3.125	38	26.83	0.81	667.89	113.01	452	801	5.625	0.41	892	2	47.06	0.45
225-304	15.375	211	66.04	0.78	466.86	231.61	44	801	20.625	0.77	1270	842	47.06	0.45
226-169	2.625	33	29.73	0.69	780.15	14.04	751	806	5.375	0.4	878	412	47.27	0.45
226-418	2.625	34	24.49	0.84	635.21	138.93	369	802	3.625	0.8	384	1020	47.27	0.45
227-1	3.125	40	28.49	0.79	704.65	76.9	557	800	4.875	0.55	366	2	47.48	0.45
227-12	2.625	33	28.31	0.72	677.85	96.96	491	802	4.625	0.6	2	18	47.48	0.45
227-79	2.125	26	20.9	0.86	746.62	42.08	656	798	2.125	0.83	740	186	47.48	0.45
227-146	11.875	150	62.38	0.7	651.7	120.41	301	802	19.375	0.44	10	370	47.48	0.45
227-409	2.125	28	21.07	0.89	727.11	52.13	631	794	2.875	0.73	1212	1020	47.48	0.45
228-35	3.625	44	26.49	0.89	707.41	78.61	544	802	4.375	0.79	1002	75	47.69	0.45
228-102	2.625	33	22.9	0.89	698.82	75.68	544	802	2.625	0.93	1276	247	47.69	0.45
228-146	2.125	28	22.66	0.83	651.14	105.68	450	797	3.375	0.54	1278	346	47.69	0.45
229-62	3.125	38	25.66	0.85	720.74	59.83	603	802	4.375	0.78	148	142	47.9	0.45
229-397	3.625	45	26.49	0.9	646.76	124.06	362	795	4.625	0.67	1003	1020	47.9	0.45
230-85	2.125	27	20.49	0.9	750.3	41.02	664	802	1.875	0.94	924	184	48.11	0.45
231-36	4.875	55	39.73	0.66	641.24	156.03	255	802	7.875	0.71	1276	78	48.32	0.46
231-67	3.125	39	26.31	0.84	722.85	59.59	605	802	3.875	0.73	148	142	48.32	0.46
231-295	4.125	48	27.66	0.89	638.38	128.17	365	802	5.625	0.66	1276	678	48.32	0.46
232-67	2.125	26	21.49	0.84	743.81	50.46	641	801	2.125	0.74	382	132	48.53	0.46
232-90	4.625	52	30.31	0.84	705.33	78.3	529	802	4.875	0.92	1276	175	48.53	0.46
233-78	3.375	41	26.49	0.86	724.9	60.99	602	802	4.375	0.71	148	142	48.74	0.46
234-1	5.125	60	33.07	0.83	675.25	113.22	420	800	7.625	0.7	1194	4	48.95	0.46
234-147	2.625	34	23.66	0.87	740.12	51.75	632	801	3.125	0.84	1276	336	48.95	0.46
234-240	5.375	62	35.9	0.78	643.55	122.23	341	799	9.375	0.48	3	562	48.95	0.46
235-2	4.875	56	43.97	0.6	718.16	83.59	492	802	8.375	0.58	523	4	49.16	0.46
235-14	2.125	26	20.9	0.86	718.85	64.11	583	802	1.875	0.87	760	22	49.16	0.46
235-243	2.625	33	26.97	0.76	732.88	56.4	624	802	3.875	0.75	552	564	49.16	0.46
236-206	2.625	33	30.14	0.68	753	43.3	661	802	4.375	0.68	437	517	49.37	0.46
237-282	4.375	50	28.24	0.89	688.74	77.79	543	801	5.125	0.86	1276	692	49.58	0.47
238-1	2.625	34	25.9	0.8	751.97	41.34	639	798	4.625	0.67	87	2	49.79	0.47
238-18	2.625	32	23.49	0.85	730.41	58.72	598	801	3.125	0.76	112	50	49.79	0.47
238-174	6.125	71	37.38	0.8	584.49	163.78	235	800	8.375	0.65	1275	429	49.79	0.47
238-411	7.375	83	39.56	0.82	634.55	131.27	352	802	11.125	0.59	739	1019	49.79	0.47
240-1	2.375	29	22.31	0.86	718.24	70.04	577	801	2.625	0.77	228	2	50.21	0.47
240-2	4.125	48	28.31	0.87	663.1	124.36	373	802	4.375	0.86	780	3	50.21	0.47
240-368	2.625	34	24.31	0.85	703.26	66.95	570	802	4.125	0.67	2	968	50.21	0.47
241-75	3.375	41	26.49	0.86	725.71	60.49	601	801	4.375	0.71	148	142	50.42	0.47
242-2	7.875	90	43.97	0.76	677.17	110.7	408	801	12.125	0.56	624	4	50.63	0.47
242-61	3.375	42	26.49	0.87	728.83	61.75	602	802	4.375	0.74	148	142	50.63	0.47
243-47	3.125	40	26.49	0.85	724.63	60.14	604	800	4.375	0.72	148	142	50.84	0.47
244-2	12.875	167	54.14	0.85	527.44	201.63	121	799	15.875	0.84	1249	7	51.05	0.48
244-69	5.125	59	30.49	0.89	605.66	142.73	357	802	5.625	0.82	4	150	51.05	0.48
244-164	2.125	27	21.07	0.87	746.37	34.8	688	792	3.125	0.61	1277	386	51.05	0.48
245-60	3.625	44	27.73	0.85	729.59	60.84	609	800	4.375	0.74	148	142	51.26	0.48
245-392	3.125	39	26.9	0.82	719.03	66.8	580	802	4.625	0.61	638	1020	51.26	0.48
246-182	8.125	94	41.56	0.83	608.38	132.6	380	802	10.125	0.7	1275	429	51.47	0.48
246-352	3.125	38	28.31	0.77	715.24	61.39	586	799	4.375	0.86	3	876	51.47	0.48
247-2	2.625	33	23.07	0.88	739.79	50.44	643	801	3.625	0.62	604	2	51.68	0.48
247-52	3.375	41	28.73	0.79	725.66	61.13	610	802	4.375	0.76	148	142	51.68	0.48
248-2	2.625	32	23.66	0.85	706.13	77.2	546	801	3.875	0.59	728	2	51.89	0.48
248-425	3.375	42	27.14	0.85	723.55	58.13	600	802	5.125	0.6	1276	988	51.89	0.48
249-1	3.125	40	36.14	0.62	636.1	152.84	276	798	7.125	0.49	565	2	52.1	0.49
249-61	3.125	40	26.49	0.85	724.48	59.09	605	800	4.375	0.74	148	142	52.1	0.49
249-223	3.375	41	29.38	0.77	703.17	75.45	552	800	4.875	0.65	374	487	52.1	0.49
250-4	5.375	62	33.14	0.84	670.5	101.85	478	802	6.375	0.82	878	4	52.31	0.49
250-69	3.125	40	26.49	0.85	724.23	60.97	596	802	4.375	0.79	148	142	52.31	0.49
251-1	3.125	38	32.73	0.67	647.89	112.14	441	800	9.125	0.28	436	2	52.52	0.49
251-62	3.125	39	26.31	0.84	721.79	59.11	605	798	3.875	0.73	148	142	52.52	0.49
251-293	9.625	115	43.8	0.87	571.92	177.56	225	802	11.875	0.82	1273	684	52.52	0.49
252-1	2.125	26	21.49	0.84	735.81	50.16	640	799	2.625	0.72	1250	2	52.73	0.49
252-55	3.125	38	26.73	0.82	719.58	60.19	601	802	3.875	0.81	148	142	52.73	0.49
253-44	2.125	26	23.49	0.77	750.35	41.8	665	802	3.875	0.57	390	122	52.94	0.49
253-132	4.375	51	34.31	0.74	653.78	127.13	350	800	8.125	0.51	2	316	52.94	0.49
254-1	4.625	53	31.9	0.81	594.64	185.24	192	796	6.375	0.84	326	4	53.15	0.49
254-3	3.625	45	27.14	0.88	686.22	89.52	496	802	4.625	0.81	1272	3	53.15	0.49
254-179	6.875	78	38.73	0.81	575.18	156.14	262	802	9.125	0.75	4	480	53.15	0.49
254-408	3.125	40	29.07	0.77	577.58	183.14	226	798	6.625	0.47	251	1021	53.15	0.49
255-62	3.125	38	26.31	0.83	721.03	61.26	596	801	3.875	0.76	148	142	53.36	0.5
255-289	2.375	31	22.9	0.86	752.81	42.31	667	801	2.375	0.89	918	734	53.36	0.5
256-1	3.875	46	32.49	0.74	698.46	73.52	559	801	8.125	0.43	718	2	53.57	0.5
256-92	7.375	85	49.21	0.66	680.47	94.02	463	801	12.375	0.47	4	217	53.57	0.5
259-53	3.125	40	26.9	0.83	723.05	62.51	597	802	4.375	0.78	148	142	54.2	0.5
259-395	4.875	56	32.73	0.81	581.45	170	241	801	7.125	0.64	1000	1020	54.2	0.5
260-64	4.375	50	29.14	0.86	674.78	103.22	455	798	5.125	0.77	1275	130	54.41	0.5
260-147	3.125	40	26.73	0.84	686.13	94.58	471	802	3.875	0.83	1276	362	54.41	0.5
260-314	4.125	48	26.49	0.93	598.19	164.15	266	798	4.125	0.88	1276	828	54.41	0.5
260-377	23.625	399	113.67	0.62	426.08	226.94	97	802	40.125	0.46	145	1015	54.41	0.5
261-49	3.125	40	26.31	0.85	722.53	62.75	595	802	4.125	0.7	148	142	54.62	0.51
261-401	2.375	30	22.24	0.87	692.63	81.22	521	798	2.875	0.83	70	1020	54.62	0.51
262-60	2.625	32	23.66	0.85	624.97	140.43	343	800	4.125	0.57	2	138	54.83	0.51
262-343	9.375	112	52.04	0.72	630.55	115.72	358	800	12.875	0.79	6	786	54.83	0.51
263-52	3.375	42	27.56	0.83	726.19	59.48	608	798	4.125	0.75	148	142	55.04	0.51
263-374	3.875	46	27.73	0.87	673.76	117.13	404	800	4.625	0.8	246	1020	55.04	0.51
264-28	2.125	27	22.24	0.83	698.41	91.71	507	797	3.625	0.51	1278	78	55.25	0.51
264-254	2.375	30	22.24	0.87	693.73	89.03	501	798	3.125	0.74	2	624	55.25	0.51
265-56	3.375	41	26.49	0.86	723.98	61.84	599	802	4.375	0.75	148	142	55.46	0.51
266-64	3.375	41	25.07	0.91	725.05	61.5	607	802	4.125	0.73	148	142	55.67	0.51
267-2	2.625	33	30.07	0.68	701.82	94.4	493	802	5.625	0.46	626	2	55.88	0.52
268-2	2.125	27	24.83	0.74	679.11	101.28	491	802	5.625	0.32	700	1	56.09	0.52
268-64	3.375	41	26.31	0.86	724.68	63.16	601	800	4.125	0.73	148	142	56.09	0.52
269-43	2.625	32	24.73	0.81	734.19	53.81	620	801	3.625	0.7	556	80	56.3	0.52
269-275	2.125	27	26.83	0.69	739.81	39.94	653	800	5.625	0.33	1278	664	56.3	0.52
269-436	4.875	55	34.73	0.76	693.58	87.5	526	799	8.375	0.63	714	1020	56.3	0.52
270-97	2.125	26	20.83	0.87	721.92	62.47	605	802	2.125	0.89	1277	246	56.51	0.52
271-67	3.125	39	26.73	0.83	721.18	60.5	603	800	4.125	0.76	148	142	56.72	0.52
271-348	3.875	46	27.07	0.89	684.33	96.92	473	801	4.625	0.8	4	805	56.72	0.52
272-62	3.375	41	26.31	0.86	725.68	61.23	599	802	3.875	0.79	148	142	56.93	0.52
272-215	2.625	33	23.66	0.86	749.85	39.24	673	798	4.125	0.68	1277	514	56.93	0.52
272-359	6.375	73	33.31	0.91	522.15	205.32	158	793	7.375	0.87	1275	928	56.93	0.52
273-38	2.375	29	22.24	0.86	733.62	52.27	627	799	3.125	0.68	3	89	57.14	0.52
273-403	2.125	26	24.24	0.75	671.12	95.33	500	801	5.375	0.33	694	1022	57.14	0.52
274-379	3.625	44	28.66	0.82	619.43	127.62	380	802	5.625	0.59	1143	1020	57.35	0.53
275-84	3.875	46	32.49	0.74	657.98	127.53	388	802	9.125	0.45	3	217	57.56	0.53
275-340	8.125	95	42.04	0.82	592.37	167.28	265	802	10.625	0.71	6	858	57.56	0.53
276-63	3.125	39	25.31	0.87	721.36	61.19	601	801	3.625	0.78	148	142	57.77	0.53
276-360	3.375	43	26.9	0.86	650.77	111.79	443	797	4.625	0.72	1276	921	57.77	0.53
277-56	3.125	39	26.49	0.84	719.92	60.71	604	801	4.375	0.78	148	142	57.98	0.53
277-228	3.125	40	25.07	0.89	698.8	84.28	503	800	3.875	0.81	2	540	57.98	0.53
277-406	2.125	27	21.07	0.87	754.93	40.86	667	802	2.125	0.94	1164	1020	57.98	0.53
278-3	4.625	52	34.14	0.75	625.85	168.71	253	802	8.875	0.54	312	2	58.19	0.53
278-68	3.125	39	26.31	0.84	721.77	63.36	598	802	4.125	0.71	148	142	58.19	0.53
278-410	6.875	78	36.14	0.87	594.08	154.36	261	802	9.875	0.62	1234	1019	58.19	0.53
279-2	3.625	44	28.14	0.84	695.84	94.36	475	802	4.625	0.8	1082	4	58.4	0.54
279-54	14.375	194	65.21	0.76	554.91	176.97	180	801	23.125	0.42	4	124	58.4	0.54
280-59	3.125	39	26.49	0.84	720.21	60.51	605	802	4.375	0.74	148	142	58.61	0.54
281-56	3.125	40	25.07	0.89	724.45	60.05	594	802	4.125	0.7	148	142	58.82	0.54
282-74	2.125	26	20.9	0.86	722.62	59.98	608	793	1.875	0.93	284	146	59.03	0.54
283-1	2.375	29	23.66	0.81	739.83	58.35	628	802	2.875	0.86	144	2	59.24	0.54
283-199	3.625	45	27.07	0.88	654.53	114.05	420	801	4.375	0.83	3	476	59.24	0.54
284-66	3.375	41	26.49	0.86	724.66	62.35	606	802	4.375	0.7	148	142	59.45	0.54
284-302	2.625	33	22.49	0.91	721.48	67.55	576	802	2.625	0.89	642	711	59.45	0.54
285-60	3.125	39	26.9	0.82	722.59	59.7	605	802	4.375	0.74	148	142	59.66	0.55
285-185	2.875	37	24.9	0.87	729.78	68.12	569	802	3.125	0.87	188	461	59.66	0.55
286-45	3.125	40	26.73	0.84	725.88	59.06	611	800	3.875	0.82	148	142	59.87	0.55
287-1	3.625	45	29.14	0.82	690.42	80.51	519	801	5.125	0.63	708	4	60.08	0.55
287-418	2.875	36	24.31	0.87	677.25	105.36	437	798	3.125	0.84	393	1020	60.08	0.55
288-91	3.125	40	28.31	0.79	681.98	89.16	522	800	6.125	0.54	1276	198	60.29	0.55
289-61	3.375	42	26.49	0.87	727.19	60.27	611	802	4.375	0.72	148	142	60.5	0.55
289-352	3.875	47	30.21	0.8	690.28	84.14	525	801	4.625	0.8	56	897	60.5	0.55
290-368	2.375	31	27.97	0.71	764.84	32.41	695	802	4.375	0.61	674	924	60.71	0.55
290-411	2.125	28	20.49	0.92	750	42.66	666	801	2.125	0.79	1130	1020	60.71	0.55
291-3	2.375	31	22.9	0.86	699.97	69.06	559	790	3.625	0.65	952	2	60.92	0.56
291-22	7.625	89	39.07	0.86	574.55	167.77	226	800	10.875	0.51	1276	50	60.92	0.56
291-425	2.375	29	22.07	0.86	720.97	59.41	607	800	2.125	0.91	1046	1020	60.92	0.56
292-64	3.125	38	25.07	0.87	721.29	59.12	603	802	3.875	0.7	148	142	61.13	0.56
292-364	10.375	127	49.73	0.8	482.27	201.8	151	799	15.625	0.48	4	854	61.13	0.56
293-48	3.375	41	26.49	0.86	724.95	60.33	609	801	4.375	0.7	148	142	61.34	0.56
294-53	3.125	40	26.31	0.85	723.45	61.46	602	802	3.875	0.84	148	142	61.55	0.56
295-1	5.125	58	51.56	0.52	651.57	130.4	334	798	16.125	0.25	250	3	61.76	0.56
295-152	3.375	42	29.66	0.77	584.64	145.21	311	797	7.875	0.43	2	356	61.76	0.56
295-235	2.875	36	29.66	0.72	673.64	123.47	388	798	5.625	0.46	2	548	61.76	0.56
295-441	4.875	56	31.73	0.84	656.21	134.36	350	801	5.625	0.71	522	1020	61.76	0.56
296-155	4.375	50	27.31	0.92	707.06	86.17	522	802	4.625	0.83	1275	407	61.97	0.56
297-1	10.625	130	51.63	0.78	586.24	163.45	226	801	13.625	0.72	76	5	62.18	0.57
297-359	2.125	27	22.07	0.83	730.89	52.38	618	799	2.375	0.81	74	859	62.18	0.57
298-2	4.875	55	40.56	0.65	684.96	98.75	443	802	12.375	0.35	585	2	62.39	0.57
298-292	6.625	76	37.31	0.83	555.67	160	335	801	9.875	0.61	1276	707	62.39	0.57
299-69	3.125	39	26.49	0.84	723.62	60.67	591	802	4.375	0.71	148	142	62.61	0.57
299-252	4.875	57	30.83	0.87	566.93	178.69	239	802	7.375	0.59	2	580	62.61	0.57
299-427	2.125	27	20.49	0.9	735	55.6	617	801	1.875	0.96	2	998	62.61	0.57
300-56	3.375	41	26.49	0.86	726.49	60.61	595	801	4.375	0.77	148	142	62.82	0.57
300-296	2.875	35	23.66	0.89	716.69	60.89	588	802	4.375	0.7	1276	759	62.82	0.57
300-416	2.375	30	24.24	0.8	693.07	95.89	478	798	4.375	0.49	830	1022	62.82	0.57
301-86	2.375	30	22.9	0.85	686.23	88.23	489	796	2.625	0.86	2	183	63.03	0.57
302-1	12.875	167	58.53	0.78	566.28	185.23	185	802	18.625	0.75	150	6	63.24	0.57
302-68	3.125	39	25.07	0.88	722.31	60.46	591	801	3.875	0.76	148	142	63.24	0.57
302-335	2.625	33	24.73	0.82	734.12	56.47	610	801	2.875	0.94	530	784	63.24	0.57
303-21	2.625	34	25.66	0.81	717.59	57.45	631	801	4.875	0.53	2	45	63.45	0.57
304-43	2.375	31	24.31	0.81	727.87	58.26	611	800	4.375	0.6	344	92	63.66	0.58
304-181	7.125	81	40.38	0.79	651.02	135.91	333	802	9.875	0.73	5	433	63.66	0.58
304-256	2.125	26	21.73	0.83	735.5	55.37	626	799	2.625	0.68	294	599	63.66	0.58
305-54	2.125	28	23.9	0.78	737.11	54.56	621	802	3.875	0.65	474	130	63.87	0.58
305-382	2.125	27	22.24	0.83	716.07	67.96	565	801	2.875	0.65	1236	1021	63.87	0.58
306-2	3.125	40	32.9	0.68	653.2	111.48	417	802	7.875	0.38	316	2	64.08	0.58
306-58	3.125	40	26.49	0.85	722.65	60.73	607	802	4.375	0.68	148	142	64.08	0.58
306-392	2.625	34	24.9	0.83	736.65	55.59	618	801	2.875	0.94	1175	925	64.08	0.58
307-8	2.625	32	22.49	0.89	742.06	51.12	643	802	3.125	0.74	1276	13	64.29	0.58
307-131	2.125	28	22.31	0.84	748.29	42.69	668	802	2.375	0.89	1040	330	64.29	0.58
307-232	7.875	91	40.31	0.84	671.45	101.36	423	802	9.625	0.71	1274	620	64.29	0.58
308-157	4.125	48	28.24	0.87	733.33	50.56	629	802	5.625	0.65	1276	403	64.5	0.58
309-4	2.125	28	21.07	0.89	737.54	53.25	619	802	2.125	0.88	686	14	64.71	0.59
309-195	2.875	36	24.31	0.87	698.44	91.9	486	797	3.125	0.9	3	472	64.71	0.59
309-397	2.375	31	24.14	0.82	733.13	59.39	613	802	2.375	0.97	1193	1020	64.71	0.59
310-59	2.375	31	23.73	0.83	747.1	42.9	660	801	4.125	0.57	112	128	64.92	0.59
311-3	5.625	65	40.14	0.71	704.43	99.62	396	802	7.875	0.71	561	4	65.13	0.59
311-69	3.125	40	28.97	0.77	724.45	63.26	589	800	4.125	0.75	148	142	65.13	0.59
311-359	11.625	147	58.8	0.73	491.05	204.66	152	801	16.625	0.85	7	846	65.13	0.59
312-1	2.125	27	20.9	0.88	699.07	72.51	556	802	2.375	0.78	1030	2	65.34	0.59
312-151	3.125	39	27.56	0.8	739.56	58.83	596	802	4.625	0.69	312	342	65.34	0.59
312-406	2.875	35	24.49	0.86	718.14	73.75	566	801	4.125	0.64	494	1020	65.34	0.59
313-300	2.125	27	21.66	0.85	744.04	44.77	658	799	3.875	0.58	1277	808	65.55	0.59
314-197	6.875	78	35.07	0.89	632.22	128.94	352	802	7.625	0.96	4	530	65.76	0.59
315-2	6.875	78	41.38	0.76	643.29	128.11	396	801	10.625	0.58	726	4	65.97	0.6
315-299	2.375	31	23.07	0.86	636.13	135.77	365	798	3.625	0.61	1277	780	65.97	0.6
315-361	5.125	58	31.49	0.86	599.4	136.68	347	800	5.875	0.91	4	929	65.97	0.6
316-57	3.125	40	26.9	0.83	722.93	60.68	596	800	4.375	0.77	148	142	66.18	0.6
316-393	2.625	32	22.24	0.9	696.56	73.39	548	797	2.875	0.9	2	932	66.18	0.6
317-83	3.125	40	25.9	0.87	723.45	60.95	604	802	4.125	0.79	148	142	66.39	0.6
317-251	2.125	27	20.24	0.91	735.7	50.9	627	799	2.125	0.83	2	576	66.39	0.6
318-62	3.125	39	25.07	0.88	723.33	61.55	591	802	3.875	0.73	148	142	66.6	0.6
318-418	3.125	38	26.31	0.83	707.82	71.93	565	799	4.625	0.67	1276	987	66.6	0.6
318-432	2.625	32	26.49	0.76	750.75	47.6	623	802	4.125	0.58	794	1021	66.6	0.6
319-55	3.125	39	25.9	0.85	722.13	60.96	596	802	4.375	0.73	148	142	66.81	0.6
320-1	6.125	70	41.14	0.72	593.06	201.18	173	801	9.875	0.48	731	3	67.02	0.6
320-146	2.125	26	23.31	0.78	744.69	47.64	651	802	3.125	0.65	462	325	67.02	0.6
321-1	7.625	86	43.97	0.75	653.41	142.07	342	803	10.125	0.63	679	4	67.23	0.61
321-36	4.875	55	36.56	0.72	693.84	92.9	494	801	7.375	0.65	1276	104	67.23	0.61
321-51	3.125	40	26.31	0.85	721.48	60.71	608	799	3.875	0.8	148	142	67.23	0.61
321-425	2.625	34	27.07	0.76	668.88	111.97	429	800	6.625	0.4	611	1022	67.23	0.61
322-13	2.875	36	25.56	0.83	707.25	84.84	502	797	3.375	0.83	3	24	67.44	0.61
322-354	4.125	48	28.49	0.86	733.67	53.34	634	802	5.125	0.77	1276	832	67.44	0.61
323-33	2.125	27	24.07	0.77	715.11	64.54	584	797	3.125	0.6	2	104	67.65	0.61
323-51	3.125	40	26.31	0.85	723.33	59.63	607	802	4.125	0.7	148	142	67.65	0.61
324-1	6.125	71	37.14	0.8	589.63	191.77	193	802	8.875	0.77	967	4	67.86	0.61
324-389	2.875	37	25.07	0.86	717.95	63.82	581	802	5.125	0.66	1276	974	67.86	0.61
325-38	5.375	62	31.97	0.87	650.92	124.99	370	801	6.125	0.76	1274	79	68.07	0.61
325-405	2.125	26	22.66	0.8	717.23	64.94	589	802	3.125	0.56	2	1009	68.07	0.61
326-56	3.125	39	26.73	0.83	721.72	58.05	604	794	3.875	0.83	148	142	68.28	0.61
327-1	4.375	50	49.38	0.51	677.2	136.46	329	802	17.875	0.25	422	2	68.49	0.62
327-64	3.375	41	26.49	0.86	726.05	62.9	603	801	4.375	0.71	148	142	68.49	0.62
327-351	2.625	33	24.31	0.84	700.97	90.62	504	802	4.125	0.65	312	802	68.49	0.62
327-434	3.125	40	28.9	0.78	631.08	130.43	376	802	5.625	0.52	1206	1020	68.49	0.62
328-68	3.125	39	25.07	0.88	721.67	58.69	599	802	4.125	0.72	148	142	68.7	0.62
329-43	3.125	38	25.07	0.87	719.68	61.72	597	799	3.625	0.76	148	142	68.91	0.62
330-1	2.125	27	27.14	0.68	654.19	137.17	342	801	4.625	0.51	101	2	69.12	0.62
330-222	9.125	108	48.73	0.76	604.53	148.37	262	792	13.375	0.6	4	562	69.12	0.62
331-54	3.125	40	26.31	0.85	724.33	62.02	603	802	4.125	0.75	148	142	69.33	0.62
331-254	2.875	35	25.97	0.81	762.54	30.81	700	800	3.625	0.74	914	644	69.33	0.62
332-182	3.125	38	27.49	0.8	749.42	43.01	662	802	4.125	0.74	1068	438	69.54	0.62
333-1	2.125	26	22.49	0.8	716.23	70.76	570	797	3.125	0.73	86	2	69.75	0.62
333-144	6.125	71	37.97	0.79	655.28	124.51	378	801	7.375	0.9	4	368	69.75	0.62
334-68	3.375	43	28.9	0.8	725.7	62.57	598	802	5.125	0.75	148	142	69.96	0.63
335-1	4.625	53	42.14	0.61	697.91	97.26	503	802	10.125	0.47	315	2	70.17	0.63
335-3	7.125	81	49.73	0.64	534.7	222.07	100	802	13.375	0.45	1048	4	70.17	0.63
335-155	13.875	184	70.6	0.68	618.06	156.52	245	802	21.125	0.52	10	371	70.17	0.63
336-54	2.875	37	25.73	0.84	721.05	60.59	608	802	4.125	0.77	148	142	70.38	0.63
337-2	3.375	42	29.49	0.78	526.71	215.67	118	797	5.625	0.72	824	2	70.59	0.63
337-375	2.125	28	21.07	0.89	718.89	66.63	580	802	2.125	0.89	2	882	70.59	0.63
338-1	2.375	30	24.49	0.79	709.13	76.01	561	801	4.125	0.69	158	2	70.8	0.63
338-66	2.875	36	24.9	0.85	716.64	60.66	598	795	3.625	0.74	148	142	70.8	0.63
339-54	3.125	38	26.73	0.82	720.32	59.2	603	798	3.875	0.79	148	142	71.01	0.64
340-53	3.375	42	26.31	0.87	727.9	61	606	802	4.125	0.76	148	142	71.22	0.64
340-341	3.875	47	29.73	0.82	634.26	115.06	433	799	6.625	0.64	1276	858	71.22	0.64
341-60	3.125	38	25.07	0.87	722.26	59.36	602	801	3.875	0.74	148	142	71.43	0.64
341-313	3.125	40	29.07	0.77	700.48	72.11	585	801	7.375	0.38	2	832	71.43	0.64
342-59	3.125	39	25.07	0.88	720.31	60.19	593	798	4.125	0.72	148	142	71.64	0.64
342-145	2.875	37	28.9	0.75	639.38	131.07	380	799	6.625	0.37	2	326	71.64	0.64
342-176	2.875	36	30.38	0.7	770.17	26.77	711	802	4.625	0.73	954	400	71.64	0.64
343-47	3.125	39	25.9	0.85	722.72	60.15	608	802	3.875	0.76	148	142	71.85	0.64
343-369	2.625	32	24.66	0.81	696.84	73.49	555	796	4.375	0.48	416	1022	71.85	0.64
344-59	3.375	43	26.49	0.88	728.6	61.46	604	801	4.375	0.76	148	142	72.06	0.64
345-63	3.125	39	27.14	0.82	719.74	62.03	603	801	4.875	0.65	147	142	72.27	0.65
345-393	7.125	80	37.73	0.84	648.3	119.81	374	801	9.875	0.54	42	1020	72.27	0.65
346-164	2.375	29	23.24	0.82	643	122.42	400	801	3.625	0.54	2	446	72.48	0.65
347-1	3.125	39	26.31	0.84	702.85	73.79	547	800	4.375	0.68	245	2	72.69	0.65
347-31	5.625	65	34.31	0.83	651.35	134.09	331	802	7.625	0.77	1275	75	72.69	0.65
347-61	3.375	42	28.14	0.82	715.5	65.29	603	801	4.375	0.74	148	142	72.69	0.65
347-382	5.625	65	32.56	0.88	603.32	155.9	273	800	7.125	0.75	1276	921	72.69	0.65
348-1	3.125	38	29.31	0.75	652.39	131.28	385	802	5.375	0.53	870	2	72.9	0.65
348-343	2.375	29	21.66	0.88	714.83	66.95	585	802	2.875	0.77	2	920	72.9	0.65
349-92	2.125	28	25.07	0.75	610.43	156.79	302	800	5.125	0.47	1278	198	73.11	0.65
350-57	3.125	39	25.73	0.86	720.56	58.84	605	800	4.125	0.73	148	142	73.32	0.65
350-305	2.625	34	23.49	0.88	709.12	75.54	556	798	2.875	0.91	998	853	73.32	0.65
351-57	2.875	36	24.9	0.85	717.42	58.98	606	797	3.625	0.74	148	142	73.53	0.66
351-271	3.375	41	25.73	0.88	712.68	71.33	569	801	4.625	0.7	1276	778	73.53	0.66
352-1	4.625	53	29.07	0.89	655.7	115.86	437	802	5.625	0.75	893	3	73.74	0.66
352-52	3.125	40	26.31	0.85	725.23	60.1	601	801	4.125	0.7	148	142	73.74	0.66
353-2	2.375	29	22.31	0.86	716.03	66.75	566	801	2.625	0.77	1272	2	73.95	0.66
353-329	2.625	33	24.9	0.82	702	71.27	569	800	4.625	0.61	2	816	73.95	0.66
354-1	2.625	32	22.24	0.9	645.75	117.46	426	798	3.125	0.72	972	2	74.16	0.66
354-64	3.375	43	26.49	0.88	729.6	61.17	597	800	4.375	0.8	148	142	74.16	0.66
354-255	3.375	41	29.31	0.77	700.54	86.13	526	802	5.125	0.62	134	677	74.16	0.66
355-376	5.125	59	31.14	0.87	664.83	108.73	430	801	5.875	0.82	1275	904	74.37	0.66
356-50	3.375	42	26.49	0.87	725.48	61.08	605	800	4.375	0.76	148	142	74.58	0.66
356-86	2.375	31	21.66	0.91	709.52	70.87	555	796	2.125	0.97	1276	222	74.58	0.66
356-199	3.375	43	29.73	0.78	683.23	85.4	505	802	6.125	0.54	2	514	74.58	0.66
356-303	3.125	39	25.73	0.86	693.87	98.18	465	802	4.125	0.72	3	748	74.58	0.66
357-3	7.375	83	39.63	0.81	525.76	199.71	154	802	10.375	0.66	1246	4	74.79	0.67
357-58	2.375	29	21.07	0.91	753.45	43.53	640	802	2.125	0.86	1228	168	74.79	0.67
358-2	2.125	27	21.07	0.87	730.93	60.35	598	801	2.625	0.7	851	2	75	0.67
358-177	2.125	26	22.24	0.81	565.19	182.41	219	788	3.375	0.58	1278	448	75	0.67
359-60	2.875	36	26.07	0.82	677.67	78.87	555	790	4.375	0.75	1276	134	75.21	0.67
359-64	3.375	42	26.31	0.87	725.29	60.44	607	797	4.125	0.76	148	142	75.21	0.67
359-317	9.875	120	44.8	0.87	527.42	195.13	153	801	12.375	0.72	1272	826	75.21	0.67
360-376	2.125	26	22.07	0.82	723.73	61.19	604	802	2.625	0.62	2	966	75.42	0.67
361-52	3.125	39	25.9	0.85	720.9	60.13	603	799	3.875	0.76	148	142	75.63	0.67
362-60	3.125	39	26.49	0.84	722.26	60.04	606	802	4.375	0.69	148	142	75.84	0.67
362-364	2.375	29	25.56	0.75	721.03	69.19	571	801	3.125	0.76	54	906	75.84	0.67
363-59	3.375	42	26.49	0.87	727.83	60.93	607	802	4.375	0.76	148	142	76.05	0.67
363-235	3.625	44	29.07	0.81	658.93	117.71	404	801	5.625	0.6	2	610	76.05	0.67
364-68	3.125	40	26.31	0.85	723.03	60.78	603	797	4.125	0.74	148	142	76.26	0.68
364-74	2.875	35	23.66	0.89	684.74	92.08	477	802	2.875	0.92	1276	159	76.26	0.68
364-388	2.375	31	22.9	0.86	719.06	63.05	586	799	3.125	0.73	94	1020	76.26	0.68
365-59	3.125	40	26.9	0.83	723.65	61.87	588	802	4.375	0.77	148	142	76.47	0.68
365-377	3.125	38	24.49	0.89	678	97.93	474	802	3.375	0.83	1200	1020	76.47	0.68
366-128	5.375	61	38.04	0.73	745.2	51.45	607	802	7.375	0.81	548	278	76.68	0.68
366-315	5.625	63	36.14	0.78	598.65	153.89	305	800	10.375	0.45	1276	750	76.68	0.68
366-337	2.625	34	25.97	0.8	714.88	67.81	561	797	2.625	0.98	446	805	76.68	0.68
367-30	2.125	27	20.83	0.88	687.37	89.61	532	799	2.125	0.85	1277	66	76.89	0.68
367-176	3.375	43	26.49	0.88	668.16	113	426	798	4.125	0.86	485	436	76.89	0.68
368-1	3.125	39	28.14	0.79	671.9	93.2	488	802	5.375	0.52	994	2	77.1	0.68
368-108	2.875	36	25.66	0.83	570.64	167.81	260	802	4.625	0.63	2	304	77.1	0.68
368-382	3.875	47	28.49	0.85	627.23	128.6	356	798	6.125	0.61	2	964	77.1	0.68
369-169	3.375	42	25.66	0.9	667.76	113.8	429	802	4.375	0.88	485	437	77.31	0.69
370-81	3.125	39	30.9	0.72	734.49	59.85	588	800	7.375	0.51	2	196	77.52	0.69
370-197	8.625	102	46.8	0.77	622	122.61	406	800	12.375	0.58	1272	474	77.52	0.69
371-1	2.625	33	24.9	0.82	691.67	90.74	516	797	3.375	0.84	58	2	77.73	0.69
371-122	2.375	31	29.14	0.68	761.97	32.66	680	802	4.625	0.59	642	280	77.73	0.69
371-175	3.125	38	24.83	0.88	634.82	114.4	444	798	3.875	0.89	1276	439	77.73	0.69
372-1	2.125	26	21.66	0.83	731.15	57.39	606	800	2.875	0.67	237	2	77.94	0.69
372-64	3.375	41	26.49	0.86	723.63	60.59	601	797	4.375	0.75	148	142	77.94	0.69
372-375	4.375	51	27.31	0.93	637.51	145.34	314	802	4.125	0.97	1276	932	77.94	0.69
373-41	3.125	39	25.73	0.86	721.74	60.63	604	802	3.625	0.77	148	142	78.15	0.71
373-397	2.625	34	22.49	0.92	719.35	70.69	567	801	2.625	0.87	116	1020	78.15	0.71
374-195	3.125	40	26.07	0.86	660.33	111.46	428	802	3.875	0.9	485	437	78.36	0.71
375-155	3.375	41	26.31	0.86	664.98	109.47	440	800	3.875	0.88	485	436	78.57	0.71
376-3	4.125	49	33.07	0.75	622.1	143.46	311	799	9.375	0.36	882	2	78.78	0.71
376-54	3.375	41	26.31	0.86	723.59	60.55	587	795	4.125	0.73	148	142	78.78	0.71
376-163	3.375	41	25.66	0.88	664.54	109.91	433	801	3.875	0.93	485	437	78.78	0.71
376-270	2.125	28	22.9	0.82	695.32	90.53	532	800	3.625	0.57	1277	756	78.78	0.71
377-3	2.375	30	22.24	0.87	662.17	109.66	445	795	3.125	0.68	1201	2	78.99	0.72
377-186	3.375	41	26.31	0.86	663.59	110.9	432	799	3.875	0.88	485	436	78.99	0.72
378-41	4.125	48	43.63	0.56	761.5	33.59	674	802	13.125	0.28	5	106	79.2	0.72
378-108	5.625	64	41.97	0.68	673.25	94.21	493	802	11.875	0.44	4	274	79.2	0.72
378-193	2.375	31	28.38	0.7	733.23	55.93	602	799	3.625	0.68	102	484	79.2	0.72
378-345	11.625	146	54.38	0.79	456.49	240.82	23	801	15.625	0.72	1272	863	79.2	0.72
379-166	3.375	42	27.56	0.83	667.67	108.85	438	795	4.375	0.84	485	437	79.41	0.72
380-3	2.125	26	22.07	0.82	697.38	83.02	548	801	2.625	0.66	1124	2	79.62	0.72
380-138	2.875	37	28.14	0.77	691.16	104.1	447	802	4.125	0.74	3	374	79.62	0.72
381-53	3.125	38	25.07	0.87	719.63	58.14	606	802	4.125	0.69	148	142	79.83	0.72
381-110	3.125	39	26.97	0.82	699.44	79.47	523	802	4.375	0.75	1014	294	79.83	0.72
381-196	3.125	40	26.49	0.85	627.4	136.33	392	800	4.875	0.63	1276	520	79.83	0.72
382-1	2.875	35	27.07	0.77	738.77	78.54	522	802	5.375	0.46	690	2	80.04	0.72
382-59	3.125	40	25.07	0.89	724.78	62.74	589	801	4.125	0.7	148	142	80.04	0.72
382-208	2.625	33	25.31	0.8	746.09	46.22	655	802	2.875	0.87	1252	558	80.04	0.72
382-358	3.125	39	28.14	0.79	715.05	63.67	593	802	5.125	0.64	4	964	80.04	0.72
382-382	4.125	49	28.73	0.86	653.39	130.3	353	800	4.625	0.88	330	1019	80.04	0.72
383-118	4.125	49	27.73	0.89	695.86	89.53	492	802	4.625	0.82	1276	306	80.25	0.73
383-262	4.875	56	30.9	0.86	617.88	144.36	294	790	5.875	0.83	4	698	80.25	0.73
384-1	2.375	31	33.73	0.59	682.84	122.96	373	796	8.125	0.35	18	2	80.46	0.73
384-68	3.375	41	26.49	0.86	725.32	61.33	612	801	4.375	0.71	148	142	80.46	0.73
384-154	2.625	33	22.83	0.89	668.76	99.56	489	799	3.125	0.72	1277	341	80.46	0.73
384-394	4.875	56	32.14	0.83	657.09	128.76	365	802	5.125	0.83	85	970	80.46	0.73
384-407	3.125	38	26.24	0.83	658.92	106.97	448	800	4.625	0.54	1097	1021	80.46	0.73
385-2	3.625	44	28.97	0.81	680.3	96.33	467	800	5.375	0.7	220	3	80.67	0.73
385-5	4.875	55	32.14	0.82	603.09	155.7	308	799	7.125	0.6	1215	3	80.67	0.73
385-114	4.875	55	31.14	0.84	687.78	96.52	482	801	6.375	0.71	4	258	80.67	0.73
385-195	3.375	43	26.9	0.86	673.02	109.84	437	802	3.875	0.91	485	436	80.67	0.73
385-236	5.625	63	34.97	0.8	740.41	55.25	604	801	6.625	0.82	641	530	80.67	0.73
386-153	2.625	34	28.07	0.74	749.97	44.18	640	801	4.625	0.74	2	372	80.88	0.73
386-409	2.125	28	20.83	0.9	734.21	49.74	631	793	2.875	0.79	844	1021	80.88	0.73
387-111	3.625	45	26.49	0.9	681.53	95.33	472	802	3.875	0.9	1276	284	81.09	0.73
387-164	3.375	41	25.66	0.88	667.44	107.92	450	800	3.875	0.93	485	437	81.09	0.73
388-4	4.375	50	27.9	0.9	643.02	126.77	379	802	5.625	0.73	1094	3	81.3	0.73
388-205	2.625	33	24.07	0.85	724.09	65.09	593	802	3.625	0.69	1277	480	81.3	0.73
388-277	4.625	52	29.9	0.85	696.58	102.15	444	802	4.625	0.98	422	676	81.3	0.73
389-119	2.125	27	20.9	0.88	755.07	36.25	686	802	1.875	0.92	1126	260	81.51	0.74
390-1	5.125	60	32.73	0.84	559.98	193.19	209	800	7.125	0.73	30	4	81.72	0.74
390-185	3.375	43	28.14	0.83	670.56	111.04	437	798	4.375	0.86	485	437	81.72	0.74
391-61	3.125	40	25.07	0.89	724.03	62.48	599	802	4.125	0.7	148	142	81.93	0.74
392-1	4.875	56	39.97	0.66	723.18	65.23	597	802	10.125	0.42	874	3	82.14	0.74
392-50	3.375	42	26.49	0.87	726.48	62.31	600	802	4.625	0.72	148	142	82.14	0.74
392-161	3.375	41	25.66	0.88	668.54	107.14	439	800	3.875	0.9	485	437	82.14	0.74
392-345	2.125	28	23.07	0.81	679.64	104.5	429	794	4.125	0.55	1277	952	82.14	0.74
393-69	4.125	48	32.56	0.75	722.27	61.9	602	800	5.125	0.76	148	142	82.35	0.74
393-177	4.125	49	28.31	0.88	626.8	134.13	363	800	4.625	0.8	1276	394	82.35	0.74
393-268	4.625	54	32.56	0.8	605.2	143.36	330	799	6.625	0.62	1276	655	82.35	0.74
394-62	3.375	41	26.31	0.86	726.1	59.28	611	801	4.125	0.77	148	142	82.56	0.74
395-1	3.875	46	30.31	0.79	686.33	94.73	471	801	6.625	0.49	71	4	82.77	0.75
395-57	3.125	39	26.73	0.83	721.85	63.09	595	802	3.875	0.79	148	142	82.77	0.75
395-157	3.875	47	32.38	0.75	678.51	108.36	443	802	6.625	0.79	486	436	82.77	0.75
395-220	2.375	29	22.07	0.86	709.17	79.58	542	802	2.625	0.79	2	645	82.77	0.75
396-166	3.375	42	26.9	0.85	669.81	108.87	440	795	4.125	0.9	485	438	82.98	0.75
397-102	2.125	26	20.9	0.86	744.85	44.55	642	802	1.875	0.93	1276	266	83.19	0.75
398-56	3.375	41	26.49	0.86	724.68	61.85	600	801	4.375	0.76	148	142	83.4	0.75
398-186	2.125	26	20.83	0.87	705.5	66.29	587	794	2.625	0.58	1278	448	83.4	0.75
399-71	3.125	38	27.73	0.79	722.29	60.02	609	801	3.875	0.76	148	142	83.61	0.75
399-201	3.375	42	26.31	0.87	670.33	112.33	434	799	3.875	0.98	484	437	83.61	0.75
400-55	3.375	42	26.49	0.87	727.26	60.89	611	802	4.375	0.73	148	142	83.82	0.75
400-170	5.875	67	37.31	0.78	494.55	200.16	147	802	11.625	0.42	1276	417	83.82	0.75
400-185	3.125	40	26.73	0.84	667.48	107.81	444	795	3.875	0.85	485	436	83.82	0.75
400-343	2.875	35	25.07	0.84	708.74	62.5	598	791	3.875	0.85	1276	870	83.82	0.75
401-108	2.625	32	22.24	0.9	706.03	75.94	527	799	3.125	0.72	1277	290	84.03	0.76
401-168	3.375	42	26.9	0.85	671.1	107.57	442	800	3.875	0.89	485	436	84.03	0.76
402-45	4.625	54	29.07	0.9	678.2	90.6	500	798	5.625	0.77	1276	122	84.24	0.76
402-163	3.375	41	25.07	0.91	667.44	109.04	437	801	3.875	0.95	485	437	84.24	0.76
403-55	3.125	38	26.31	0.83	719.32	59.52	595	799	4.125	0.73	148	142	84.45	0.76
403-167	3.375	43	26.49	0.88	674.67	107.96	447	800	4.125	0.86	485	436	84.45	0.76
403-243	3.125	40	25.66	0.87	676.63	88.75	495	801	4.375	0.79	3	620	84.45	0.76
404-2	12.125	153	55.46	0.79	445.2	259.46	68	802	15.125	0.9	790	6	84.66	0.76
404-61	3.375	43	26.49	0.88	725.51	61.62	608	802	4.375	0.75	148	142	84.66	0.76
405-55	3.375	42	25.9	0.89	727	63.17	602	802	4.125	0.76	148	142	84.87	0.76
405-420	2.625	34	23.07	0.9	730.44	59.53	595	801	3.125	0.79	1180	1010	84.87	0.76
406-1	5.375	62	35.31	0.79	661.16	88.62	492	799	8.875	0.53	172	4	85.08	0.76
406-53	3.375	41	26.31	0.86	724.1	61.47	596	801	4.125	0.73	148	142	85.08	0.76
406-131	2.375	30	36.8	0.53	768.67	28.45	694	802	9.875	0.3	2	325	85.08	0.76
406-193	6.625	76	35.73	0.86	655.12	106.94	432	801	7.625	0.86	1274	456	85.08	0.76
407-59	3.375	41	26.49	0.86	726.71	60.06	610	800	4.375	0.7	148	142	85.29	0.77
407-187	3.375	41	25.66	0.88	665.66	107.52	434	801	3.875	0.93	485	437	85.29	0.77
408-1	11.125	137	46.56	0.89	485.61	243.68	77	800	12.375	0.89	966	6	85.5	0.77
408-121	2.125	26	20.24	0.89	712.58	68.76	576	802	2.125	0.82	2	320	85.5	0.77
409-36	2.375	31	25.49	0.77	708.97	82.81	548	802	3.875	0.74	1276	114	85.71	0.77
409-396	5.375	62	34.8	0.8	652.39	121.3	395	799	7.875	0.63	1274	974	85.71	0.77
410-28	2.625	32	23.66	0.85	619.63	142.48	356	789	3.625	0.7	1277	80	85.92	0.77
410-152	2.125	28	24.9	0.75	671.61	108.7	437	802	4.875	0.44	2	379	85.92	0.77
410-418	7.125	80	35.56	0.89	607.64	155.5	278	801	8.125	0.76	96	1019	85.92	0.77
411-1	5.125	60	34.9	0.79	682.82	109.05	437	802	7.875	0.69	982	4	86.13	0.77
411-161	2.875	36	25.31	0.84	749.47	39.45	664	802	4.375	0.72	1150	412	86.13	0.77
411-320	3.125	40	28.31	0.79	695.43	67.94	570	802	4.625	0.82	1276	782	86.13	0.77
411-419	2.375	31	22.49	0.88	737.55	53.57	628	801	3.125	0.71	1057	1020	86.13	0.77
412-137	6.625	75	39.21	0.78	730.55	70.51	533	802	7.125	0.95	489	328	86.34	0.79
412-413	2.625	33	24.07	0.85	689.82	84.69	523	802	3.125	0.76	306	1020	86.34	0.79
413-33	4.625	54	33.31	0.78	694.98	81.48	510	800	7.375	0.56	3	97	86.55	0.79
413-56	2.875	37	24.49	0.88	727.49	57.26	617	801	4.125	0.65	1026	154	86.55	0.79
413-386	2.375	31	26.38	0.75	722.58	64.72	570	802	3.625	0.68	2	970	86.55	0.79
413-405	2.125	26	20.24	0.89	720.15	62.56	581	802	2.125	0.83	476	1021	86.55	0.79
414-1	10.625	130	56.04	0.72	621.39	173.93	246	810	15.875	0.71	349	6	86.76	0.8
414-51	3.375	41	26.49	0.86	725.88	60.77	602	800	4.375	0.76	148	142	86.76	0.8
414-235	4.125	49	29.73	0.83	714.37	68.7	566	802	4.625	0.99	1276	600	86.76	0.8
415-38	3.125	39	26.49	0.84	722.23	61.02	601	801	4.375	0.71	148	142	86.97	0.8
415-350	2.375	30	23.07	0.84	743.47	43.83	655	802	3.625	0.57	672	945	86.97	0.8
416-161	3.375	41	27.31	0.83	661.39	112.85	426	796	3.875	0.86	485	436	87.18	0.8
417-1	2.875	36	26.49	0.8	577.47	168.01	292	800	5.125	0.59	462	2	87.39	0.8
417-61	2.875	37	25.56	0.84	686.03	93.93	487	801	3.625	0.85	1276	157	87.39	0.8
417-68	2.625	32	23.49	0.85	687.03	86.58	504	794	3.125	0.84	3	174	87.39	0.8
418-34	3.125	38	24.9	0.88	677.21	94.76	477	797	3.875	0.77	1276	86	87.61	0.8
418-141	3.125	40	25.07	0.89	723.35	57.78	600	796	3.875	0.93	3	332	87.61	0.8
418-272	2.625	32	25.07	0.8	694.69	82.64	538	799	4.375	0.58	1277	641	87.61	0.8
419-204	3.125	40	25.07	0.89	660.03	111.83	428	793	3.875	0.92	485	437	87.82	0.8
419-381	3.625	45	27.66	0.86	610.49	145.96	327	802	5.125	0.7	2	847	87.82	0.8
420-185	3.625	44	28.31	0.83	670.89	114.07	422	801	4.625	0.93	484	436	88.03	0.81
420-389	6.625	76	35.14	0.88	598.04	148.77	311	802	7.375	0.9	1274	946	88.03	0.81
420-431	2.125	27	21.07	0.87	738.3	58.02	621	802	3.125	0.65	334	1021	88.03	0.81
420-432	2.125	28	22.24	0.84	636.32	108.31	433	781	3.625	0.52	360	1022	88.03	0.81
421-61	3.375	42	26.49	0.87	728.17	62.76	597	800	4.625	0.67	148	142	88.24	0.81
421-191	3.375	43	26.49	0.88	670.63	114.04	431	802	4.125	0.86	485	436	88.24	0.81
422-53	3.125	39	26.9	0.82	722.74	59.47	606	802	4.375	0.79	148	142	88.45	0.81
422-387	4.125	49	31.73	0.78	552.53	193.15	160	800	5.875	0.84	342	1020	88.45	0.81
423-2	3.375	41	29.9	0.76	707.88	82.52	524	802	6.125	0.62	592	3	88.66	0.81
423-176	6.625	76	47.04	0.66	699.68	79.36	514	802	10.625	0.65	4	382	88.66	0.81
423-302	6.125	69	34.49	0.85	593.84	152.28	278	798	9.125	0.59	1276	737	88.66	0.81
424-1	4.875	57	33.73	0.79	595.81	190.25	265	801	7.875	0.56	572	3	88.87	0.81
424-63	3.375	42	26.49	0.87	726.57	62.77	595	801	4.375	0.77	148	142	88.87	0.81
424-211	2.625	32	22.9	0.88	718.34	72.32	561	802	2.625	0.78	192	454	88.87	0.81
425-3	2.625	33	27.14	0.75	687.03	94.73	492	802	3.875	0.74	1078	2	89.08	0.83
425-165	2.875	35	26.24	0.8	683.26	97.44	493	800	4.625	0.58	2	424	89.08	0.83
425-215	3.375	42	26.9	0.85	684.1	105.1	419	802	4.625	0.83	190	545	89.08	0.83
425-368	6.375	73	37.14	0.82	611.99	154.46	266	801	8.875	0.66	1274	946	89.08	0.83
426-106	2.125	26	22.83	0.79	656.85	115.39	446	800	4.125	0.44	2	292	89.29	0.83
427-169	2.125	27	21.49	0.86	735.7	55.78	620	802	2.375	0.77	200	368	89.5	0.84
428-1	2.875	37	41.14	0.52	684.24	141.74	330	802	7.875	0.38	610	2	89.71	0.84
428-2	5.375	61	33.14	0.84	599.84	150.4	324	798	5.875	0.87	1198	4	89.71	0.84
428-58	3.125	40	26.31	0.85	723.5	61.39	597	795	4.125	0.74	148	142	89.71	0.84
429-57	3.125	40	28.73	0.78	724.65	59.96	607	800	4.375	0.77	148	142	89.92	0.84
429-117	2.625	32	23.9	0.84	711.34	78.76	530	802	3.875	0.68	3	284	89.92	0.84
429-229	2.625	33	23.49	0.87	743.73	42.4	654	802	2.875	0.86	1064	513	89.92	0.84
429-343	3.375	41	29.97	0.76	718.32	70.44	549	802	4.375	0.83	616	796	89.92	0.84
430-2	5.375	61	34.56	0.8	689.75	105.12	445	802	6.375	0.83	756	4	90.13	0.84
430-64	3.375	41	28.73	0.79	722.73	59.56	591	799	4.375	0.74	148	142	90.13	0.84
430-182	3.125	40	26.73	0.84	662.48	108.83	442	790	3.875	0.85	485	436	90.13	0.84
430-400	2.125	28	22.07	0.85	694.29	70.96	563	798	2.875	0.77	1098	1021	90.13	0.84
431-190	3.375	43	27.14	0.86	671.53	112.9	433	800	4.375	0.81	485	437	90.34	0.84
432-183	3.375	42	25.9	0.89	669.02	112.14	437	802	3.875	0.86	485	436	90.55	0.84
433-68	3.375	41	25.07	0.91	725.76	61.47	600	799	4.125	0.73	148	142	90.76	0.85
433-185	3.375	41	26.31	0.86	664.15	111.78	430	798	3.875	0.88	485	436	90.76	0.85
434-59	3.375	43	26.49	0.88	729.88	63.25	602	802	4.375	0.75	148	142	90.97	0.85
434-161	3.375	43	27.56	0.84	673.26	109.89	435	802	4.625	0.86	485	437	90.97	0.85
435-58	3.375	41	26.31	0.86	723.68	61.69	589	802	4.125	0.72	148	141	91.18	0.85
435-178	3.375	42	26.9	0.85	670.71	108.59	447	797	4.125	0.9	485	436	91.18	0.85
435-409	5.125	60	34.73	0.79	608.6	142.54	297	801	9.125	0.56	32	1020	91.18	0.85
436-58	3.125	39	26.49	0.84	720.82	61.88	594	802	4.375	0.72	148	142	91.39	0.85
437-61	3.375	43	26.31	0.88	727.93	60.53	601	801	4.125	0.78	148	142	91.6	0.85
438-1	2.625	32	23.31	0.86	720.81	65.63	589	800	4.125	0.56	376	2	91.81	0.87
438-3	2.875	36	24.9	0.85	668.64	101.91	464	800	3.625	0.81	1024	2	91.81	0.87
438-47	3.125	40	26.49	0.85	723.05	61.31	610	802	4.375	0.76	148	142	91.81	0.87
439-2	4.875	56	32.38	0.82	698.14	96.15	479	801	5.375	0.84	915	4	92.02	0.87
439-159	3.375	41	26.31	0.86	664.07	111.38	432	796	3.875	0.88	485	436	92.02	0.87
439-338	3.375	41	29.31	0.77	737.15	57.85	614	801	5.125	0.61	366	876	92.02	0.87
440-56	3.125	38	26.31	0.83	719.84	61.1	595	802	3.875	0.78	148	142	92.23	0.87
440-322	2.375	30	23.49	0.83	693.87	79.77	537	795	3.875	0.68	1276	776	92.23	0.87
441-1	2.625	33	24.07	0.85	642.39	120.97	399	801	3.875	0.68	548	2	92.44	0.88
441-173	3.125	40	26.73	0.84	662.1	108.81	440	797	3.875	0.85	485	436	92.44	0.88
441-327	2.875	36	24.24	0.88	616.94	127.09	356	783	4.125	0.63	2	910	92.44	0.88
442-52	3.125	38	25.49	0.86	719.45	60.78	598	802	3.875	0.75	148	142	92.65	0.88
442-180	3.375	41	26.31	0.86	665.29	107.48	441	792	3.875	0.88	485	436	92.65	0.88
442-359	2.125	28	27.73	0.68	764.39	30.63	682	801	6.375	0.38	1276	877	92.65	0.88
443-1	2.125	28	30.49	0.62	714.04	76.7	526	800	7.125	0.3	161	2	92.86	0.88
443-55	3.375	41	26.49	0.86	726.17	59.86	604	801	4.375	0.7	148	142	92.86	0.88
443-220	7.875	90	43.56	0.77	552.1	183.84	233	801	11.875	0.58	1275	578	92.86	0.88
443-387	2.375	31	24.14	0.82	726.32	61.59	590	802	3.375	0.74	1196	1020	92.86	0.88
444-321	3.125	40	30.56	0.73	735.93	58.97	598	801	5.625	0.58	366	876	93.07	0.88
444-343	2.625	34	24.07	0.86	713.29	74.64	545	801	3.375	0.83	1276	953	93.07	0.88
445-60	3.375	41	26.49	0.86	725.9	62.01	598	801	4.375	0.77	148	142	93.28	0.88
445-179	2.125	26	20.49	0.88	750.88	43.1	661	802	1.875	0.94	1276	440	93.28	0.88
445-354	3.625	44	27.14	0.87	714.52	74.55	534	802	4.625	0.8	1275	914	93.28	0.88
445-404	2.125	28	25.07	0.75	599.21	157.9	293	798	5.375	0.42	110	1022	93.28	0.88
446-156	3.375	43	26.9	0.86	672.16	107.55	444	799	3.875	0.9	485	436	93.49	0.88
446-397	2.375	31	22.9	0.86	727.1	61.63	611	802	3.125	0.84	74	1020	93.49	0.88
447-179	3.375	42	25.66	0.9	670.14	106.64	450	799	3.875	0.96	485	437	93.7	0.89
447-399	2.875	37	27.9	0.77	683.43	92.77	499	801	4.875	0.59	716	1021	93.7	0.89
448-169	3.375	42	26.9	0.85	669.45	110.9	431	801	4.125	0.9	485	438	93.91	0.89
448-313	6.875	78	37.9	0.83	586.36	156.89	277	801	10.625	0.68	5	808	93.91	0.89
449-1	3.375	42	28.73	0.8	630.31	134.51	344	799	6.125	0.54	264	2	94.12	0.89
449-157	3.375	43	26.9	0.86	673.16	109	441	802	3.875	0.92	485	438	94.12	0.89
449-338	3.375	43	32.14	0.72	739.33	58.21	611	802	5.125	0.63	366	876	94.12	0.89
450-144	3.375	43	26.9	0.86	672.02	108.21	445	800	3.875	0.93	485	436	94.33	0.89
450-323	3.125	40	27.9	0.8	736.3	58.84	598	800	5.125	0.6	366	876	94.33	0.89
451-140	3.125	38	25.49	0.86	710.55	72.2	551	802	3.875	0.85	1168	366	94.54	0.89
451-163	3.375	41	26.31	0.86	669.24	108.63	444	797	4.125	0.87	485	438	94.54	0.89
452-58	3.375	41	26.49	0.86	724.9	61.32	594	802	4.375	0.75	148	142	94.75	0.9
452-366	3.125	38	27.9	0.78	730.63	59.33	610	801	5.625	0.59	366	876	94.75	0.9
453-1	2.375	30	23.49	0.83	708.77	77.78	560	799	2.875	0.88	7	2	94.96	0.9
453-3	2.375	29	25.07	0.76	639.03	147.12	325	802	5.375	0.42	276	2	94.96	0.9
453-55	2.125	26	22.24	0.81	690.31	94.62	504	796	3.625	0.47	2	132	94.96	0.9
453-94	2.375	30	25.9	0.75	733.7	58.2	615	801	3.625	0.72	89	220	94.96	0.9
453-348	3.125	40	30.97	0.72	736.18	58.94	594	802	6.375	0.59	366	876	94.96	0.9
454-61	3.375	43	30.9	0.75	673.88	108.83	460	802	7.125	0.6	3	182	95.17	0.9
454-170	2.125	26	20.83	0.87	705.77	69.09	575	800	2.125	0.78	1277	484	95.17	0.9
454-311	3.125	39	27.73	0.8	734.44	59.13	607	801	5.125	0.57	366	876	95.17	0.9
455-179	3.375	42	27.14	0.85	669.79	114.48	431	800	4.375	0.88	485	437	95.38	0.9
455-382	3.625	44	27.14	0.87	657.75	122.84	380	801	4.375	0.81	476	1020	95.38	0.9
456-58	5.625	64	31.31	0.91	648.05	133.82	347	800	6.125	0.78	1274	134	95.59	0.9
456-142	5.375	61	31.73	0.87	676.48	105.28	452	800	6.375	0.81	1276	366	95.59	0.9
456-342	3.125	40	30.56	0.73	734.53	59.79	595	802	4.875	0.64	366	876	95.59	0.9
457-149	3.125	40	26.73	0.84	658.53	114.88	418	797	3.875	0.85	485	436	95.8	0.9
458-62	3.125	40	26.31	0.85	724.1	60.47	591	801	3.875	0.76	148	142	96.01	0.9
458-225	2.125	28	21.73	0.86	741.86	49.86	643	801	2.375	0.89	152	504	96.01	0.9
459-55	3.375	41	26.31	0.86	727.24	60.64	603	802	3.875	0.79	148	142	96.22	0.91
459-139	7.125	82	36.49	0.88	549.99	179.77	222	802	7.625	0.96	1274	366	96.22	0.91
459-163	2.125	28	25.9	0.72	735.89	54.15	628	800	3.375	0.58	1277	440	96.22	0.91
459-300	2.625	33	23.49	0.87	618.48	129.83	370	799	3.125	0.77	2	809	96.22	0.91
460-1	2.625	33	29.49	0.69	693.45	95.6	502	802	5.375	0.56	392	2	96.43	0.91
460-159	3.375	41	27.97	0.81	664.17	113.05	419	802	3.625	0.86	485	436	96.43	0.91
460-381	2.375	31	22.9	0.86	683.45	84.81	516	802	3.125	0.76	1038	1020	96.43	0.91
461-3	4.875	56	33.07	0.8	626.25	139.18	336	801	8.625	0.49	696	2	96.64	0.91
461-124	2.875	36	25.24	0.84	678.22	98.24	489	800	3.875	0.75	1276	348	96.64	0.91
461-331	3.125	40	29.56	0.76	733.98	57.87	603	802	5.625	0.59	366	876	96.64	0.91
462-162	3.125	39	25.49	0.87	655	113.83	423	800	3.875	0.9	485	437	96.85	0.91
462-390	7.875	92	41.14	0.83	577.48	183.15	161	802	10.875	0.58	676	1020	96.85	0.91
463-48	5.125	58	39.46	0.68	725.66	56.07	591	802	9.125	0.48	150	142	97.06	0.91
463-401	4.625	54	30.9	0.84	582.87	161.77	285	800	6.625	0.66	14	1020	97.06	0.91
464-332	2.875	36	27.07	0.79	726.58	56.36	610	800	5.125	0.67	366	876	97.27	0.91
465-1	2.875	35	26.31	0.8	679.23	97	464	801	4.125	0.74	42	4	97.48	0.92
465-47	3.125	38	25.07	0.87	719.84	61.44	603	796	4.125	0.73	148	142	97.48	0.92
465-319	2.625	34	27.14	0.76	724.71	56.37	608	794	4.875	0.55	366	876	97.48	0.92
466-49	3.125	39	26.9	0.82	721.38	60.13	607	800	4.375	0.79	148	142	97.69	0.92
466-218	7.125	82	39.07	0.82	458.23	206.01	135	802	10.625	0.56	1276	536	97.69	0.92
466-369	2.625	33	25.07	0.81	723	59.34	592	799	4.375	0.6	365	876	97.69	0.92
466-395	4.875	56	29.9	0.89	576.02	168.31	268	802	5.625	0.8	4	937	97.69	0.92
467-352	2.875	36	30.38	0.7	730.22	59.49	603	801	5.625	0.54	366	877	97.9	0.92
468-58	3.125	40	26.9	0.83	721.68	61.23	609	799	4.375	0.77	148	142	98.11	0.92
468-177	3.375	41	26.31	0.86	660.95	113.54	428	800	3.875	0.89	485	436	98.11	0.92
468-421	2.125	28	23.07	0.81	647.25	128.06	384	795	3.375	0.68	48	1021	98.11	0.92
469-41	3.375	41	26.49	0.86	724.95	63.74	594	802	4.375	0.73	148	142	98.32	0.92
469-125	4.375	50	29.07	0.86	480.28	221.76	119	796	5.625	0.63	1276	348	98.32	0.92
469-173	3.875	46	28.14	0.85	665.46	112.48	410	802	4.125	0.94	1276	484	98.32	0.92
469-321	3.125	40	34.97	0.64	734.98	58.32	593	802	6.125	0.62	366	876	98.32	0.92
470-40	3.125	39	25.49	0.87	723.54	60.65	603	798	3.875	0.79	148	142	98.53	0.92
470-295	2.875	37	28.97	0.74	729.16	55.58	601	802	5.125	0.59	365	876	98.53	0.92
471-1	2.625	32	24.49	0.82	666.16	110.7	433	801	4.375	0.62	37	2	98.74	0.93
471-59	2.875	37	25.49	0.85	717.19	59.9	598	801	4.125	0.71	148	142	98.74	0.93
471-359	3.875	46	30.31	0.79	644.22	125.29	391	800	5.625	0.75	1276	914	98.74	0.93
472-59	10.625	129	46.38	0.87	527.69	196.31	157	802	11.875	0.8	5	148	98.95	0.93
472-260	8.875	105	56.97	0.64	604	161.87	284	802	17.125	0.36	1276	666	98.95	0.93
473-204	3.375	43	26.49	0.88	670.35	111.44	429	802	4.125	0.84	485	436	99.16	0.93
473-383	2.625	33	23.9	0.85	714.33	68.4	577	801	3.375	0.79	4	942	99.16	0.93
473-405	2.625	32	25.49	0.79	738.66	50.68	620	802	4.125	0.65	304	1020	99.16	0.93
474-60	3.375	43	26.49	0.88	726.44	61.06	599	802	4.375	0.75	148	142	99.37	0.93
474-190	6.125	71	49.46	0.6	708.77	81.99	501	799	14.125	0.41	4	404	99.37	0.93
474-375	2.875	37	27.73	0.78	729.46	60.28	592	802	5.125	0.62	366	876	99.37	0.93
475-49	3.125	39	26.73	0.83	721.54	60.61	597	802	3.875	0.78	148	142	99.58	0.93
475-318	3.125	38	28.31	0.77	732.95	58.6	607	799	5.125	0.56	366	876	99.58	0.93
476-56	3.125	40	25.9	0.87	723.33	61.61	601	802	3.875	0.78	148	142	99.79	0.93
476-313	4.625	52	29.66	0.86	668.79	107.79	438	802	5.875	0.86	4	828	99.79	0.93
476-325	2.875	37	27.31	0.79	730.24	59.02	609	802	5.125	0.57	366	876	99.79	0.93

## Sheet: S5 and S6
S5 B						S5 C				S6
0M KCl	0M KCl	1M KCL	1M KCL			Distance	Fluorescence intensity			Distance	Fluorescence intensity
FITC-PLL	TYE-DNA	FITC-PLL	TYE-DNA			pixel				pixel
						0M KCl				PT40
1446.5	1505	860.4	564.6			0	49			0	5.6667
1346	1428.24	886.75	569.833			1	180			1	5.018
1346.25	1432.5	924.8	503.8			2	76			2	5.3243
1311.33	1514.25	775.5	516.5			3	214			3	14.1441
1344.75	1504.67	949.75	529.333			4	330			4	9.7027
1527	1411.5	929.25	498.4			5	380			5	8.7117
1362	1507.67	903.4	530.5			6	654			6	16.5405
1421	1439.5	989.25	577.75			7	493			7	23.982
1513.2	1349.5	963	545			8	874			8	40.045
1527	1523.67	1003.75	563.5			9	757			9	31.8018
1455	1374	995	527.515			10	1014			10	42.9279
1377	1563	930.667	529.429			11	1215			11	49.9324
1451.5	1585.5	904.286	545.5			12	1209			12	51.5315
1562	1558	866.75	535			13	1476			13	52.5856
1359.5	1530	955.75	545.2			14	1417			14	60.7568
1272	1454.6	826.8	500.75			15	1443			15	53.8108
1576	1541.5	885.75	568.25			16	1276			16	60.2162
1445	1538.5	901.2	580.667			17	1128			17	64.5901
1500	1450.3	856.75	535			18	904			18	64.2703
1462.33	1445	847.778	533.25			19	617			19	72.7297
1318	1431	958.5	563.5			20	599			20	65.4234
1455	1511	940.25	561.2			21	800			21	68.1532
1361	1572	925.75	559.75			22	714			22	71.7027
1467	1474.71	981.5	554			23	608			23	61.7387
1511.5	1531.33	811.25	530.5			24	653			24	67.4685
1555.5	1559.5	883.25	499			25	817			25	61.6577
1440	1515.5	874.6	543.5			26	666			26	76.6306
1363.5	1515.67	889.75	541.4			27	744			27	65.7477
1497.5	1450.5	939.1	524.25			28	904			28	72.964
1551	1550.5	943.75	573.25			29	915			29	74.5315
1553	1498.5	865.111	539.552			30	840			30	62.5676
1476	1515.33	939.143	534.444			31	653			31	67.7027
1361.5	1527	983.25	559.25			32	806			32	67.6667
1515	1540	884.75	541.75			33	560			33	74.1622
1501.5	1455	895.75	566.5			34	702			34	65.5586
1438.75	1454.5	901.714	572.75			35	575			35	67.4009
1334.5	1559	891.444	522.2			36	764			36	73.0721
1383	1517.5	928	568.75			37	678			37	71
1428	1361	942.25	534.75			38	799			38	70.9099
1575.5	1532	800.25	543.667			39	661			39	76.5405
1517	1529.33	950.6	546.5			40	761			40	62.5676
1223	1506	816.8	527.5			41	1048			41	65.3649
1514	1540.5	941.6	545.4			42	716			42	68.6757
1489.33	1485.67	883.75	544.2			43	735			43	66.5991
1333.5	1577.5	945.538	538			44	640			44	63.4685
1462.5	1557	913.6	516.5			45	711			45	73.4775
1433	1389	916	524.441			46	688			46	68.5946
1487	1557	982.25	536.833			47	794			47	60.0901
1523.33	1504.4	945.25	532			48	714			48	64.4504
1496.5	1406.5	949.8	544.789			49	728			49	64.9459
1352.75	1556	955.2	541.2			50	694			50	66.2973
1488	1480.54	870.25	589.25			51	762			51	57.0225
1502.33	1520.67	919.5	547.667			52	697			52	64.4775
1545.5	1547.5	966	542.833			53	862			53	60.6487
1501	1469	908.167	500.909			54	817			54	68.1622
1320	1516.5	974.5	487			55	852			55	62.6261
1435	1487.8	939.2	549.5			56	680			56	54.982
1381.5	1437	953	543			57	644			57	65.1802
1336.5	1460.25	899.833	516			58	722			58	78.8739
1506.67	1416	910.6	576.571			59	791			59	66.9009
1406.5	1498.22	836.7	553.167			60	858			60	49.4955
1334	1496.67	925.4	526.468			61	1027			61	64.3604
	1432	883	538.571			62	775			62	53.3694
	1472.5		572.6			63	721			63	41.6351
	1464		574			64	827			64	49.0631
	1486		563.333			65	1618			65	41.3649
	1443.44		530.111			66	715			66	48.2432
	1548.33		569.4			67	1296			67	35.027
	1439		525.5			68	1085			68	25.6036
	1525		541.286			69	1571			69	22.3333
	1389.33		506.25			70	1249			70	15.6126
	1506.67		575			71	1446			71	10.2928
	1434.25		507.5			72	1093			72	5.6937
	1440.5		546.167			73	933			73	4.0856
	1558.33		572.25			74	638			74	6
	1555.33		566.2			75	628
	1532		515			76	499
	1552.5		558.8			77	323
	1407		574.167			78	198
	1477		561.167			79	163
	1532.5		559.25			80	77
	1560.5		544.5			81	36
	1547		550.429
	1463.5		577.4
	1445.33		530.25
	1518		545.25
	1493		565.25
	1521		531.75
	1500		537
	1457.5		527.833
	1481		550.4
	1484.67		534.75
	1460.67		531.889
	1511.5		530.2
	1408		546.625
	1478.5		562.667
	1532.75		577.5
	1538.5		561.5
	1462		546.333
			511.75
			549.25
			555.167
			531.207
			516.5
			551.571
			536.692
			505.333
			520
			564.429
			566.6
			554.111
			525.231
			552.857
			537.889
			558.286
			518.938
			541
			540.75
			534.256
			500.25
			527
			558.75
			491.286
			532.158
			538.656
			555.625
			511.4
			498
			558.2
			536.091
			548.5
			530.667
			579.2
			527
			521.4
			570.167
			562.5
			537.286
			527.857
			565.5
			547.125
			489.25
			537
			544.25
			548.2
			538.762
			569
			552
			528
			521.25
			525.2
			555.5
			531.8
			521.75
			561.5
			543.167
			553.75
			550.571
			523.4

## Sheet: S7
Force max	Force max	Force max	Force max
0.5 um/s	1 um/s	2 um/s	5 um/s
-4.329	-3.8516	-3.10878	-3.05253
-4.09088	-4.08619	-4.18696	-3.0489
-3.84834	-3.945	-3.77351	-3.07076
	-4.0019	-4.07479
	-3.79594
	-4.11557
	-3.74213
	-4.1569
	-3.86919
	-4.06435
	-3.85144
	-4.2216
	-4.03543

## Sheet: S8
Time	Force	Time	Force	Time	Force	Time	Force	Time	Force	Time	Force	Time	Force			Time	Force	Time	Force	Time	Force	Time	Force	Time	Force	Time	Force	Time	Force	Time	Force	Time	Force	Time	Force	Time	Force	Time	Force
	PT40		PT40		PT40		PT40		PT40		PT40		PT40				UV45		UV45		UV45		UV45		UV45		UV45		UV45		UV45		UV45		UV45		UV45		UV45
0	-1.03498	0.618	-3.74987	0.682	-3.73467	0.258	-3.99477	2.043	-3.57227	1.427	-3.4996	3.19	-2.99699			0.001	-1.04452	0.001	-1.0477	0.001	-0.99648	0.001	-1.02525	0.001	-1.04265	0.001	-0.99919	0.605	-3.52991	0.001	-1.02255	0.001	-1.00589	0.001	-1.05216	0.132	-2.04879	0.001	-1.01526
0.001	-1.30649	0.619	-3.77212	0.683	-3.72119	0.259	-3.97939	2.044	-3.57598	1.428	-3.49315	3.191	-2.97622			0.002	-1.10555	0.002	-1.07438	0.002	-1.00295	0.002	-1.02825	0.002	-1.06661	0.002	-1.03486	0.606	-3.50242	0.002	-1.03882	0.002	-1.03052	0.002	-1.03122	0.133	-2.09848	0.002	-1.01741
0.002	-1.54092	0.62	-3.76474	0.684	-3.69376	0.26	-3.9867	2.045	-3.57896	1.429	-3.49229	3.192	-2.98715			0.003	-1.07037	0.003	-1.08668	0.003	-1.03995	0.003	-1.04794	0.003	-1.06552	0.003	-1.0213	0.607	-3.55036	0.003	-1.05691	0.003	-1.04386	0.003	-1.06683	0.134	-2.06013	0.003	-1.04559
0.003	-1.76855	0.621	-3.75777	0.685	-3.72713	0.261	-3.99092	2.046	-3.56286	1.43	-3.48524	3.193	-2.9931			0.004	-1.0654	0.004	-1.09805	0.004	-1.03935	0.004	-1.07468	0.004	-1.08291	0.004	-1.05344	0.608	-3.53552	0.004	-1.06173	0.004	-1.0622	0.004	-1.06545	0.135	-2.07394	0.004	-1.07451
0.004	-2.00409	0.622	-3.76572	0.686	-3.71119	0.262	-3.99373	2.047	-3.56775	1.431	-3.50755	3.194	-3.0165			0.005	-1.07451	0.005	-1.09821	0.005	-1.07113	0.005	-1.08838	0.005	-1.09641	0.005	-1.05829	0.609	-3.54376	0.005	-1.0907	0.005	-1.07044	0.005	-1.09961	0.136	-2.10067	0.005	-1.06101
0.005	-2.18012	0.623	-3.75834	0.687	-3.71444	0.263	-3.99818	2.048	-3.58018	1.432	-3.49609	3.195	-2.99663			0.006	-1.11609	0.006	-1.12845	0.006	-1.094	0.006	-1.08518	0.006	-1.13189	0.006	-1.08053	0.61	-3.52672	0.006	-1.11374	0.006	-1.07689	0.006	-1.10732	0.137	-2.11026	0.006	-1.09733
0.006	-2.33958	0.624	-3.75522	0.688	-3.72659	0.264	-3.9742	2.049	-3.56098	1.433	-3.47345	3.196	-3.00481			0.007	-1.12393	0.007	-1.12462	0.007	-1.12292	0.007	-1.09263	0.007	-1.12509	0.007	-1.08472	0.611	-3.54275	0.007	-1.14847	0.007	-1.10254	0.007	-1.12611	0.138	-2.12036	0.007	-1.11825
0.007	-2.48764	0.625	-3.76084	0.689	-3.7327	0.265	-3.98468	2.05	-3.55717	1.434	-3.48486	3.197	-2.99685			0.008	-1.11774	0.008	-1.17194	0.008	-1.12709	0.008	-1.14637	0.008	-1.13877	0.008	-1.11606	0.612	-3.54282	0.008	-1.1453	0.008	-1.12532	0.008	-1.12867	0.139	-2.13665	0.008	-1.13178
0.008	-2.63983	0.626	-3.75451	0.69	-3.73074	0.266	-4.0053	2.051	-3.57918	1.435	-3.4774	3.198	-3.00942			0.009	-1.15873	0.009	-1.17944	0.009	-1.14627	0.009	-1.12	0.009	-1.14706	0.009	-1.11909	0.613	-3.55614	0.009	-1.18514	0.009	-1.13808	0.009	-1.13779	0.14	-2.1345	0.009	-1.14347
0.009	-2.77426	0.627	-3.75377	0.691	-3.71651	0.267	-4.01368	2.052	-3.57153	1.436	-3.50332	3.199	-3.00052			0.01	-1.16206	0.01	-1.18199	0.01	-1.16833	0.01	-1.14587	0.01	-1.15209	0.01	-1.1165	0.614	-3.52022	0.01	-1.2194	0.01	-1.15103	0.01	-1.17671	0.141	-2.11203	0.01	-1.16041
0.01	-2.89034	0.628	-3.76759	0.692	-3.70614	0.268	-3.96988	2.053	-3.57001	1.437	-3.47784	3.2	-3.01662			0.011	-1.18249	0.011	-1.18436	0.011	-1.19542	0.011	-1.17592	0.011	-1.16903	0.011	-1.16645	0.615	-3.54882	0.011	-1.23445	0.011	-1.16891	0.011	-1.18896	0.142	-2.12563	0.011	-1.21064
0.011	-2.98474	0.629	-3.75599	0.693	-3.71868	0.269	-3.99956	2.054	-3.59399	1.438	-3.50295	3.201	-3.0075			0.012	-1.18415	0.012	-1.22403	0.012	-1.21709	0.012	-1.18585	0.012	-1.17718	0.012	-1.14971	0.616	-3.5401	0.012	-1.22945	0.012	-1.17437	0.012	-1.16299	0.143	-2.14868	0.012	-1.22416
0.012	-3.05019	0.63	-3.77403	0.694	-3.71288	0.27	-3.97031	2.055	-3.57602	1.439	-3.49858	3.202	-3.01312			0.013	-1.19433	0.013	-1.22166	0.013	-1.2054	0.013	-1.18402	0.013	-1.18992	0.013	-1.18443	0.617	-3.53343	0.013	-1.21445	0.013	-1.2086	0.013	-1.16718	0.144	-2.13833	0.013	-1.21898
0.013	-3.13766	0.631	-3.76671	0.695	-3.72674	0.271	-3.97456	2.056	-3.59364	1.44	-3.47136	3.203	-2.9942			0.014	-1.20079	0.014	-1.26918	0.014	-1.21524	0.014	-1.19806	0.014	-1.22474	0.014	-1.20378	0.618	-3.52349	0.014	-1.26942	0.014	-1.21301	0.014	-1.22589	0.145	-2.15477	0.014	-1.23
0.014	-3.19772	0.632	-3.76418	0.696	-3.71657	0.272	-4.0049	2.057	-3.59469	1.441	-3.47618	3.204	-2.979			0.015	-1.24152	0.015	-1.2563	0.015	-1.22986	0.015	-1.18217	0.015	-1.23741	0.015	-1.19835	0.619	-3.53842	0.015	-1.29675	0.015	-1.19632	0.015	-1.21539	0.146	-2.14681	0.015	-1.26707
0.015	-3.26564	0.633	-3.76451	0.697	-3.72503	0.273	-3.99333	2.058	-3.58966	1.442	-3.46277	3.205	-2.99386			0.016	-1.23074	0.016	-1.26883	0.016	-1.25051	0.016	-1.20702	0.016	-1.24593	0.016	-1.21933	0.62	-3.52714	0.016	-1.32187	0.016	-1.25602	0.016	-1.24617	0.147	-2.14064	0.016	-1.26418
0.016	-3.34139	0.634	-3.77757	0.698	-3.74055	0.274	-4.00419	2.059	-3.58545	1.443	-3.48234	3.206	-2.98186			0.017	-1.27114	0.017	-1.29063	0.017	-1.25045	0.017	-1.23985	0.017	-1.24052	0.017	-1.22484	0.621	-3.54262	0.017	-1.32449	0.017	-1.24809	0.017	-1.22157	0.148	-2.14915	0.017	-1.27919
0.017	-3.38727	0.635	-3.74557	0.699	-3.73534	0.275	-3.98637	2.06	-3.5748	1.444	-3.49253	3.207	-2.99481			0.018	-1.28029	0.018	-1.31301	0.018	-1.27998	0.018	-1.23292	0.018	-1.25548	0.018	-1.219	0.622	-3.55066	0.018	-1.34471	0.018	-1.24074	0.018	-1.23365	0.149	-2.18001	0.018	-1.31553
0.018	-3.41997	0.636	-3.7393	0.7	-3.72224	0.276	-3.97432	2.061	-3.56806	1.445	-3.48654	3.208	-2.98958			0.019	-1.30633	0.019	-1.29136	0.019	-1.29171	0.019	-1.25524	0.019	-1.2903	0.019	-1.24964	0.623	-3.56895	0.019	-1.3793	0.019	-1.27828	0.019	-1.24561	0.15	-2.15777	0.019	-1.34367
0.019	-3.45621	0.637	-3.75597	0.701	-3.72744	0.277	-3.97294	2.062	-3.59009	1.446	-3.4769	3.209	-2.98925			0.02	-1.29934	0.02	-1.34031	0.02	-1.30576	0.02	-1.29535	0.02	-1.26549	0.02	-1.23254	0.624	-3.55818	0.02	-1.37951	0.02	-1.26911	0.02	-1.24558	0.151	-2.16967	0.02	-1.36917
0.02	-3.50376	0.638	-3.75935	0.702	-3.72871	0.278	-3.97079	2.063	-3.59321	1.447	-3.47147	3.21	-3.00641			0.021	-1.35275	0.021	-1.36187	0.021	-1.33884	0.021	-1.27946	0.021	-1.28175	0.021	-1.27478	0.625	-3.5277	0.021	-1.39194	0.021	-1.2937	0.021	-1.248	0.152	-2.16251	0.021	-1.382
0.021	-3.5351	0.639	-3.76979	0.703	-3.70399	0.279	-3.97051	2.064	-3.60322	1.448	-3.49843	3.211	-3.00581			0.022	-1.36578	0.022	-1.35351	0.022	-1.33908	0.022	-1.28246	0.022	-1.30551	0.022	-1.28	0.626	-3.56354	0.022	-1.42403	0.022	-1.28347	0.022	-1.27719	0.153	-2.18051	0.022	-1.39113
0.022	-3.58226	0.64	-3.74977	0.704	-3.71335	0.28	-3.96621	2.065	-3.58568	1.449	-3.51111	3.212	-3.00308			0.023	-1.35536	0.023	-1.36914	0.023	-1.33181	0.023	-1.26046	0.023	-1.32565	0.023	-1.28252	0.627	-3.53792	0.023	-1.45051	0.023	-1.31614	0.023	-1.27531	0.154	-2.16964	0.023	-1.40438
0.023	-3.60174	0.641	-3.75109	0.705	-3.70022	0.281	-3.97813	2.066	-3.58844	1.45	-3.48971	3.213	-2.99304			0.024	-1.34915	0.024	-1.37784	0.024	-1.33598	0.024	-1.29039	0.024	-1.33631	0.024	-1.32774	0.628	-3.55678	0.024	-1.47298	0.024	-1.34143	0.024	-1.2807	0.155	-2.19619	0.024	-1.39839
0.024	-3.62227	0.642	-3.75599	0.706	-3.70735	0.282	-4.00397	2.067	-3.5711	1.451	-3.48617	3.214	-2.98581			0.025	-1.36897	0.025	-1.38027	0.025	-1.35975	0.025	-1.31132	0.025	-1.33945	0.025	-1.30236	0.629	-3.57062	0.025	-1.44344	0.025	-1.35143	0.025	-1.28821	0.156	-2.19827	0.025	-1.43142
0.025	-3.63672	0.643	-3.77796	0.707	-3.70619	0.283	-3.99415	2.068	-3.58682	1.452	-3.49779	3.215	-2.98166			0.026	-1.36993	0.026	-1.40512	0.026	-1.37058	0.026	-1.31999	0.026	-1.36978	0.026	-1.34284	0.63	-3.56563	0.026	-1.49941	0.026	-1.33915	0.026	-1.28874	0.157	-2.21122	0.026	-1.45434
0.026	-3.66885	0.644	-3.74077	0.708	-3.66533	0.284	-4.01918	2.069	-3.57375	1.453	-3.46928	3.216	-2.98376			0.027	-1.38478	0.027	-1.41481	0.027	-1.39058	0.027	-1.33646	0.027	-1.3675	0.027	-1.32504	0.631	-3.54604	0.027	-1.52374	0.027	-1.37457	0.027	-1.33052	0.158	-2.18396	0.027	-1.442
0.027	-3.68543	0.645	-3.74242	0.709	-3.70289	0.285	-4.02096	2.07	-3.5735	1.454	-3.49428	3.217	-2.9899			0.028	-1.41025	0.028	-1.41934	0.028	-1.37146	0.028	-1.36321	0.028	-1.36563	0.028	-1.33472	0.632	-3.57782	0.028	-1.52337	0.028	-1.35657	0.028	-1.32617	0.159	-2.19418	0.028	-1.47185
0.028	-3.69093	0.646	-3.7379	0.71	-3.71784	0.286	-3.98134	2.071	-3.60161	1.455	-3.49761	3.218	-3.00272			0.029	-1.42176	0.029	-1.4337	0.029	-1.39987	0.029	-1.37042	0.029	-1.39352	0.029	-1.36019	0.633	-3.57321	0.029	-1.52015	0.029	-1.37425	0.029	-1.34985	0.16	-2.20291	0.029	-1.48746
0.029	-3.7049	0.647	-3.74601	0.711	-3.73593	0.287	-3.97666	2.072	-3.57468	1.456	-3.47186	3.219	-3.00446			0.03	-1.4334	0.03	-1.43749	0.03	-1.4198	0.03	-1.39426	0.03	-1.40244	0.03	-1.35597	0.634	-3.58721	0.03	-1.53178	0.03	-1.41964	0.03	-1.36491	0.161	-2.2143	0.03	-1.48609
0.03	-3.70133	0.648	-3.755	0.712	-3.72429	0.288	-3.98505	2.073	-3.57664	1.457	-3.46004	3.22	-2.99225			0.031	-1.46329	0.031	-1.49914	0.031	-1.46194	0.031	-1.396	0.031	-1.42057	0.031	-1.37181	0.635	-3.589	0.031	-1.54797	0.031	-1.42755	0.031	-1.35779	0.162	-2.20221	0.031	-1.49881
0.031	-3.74865	0.649	-3.77043	0.713	-3.69856	0.289	-3.99267	2.074	-3.57459	1.458	-3.45569	3.221	-2.98278			0.032	-1.46401	0.032	-1.46873	0.032	-1.44702	0.032	-1.42749	0.032	-1.39897	0.032	-1.37621	0.636	-3.58184	0.032	-1.56917	0.032	-1.40913	0.032	-1.38	0.163	-2.23836	0.032	-1.52091
0.032	-3.71403	0.65	-3.74902	0.714	-3.71169	0.29	-3.97846	2.075	-3.58159	1.459	-3.48112	3.222	-2.98798			0.033	-1.47073	0.033	-1.45765	0.033	-1.4634	0.033	-1.43915	0.033	-1.40905	0.033	-1.39186	0.637	-3.56316	0.033	-1.60136	0.033	-1.41946	0.033	-1.39889	0.164	-2.22906	0.033	-1.54171
0.033	-3.75129	0.651	-3.75653	0.715	-3.72719	0.291	-3.98229	2.076	-3.57551	1.46	-3.48908	3.223	-2.99283			0.034	-1.46126	0.034	-1.47143	0.034	-1.46207	0.034	-1.43675	0.034	-1.4222	0.034	-1.4088	0.638	-3.57267	0.034	-1.5873	0.034	-1.45244	0.034	-1.37068	0.165	-2.24249	0.034	-1.55671
0.034	-3.74963	0.652	-3.76038	0.716	-3.72853	0.292	-3.97447	2.077	-3.55726	1.461	-3.50675	3.224	-3.02555			0.035	-1.49105	0.035	-1.49079	0.035	-1.46885	0.035	-1.42007	0.035	-1.44375	0.035	-1.40391	0.639	-3.60815	0.035	-1.61167	0.035	-1.46475	0.035	-1.40095	0.166	-2.23989	0.035	-1.53176
0.035	-3.77769	0.653	-3.73968	0.717	-3.72121	0.293	-3.97563	2.078	-3.56845	1.462	-3.49426	3.225	-2.9993			0.036	-1.49347	0.036	-1.50771	0.036	-1.48756	0.036	-1.45071	0.036	-1.43351	0.036	-1.4336	0.64	-3.57594	0.036	-1.625	0.036	-1.46186	0.036	-1.41093	0.167	-2.22033	0.036	-1.56735
0.036	-3.79038	0.654	-3.74581	0.718	-3.74004	0.294	-3.98492	2.079	-3.57423	1.463	-3.49289	3.226	-3.00192			0.037	-1.5356	0.037	-1.52988	0.037	-1.5073	0.037	-1.46836	0.037	-1.46852	0.037	-1.44201	0.641	-3.61276	0.037	-1.64717	0.037	-1.49175	0.037	-1.44201	0.168	-2.26009	0.037	-1.61611
0.037	-3.76506	0.655	-3.75474	0.719	-3.72863	0.295	-3.98155	2.08	-3.55935	1.464	-3.47688	3.227	-3.00248			0.038	-1.5606	0.038	-1.52952	0.038	-1.5013	0.038	-1.47678	0.038	-1.4794	0.038	-1.46222	0.642	-3.60941	0.038	-1.64728	0.038	-1.48854	0.038	-1.44079	0.169	-2.25387	0.038	-1.57309
0.038	-3.79194	0.656	-3.75115	0.72	-3.70874	0.296	-3.98385	2.081	-3.55847	1.465	-3.49142	3.228	-2.9845			0.039	-1.55421	0.039	-1.52297	0.039	-1.49976	0.039	-1.44742	0.039	-1.49205	0.039	-1.46	0.643	-3.57238	0.039	-1.64712	0.039	-1.48037	0.039	-1.43474	0.17	-2.23796	0.039	-1.59071
0.039	-3.80275	0.657	-3.77514	0.721	-3.72857	0.297	-4.00145	2.082	-3.56247	1.466	-3.49777	3.229	-2.98226			0.04	-1.54385	0.04	-1.54573	0.04	-1.50391	0.04	-1.4987	0.04	-1.49364	0.04	-1.46219	0.644	-3.56572	0.04	-1.67779	0.04	-1.49207	0.04	-1.48253	0.171	-2.26033	0.04	-1.58254
0.04	-3.80736	0.658	-3.75052	0.722	-3.72677	0.298	-3.98058	2.083	-3.55438	1.467	-3.50074	3.23	-2.99702			0.041	-1.55252	0.041	-1.5728	0.041	-1.52096	0.041	-1.53729	0.041	-1.50524	0.041	-1.45269	0.645	-3.57885	0.041	-1.67538	0.041	-1.49712	0.041	-1.49264	0.172	-2.26561	0.041	-1.5835
0.041	-3.80357	0.659	-3.7484	0.723	-3.71133	0.299	-3.97503	2.084	-3.55683	1.468	-3.47194	3.231	-2.97396			0.042	-1.59078	0.042	-1.56713	0.042	-1.54563	0.042	-1.48858	0.042	-1.54288	0.042	-1.47409	0.646	-3.56687	0.042	-1.71369	0.042	-1.49267	0.042	-1.48562	0.173	-2.2921	0.042	-1.604
0.042	-3.81349	0.66	-3.75147	0.724	-3.70927	0.3	-3.99766	2.085	-3.5574	1.469	-3.47843	3.232	-2.97951			0.043	-1.59261	0.043	-1.62121	0.043	-1.55937	0.043	-1.51044	0.043	-1.50976	0.043	-1.46983	0.647	-3.54838	0.043	-1.68906	0.043	-1.54666	0.043	-1.45198	0.174	-2.30653	0.043	-1.624
0.043	-3.80828	0.661	-3.75379	0.725	-3.73397	0.301	-3.98177	2.086	-3.57134	1.47	-3.46234	3.233	-2.98839			0.044	-1.61015	0.044	-1.57943	0.044	-1.55723	0.044	-1.5098	0.044	-1.50354	0.044	-1.4984	0.648	-3.55852	0.044	-1.73838	0.044	-1.55992	0.044	-1.46834	0.175	-2.30255	0.044	-1.63289
0.044	-3.79621	0.662	-3.75708	0.726	-3.72583	0.302	-3.97052	2.087	-3.56243	1.471	-3.47445	3.234	-2.97872			0.045	-1.60837	0.045	-1.63138	0.045	-1.57925	0.045	-1.55115	0.045	-1.51562	0.045	-1.46423	0.649	-3.56581	0.045	-1.74896	0.045	-1.54851	0.045	-1.49291	0.176	-2.29205	0.045	-1.66169
0.045	-3.82143	0.663	-3.76399	0.727	-3.70887	0.303	-3.97771	2.088	-3.55964	1.472	-3.44031	3.235	-2.96868			0.046	-1.61302	0.046	-1.63709	0.046	-1.59272	0.046	-1.52385	0.046	-1.51627	0.046	-1.5011	0.65	-3.56262	0.046	-1.74852	0.046	-1.56453	0.046	-1.50364	0.177	-2.29739	0.046	-1.66819
0.046	-3.8313	0.664	-3.73537	0.728	-3.68923	0.304	-3.99014	2.089	-3.55683	1.473	-3.4719	3.236	-2.99017			0.047	-1.61678	0.047	-1.63934	0.047	-1.60523	0.047	-1.54054	0.047	-1.53175	0.047	-1.52387	0.651	-3.57198	0.047	-1.78003	0.047	-1.5641	0.047	-1.50562	0.178	-2.29296	0.047	-1.68025
0.047	-3.81576	0.665	-3.75809	0.729	-3.72425	0.305	-3.96884	2.09	-3.56515	1.474	-3.47756	3.237	-2.99854			0.048	-1.61814	0.048	-1.64458	0.048	-1.59974	0.048	-1.54183	0.048	-1.5731	0.048	-1.52661	0.652	-3.58816	0.048	-1.80359	0.048	-1.59088	0.048	-1.53595	0.179	-2.30814	0.048	-1.67937
0.048	-3.82586	0.666	-3.76847	0.73	-3.71876	0.306	-3.97208	2.091	-3.56584	1.475	-3.4864	3.238	-3.0106			0.049	-1.63979	0.049	-1.65235	0.049	-1.59855	0.049	-1.54442	0.049	-1.58718	0.049	-1.54185	0.653	-3.58574	0.049	-1.85781	0.049	-1.59233	0.049	-1.52395	0.18	-2.30477	0.049	-1.68991
0.049	-3.83444	0.667	-3.76034	0.731	-3.72375	0.307	-3.97555	2.092	-3.57897	1.476	-3.46985	3.239	-3.01368			0.05	-1.67555	0.05	-1.6612	0.05	-1.62121	0.05	-1.57516	0.05	-1.55863	0.05	-1.58141	0.654	-3.567	0.05	-1.82012	0.05	-1.57769	0.05	-1.52017	0.181	-2.31606	0.05	-1.68317
0.05	-3.83888	0.668	-3.75972	0.732	-3.72035	0.308	-3.98085	2.093	-3.57074	1.477	-3.48617	3.24	-3.00175			0.051	-1.66365	0.051	-1.6529	0.051	-1.64838	0.051	-1.56691	0.051	-1.57966	0.051	-1.57314	0.655	-3.6131	0.051	-1.86799	0.051	-1.62029	0.051	-1.53701	0.182	-2.30881	0.051	-1.69816
0.051	-3.84196	0.669	-3.74824	0.733	-3.71159	0.309	-3.96533	2.094	-3.56653	1.478	-3.48617	3.241	-2.9902			0.052	-1.66248	0.052	-1.67935	0.052	-1.6404	0.052	-1.58665	0.052	-1.57567	0.052	-1.58039	0.656	-3.59556	0.052	-1.85564	0.052	-1.61033	0.052	-1.53496	0.183	-2.28719	0.052	-1.70846
0.052	-3.82575	0.67	-3.75211	0.734	-3.70338	0.31	-3.98452	2.095	-3.57699	1.479	-3.46392	3.242	-2.98941			0.053	-1.68053	0.053	-1.71292	0.053	-1.64752	0.053	-1.59197	0.053	-1.62595	0.053	-1.59016	0.657	-3.59147	0.053	-1.85016	0.053	-1.59735	0.053	-1.54102	0.184	-2.31914	0.053	-1.72387
0.053	-3.84021	0.671	-3.76719	0.735	-3.71381	0.311	-3.99024	2.096	-3.56531	1.48	-3.46996	3.243	-2.98383			0.054	-1.71295	0.054	-1.6976	0.054	-1.67297	0.054	-1.60626	0.054	-1.62312	0.054	-1.57196	0.658	-3.587	0.054	-1.84367	0.054	-1.61524	0.054	-1.55264	0.185	-2.3373	0.054	-1.71832
0.054	-3.835	0.672	-3.76313	0.736	-3.68851	0.312	-3.9684	2.097	-3.57289	1.481	-3.48112	3.244	-2.98768			0.055	-1.70863	0.055	-1.71238	0.055	-1.67046	0.055	-1.64467	0.055	-1.63729	0.055	-1.60249	0.659	-3.61568	0.055	-1.87915	0.055	-1.64412	0.055	-1.52126	0.186	-2.32681	0.055	-1.72094
0.055	-3.8347	0.673	-3.73226	0.737	-3.72868	0.313	-3.96945	2.098	-3.55798	1.482	-3.49469	3.245	-2.9845			0.056	-1.72325	0.056	-1.74544	0.056	-1.6602	0.056	-1.64876	0.056	-1.64518	0.056	-1.61248	0.66	-3.58901	0.056	-1.90093	0.056	-1.63585	0.056	-1.53864	0.187	-2.29682	0.056	-1.75372
0.056	-3.82377	0.674	-3.75654	0.738	-3.69532	0.314	-3.96796	2.099	-3.55607	1.483	-3.48839	3.246	-2.99949			0.057	-1.71141	0.057	-1.73308	0.057	-1.68167	0.057	-1.62322	0.057	-1.63955	0.057	-1.62956	0.661	-3.57679	0.057	-1.90057	0.057	-1.63842	0.057	-1.57933	0.188	-2.32728	0.057	-1.73216
0.057	-3.84265	0.675	-3.76898	0.739	-3.71915	0.315	-3.97536	2.1	-3.57466	1.484	-3.48721	3.247	-2.99133			0.058	-1.74882	0.058	-1.7324	0.058	-1.71251	0.058	-1.63537	0.058	-1.63274	0.058	-1.62363	0.662	-3.60963	0.058	-1.9286	0.058	-1.64927	0.058	-1.56838	0.189	-2.33907	0.058	-1.7354
0.058	-3.85733	0.676	-3.76371	0.74	-3.70494	0.316	-3.99415	2.101	-3.57972	1.485	-3.48354	3.248	-2.99198			0.059	-1.75996	0.059	-1.76058	0.059	-1.68055	0.059	-1.64769	0.059	-1.64833	0.059	-1.61148	0.663	-3.55426	0.059	-1.9178	0.059	-1.66423	0.059	-1.577	0.19	-2.36911	0.059	-1.73711
0.059	-3.86666	0.677	-3.75846	0.741	-3.70946	0.317	-3.96421	2.102	-3.56293	1.486	-3.46548	3.249	-2.99525			0.06	-1.75794	0.06	-1.7563	0.06	-1.69651	0.06	-1.68098	0.06	-1.66903	0.06	-1.6419	0.664	-3.5918	0.06	-1.9434	0.06	-1.68924	0.06	-1.60125	0.191	-2.35157	0.06	-1.76642
0.06	-3.8219	0.678	-3.75407	0.742	-3.704	0.318	-3.96437	2.103	-3.55806	1.487	-3.43211	3.25	-2.99426			0.061	-1.78384	0.061	-1.78688	0.061	-1.72557	0.061	-1.66086	0.061	-1.67993	0.061	-1.63624	0.665	-3.56611	0.061	-1.93657	0.061	-1.67049	0.061	-1.62989	0.192	-2.36785	0.061	-1.77614
0.061	-3.84292	0.679	-3.75706	0.743	-3.70266	0.319	-3.97939	2.104	-3.58	1.488	-3.47227	3.251	-2.96926			0.062	-1.78748	0.062	-1.76978	0.062	-1.70844	0.062	-1.68215	0.062	-1.67697	0.062	-1.67579	0.666	-3.57586	0.062	-1.93963	0.062	-1.70219	0.062	-1.59741	0.193	-2.38329	0.062	-1.79923
0.062	-3.83447	0.68	-3.75277	0.744	-3.70861	0.32	-3.96514	2.105	-3.57041	1.489	-3.48455	3.252	-2.96067			0.063	-1.80426	0.063	-1.7516	0.063	-1.73223	0.063	-1.67709	0.063	-1.6506	0.063	-1.66332	0.667	-3.59642	0.063	-1.94678	0.063	-1.69002	0.063	-1.61308	0.194	-2.3904	0.063	-1.81003
0.063	-3.85818	0.681	-3.7571	0.745	-3.70126	0.321	-3.98077	2.106	-3.5608	1.49	-3.47112	3.253	-2.93947			0.064	-1.79792	0.064	-1.75568	0.064	-1.75649	0.064	-1.69773	0.064	-1.69432	0.064	-1.68867	0.668	-3.59909	0.064	-1.95277	0.064	-1.67079	0.064	-1.62188	0.195	-2.38814	0.064	-1.78815
0.064	-3.84395	0.682	-3.75748	0.746	-3.72324	0.322	-3.96652	2.107	-3.57083	1.491	-3.48558	3.254	-2.97426			0.065	-1.83021	0.065	-1.7639	0.065	-1.75815	0.065	-1.72121	0.065	-1.68022	0.065	-1.68338	0.669	-3.57936	0.065	-1.98471	0.065	-1.68441	0.065	-1.60607	0.196	-2.39225	0.065	-1.81696
0.065	-3.8702	0.683	-3.73709	0.747	-3.7173	0.323	-3.9616	2.108	-3.55889	1.492	-3.51439	3.255	-2.97516			0.066	-1.80285	0.066	-1.7697	0.066	-1.75324	0.066	-1.70036	0.066	-1.67998	0.066	-1.68776	0.67	-3.57107	0.066	-1.99282	0.066	-1.72991	0.066	-1.65827	0.197	-2.35424	0.066	-1.80614
0.066	-3.84489	0.684	-3.72837	0.748	-3.70829	0.324	-3.97264	2.109	-3.56662	1.493	-3.49115	3.256	-2.97654			0.067	-1.81617	0.067	-1.79214	0.067	-1.76142	0.067	-1.71074	0.067	-1.69608	0.067	-1.70744	0.671	-3.58304	0.067	-2.02013	0.067	-1.73795	0.067	-1.64154	0.198	-2.34195	0.067	-1.83508
0.067	-3.8472	0.685	-3.74856	0.749	-3.68946	0.325	-3.98343	2.11	-3.57176	1.494	-3.47392	3.257	-2.97165			0.068	-1.82553	0.068	-1.79758	0.068	-1.79923	0.068	-1.74231	0.068	-1.71958	0.068	-1.70508	0.672	-3.57519	0.068	-2.01861	0.068	-1.75962	0.068	-1.61887	0.199	-2.36865	0.068	-1.83729
0.068	-3.84542	0.686	-3.75386	0.75	-3.6853	0.326	-3.9722	2.111	-3.5757	1.495	-3.47647	3.258	-2.99162			0.069	-1.83591	0.069	-1.82736	0.069	-1.80409	0.069	-1.74626	0.069	-1.69128	0.069	-1.75063	0.673	-3.57179	0.069	-2.03204	0.069	-1.76514	0.069	-1.63871	0.2	-2.39142	0.069	-1.86002
0.069	-3.85962	0.687	-3.74523	0.751	-3.69911	0.327	-3.97382	2.112	-3.57431	1.496	-3.46137	3.259	-2.99428			0.07	-1.82129	0.07	-1.81163	0.07	-1.80157	0.07	-1.77187	0.07	-1.72634	0.07	-1.72012	0.674	-3.57841	0.07	-2.05441	0.07	-1.72621	0.07	-1.64386	0.201	-2.38777	0.07	-1.88663
0.07	-3.84811	0.688	-3.73508	0.752	-3.71337	0.328	-3.98552	2.113	-3.55769	1.497	-3.4732	3.26	-2.97623			0.071	-1.83825	0.071	-1.84767	0.071	-1.80232	0.071	-1.78838	0.071	-1.7347	0.071	-1.7095	0.675	-3.57029	0.071	-2.07113	0.071	-1.75638	0.071	-1.65859	0.202	-2.3694	0.071	-1.86691
0.071	-3.84757	0.689	-3.76678	0.753	-3.69772	0.329	-3.97458	2.114	-3.55829	1.498	-3.47102	3.261	-2.98105			0.072	-1.83576	0.072	-1.8565	0.072	-1.81872	0.072	-1.75177	0.072	-1.7684	0.072	-1.74719	0.676	-3.60414	0.072	-2.08868	0.072	-1.75835	0.072	-1.68262	0.203	-2.38475	0.072	-1.89476
0.072	-3.84519	0.69	-3.74493	0.754	-3.72812	0.33	-3.96356	2.115	-3.55647	1.499	-3.48253	3.262	-2.97853			0.073	-1.85078	0.073	-1.84218	0.073	-1.83641	0.073	-1.75947	0.073	-1.73773	0.073	-1.73822	0.677	-3.62468	0.073	-2.10265	0.073	-1.7373	0.073	-1.68757	0.204	-2.41134	0.073	-1.89866
0.073	-3.85416	0.691	-3.75354	0.755	-3.71842	0.331	-3.94837	2.116	-3.56482	1.5	-3.48635	3.263	-2.98062			0.074	-1.8773	0.074	-1.85184	0.074	-1.82012	0.074	-1.79152	0.074	-1.76343	0.074	-1.75816	0.678	-3.60875	0.074	-2.10288	0.074	-1.73552	0.074	-1.67833	0.205	-2.41109	0.074	-1.90638
0.074	-3.85121	0.692	-3.73594	0.756	-3.71195	0.332	-3.95452	2.117	-3.56074	1.501	-3.46235	3.264	-2.96746			0.075	-1.85143	0.075	-1.87879	0.075	-1.84162	0.075	-1.80137	0.075	-1.78486	0.075	-1.75376	0.679	-3.61665	0.075	-2.12406	0.075	-1.76945	0.075	-1.66298	0.206	-2.3933	0.075	-1.91102
0.075	-3.83831	0.693	-3.74604	0.757	-3.70578	0.333	-3.97357	2.118	-3.5577	1.502	-3.45405	3.265	-2.98073			0.076	-1.88673	0.076	-1.86168	0.076	-1.84498	0.076	-1.78265	0.076	-1.77555	0.076	-1.76281	0.68	-3.58828	0.076	-2.12406	0.076	-1.76677	0.076	-1.65919	0.207	-2.40298	0.076	-1.93282
0.076	-3.86495	0.694	-3.75702	0.758	-3.70972	0.334	-3.95776	2.119	-3.56629	1.503	-3.48125	3.266	-2.96344			0.077	-1.87789	0.077	-1.88393	0.077	-1.86348	0.077	-1.79404	0.077	-1.7978	0.077	-1.78099	0.681	-3.59906	0.077	-2.12643	0.077	-1.80292	0.077	-1.6743	0.208	-2.4176	0.077	-1.94618
0.077	-3.85958	0.695	-3.7568	0.759	-3.70506	0.335	-3.97204	2.12	-3.58497	1.504	-3.46859	3.267	-2.96136			0.078	-1.89997	0.078	-1.87378	0.078	-1.86227	0.078	-1.8097	0.078	-1.78265	0.078	-1.78517	0.682	-3.62343	0.078	-2.14868	0.078	-1.80945	0.078	-1.69441	0.209	-2.41943	0.078	-1.96552
0.078	-3.85002	0.696	-3.74743	0.76	-3.69227	0.336	-3.95684	2.121	-3.57871	1.505	-3.48055	3.268	-2.97446			0.079	-1.89546	0.079	-1.91368	0.079	-1.86014	0.079	-1.79988	0.079	-1.76362	0.079	-1.81122	0.683	-3.60717	0.079	-2.14904	0.079	-1.8148	0.079	-1.68838	0.21	-2.43113	0.079	-1.94345
0.079	-3.84115	0.697	-3.73085	0.761	-3.69851	0.337	-3.95134	2.122	-3.55356	1.506	-3.45543	3.269	-2.97109			0.08	-1.90491	0.08	-1.86828	0.08	-1.89534	0.08	-1.81368	0.08	-1.78847	0.08	-1.8157	0.684	-3.5964	0.08	-2.15205	0.08	-1.78143	0.08	-1.72109	0.211	-2.38431	0.08	-1.95734
0.08	-3.84407	0.698	-3.76731	0.762	-3.70128	0.338	-3.95827	2.123	-3.56267	1.507	-3.46367	3.27	-2.98192			0.081	-1.93822	0.081	-1.90697	0.081	-1.86933	0.081	-1.81972	0.081	-1.78912	0.081	-1.80937	0.685	-3.58361	0.081	-2.15123	0.081	-1.82888	0.081	-1.68874	0.212	-2.41061	0.081	-1.96514
0.081	-3.84167	0.699	-3.76067	0.763	-3.70062	0.339	-3.95422	2.124	-3.56259	1.508	-3.45321	3.271	-2.98436			0.082	-1.9543	0.082	-1.93277	0.082	-1.86608	0.082	-1.86559	0.082	-1.79984	0.082	-1.82812	0.686	-3.56949	0.082	-2.1689	0.082	-1.83115	0.082	-1.70479	0.213	-2.39552	0.082	-1.96325
0.082	-3.85004	0.7	-3.7508	0.764	-3.71203	0.34	-3.94914	2.125	-3.56049	1.509	-3.46398	3.272	-2.98575			0.083	-1.93803	0.083	-1.92601	0.083	-1.90253	0.083	-1.84827	0.083	-1.83564	0.083	-1.82927	0.687	-3.58533	0.083	-2.15739	0.083	-1.85	0.083	-1.71147	0.214	-2.43152	0.083	-1.97209
0.083	-3.84148	0.701	-3.7576	0.765	-3.68286	0.341	-3.95482	2.126	-3.55061	1.51	-3.47969	3.273	-2.99205			0.084	-1.94441	0.084	-1.94555	0.084	-1.85244	0.084	-1.84834	0.084	-1.84068	0.084	-1.8433	0.688	-3.59011	0.084	-2.17074	0.084	-1.83911	0.084	-1.71651	0.215	-2.41924	0.084	-2.0023
0.084	-3.86982	0.702	-3.73615	0.766	-3.68543	0.342	-3.96734	2.127	-3.55517	1.511	-3.48401	3.274	-2.96974			0.085	-1.96007	0.085	-1.92402	0.085	-1.92091	0.085	-1.83715	0.085	-1.82334	0.085	-1.8402	0.689	-3.60973	0.085	-2.20454	0.085	-1.81809	0.085	-1.75567	0.216	-2.41375	0.085	-1.99796
0.085	-3.85383	0.703	-3.76552	0.767	-3.70355	0.343	-3.98229	2.128	-3.56396	1.512	-3.46813	3.275	-2.98102			0.086	-1.97992	0.086	-1.94428	0.086	-1.90026	0.086	-1.8653	0.086	-1.81834	0.086	-1.85884	0.69	-3.58978	0.086	-2.18569	0.086	-1.85124	0.086	-1.76881	0.217	-2.41924	0.086	-2.00914
0.086	-3.85915	0.704	-3.76244	0.768	-3.69953	0.344	-3.9427	2.129	-3.54446	1.513	-3.45958	3.276	-3.00142			0.087	-1.95388	0.087	-1.97114	0.087	-1.92574	0.087	-1.85309	0.087	-1.82767	0.087	-1.86125	0.691	-3.60613	0.087	-2.20594	0.087	-1.86112	0.087	-1.76473	0.218	-2.45778	0.087	-2.03835
0.087	-3.85419	0.705	-3.75244	0.769	-3.69778	0.345	-3.93095	2.13	-3.54709	1.514	-3.4634	3.277	-3.00497			0.088	-1.94933	0.088	-1.9684	0.088	-1.94143	0.088	-1.88168	0.088	-1.84166	0.088	-1.84787	0.692	-3.59292	0.088	-2.21243	0.088	-1.86062	0.088	-1.73427	0.219	-2.46301	0.088	-2.04564
0.088	-3.85067	0.706	-3.77325	0.77	-3.70302	0.346	-3.95578	2.131	-3.56411	1.515	-3.4652	3.278	-2.96771			0.089	-1.95632	0.089	-1.99152	0.089	-1.9479	0.089	-1.88516	0.089	-1.84129	0.089	-1.85006	0.693	-3.60461	0.089	-2.22527	0.089	-1.85549	0.089	-1.75095	0.22	-2.46227	0.089	-2.02308
0.089	-3.84072	0.707	-3.77447	0.771	-3.69018	0.347	-3.95306	2.132	-3.54881	1.516	-3.47154	3.279	-2.99166			0.09	-1.98269	0.09	-1.93979	0.09	-1.94535	0.09	-1.86684	0.09	-1.83482	0.09	-1.85248	0.694	-3.56568	0.09	-2.25132	0.09	-1.85136	0.09	-1.74024	0.221	-2.47828	0.09	-2.05121
0.09	-3.84882	0.708	-3.74363	0.772	-3.70025	0.348	-3.95879	2.133	-3.55635	1.517	-3.48773	3.28	-2.98852			0.091	-2.0027	0.091	-1.98869	0.091	-1.94592	0.091	-1.903	0.091	-1.87035	0.091	-1.88416	0.695	-3.56676	0.091	-2.25353	0.091	-1.88556	0.091	-1.76542	0.222	-2.43709	0.091	-2.05587
0.091	-3.84873	0.709	-3.73324	0.773	-3.7041	0.349	-3.95698	2.134	-3.56029	1.518	-3.49067	3.281	-2.98414			0.092	-1.97916	0.092	-2.02053	0.092	-1.97055	0.092	-1.90098	0.092	-1.85076	0.092	-1.89505	0.696	-3.58511	0.092	-2.24208	0.092	-1.9036	0.092	-1.75177	0.223	-2.46127	0.092	-2.06974
0.092	-3.85551	0.71	-3.73778	0.774	-3.70493	0.35	-3.95207	2.135	-3.5606	1.519	-3.47761	3.282	-2.98775			0.093	-2.012	0.093	-2.00847	0.093	-1.93981	0.093	-1.90124	0.093	-1.85268	0.093	-1.8726	0.697	-3.6022	0.093	-2.23618	0.093	-1.9064	0.093	-1.78371	0.224	-2.47739	0.093	-2.0647
0.093	-3.83818	0.711	-3.72742	0.775	-3.69603	0.351	-3.96329	2.136	-3.55505	1.52	-3.45257	3.283	-2.98789			0.094	-2.01421	0.094	-2.01145	0.094	-1.98411	0.094	-1.916	0.094	-1.85929	0.094	-1.88539	0.698	-3.59587	0.094	-2.28262	0.094	-1.8879	0.094	-1.7771	0.225	-2.4401	0.094	-2.08722
0.094	-3.84565	0.712	-3.74323	0.776	-3.68452	0.352	-3.95178	2.137	-3.58104	1.521	-3.46843	3.284	-2.95745			0.095	-2.00861	0.095	-2.0375	0.095	-1.95713	0.095	-1.92117	0.095	-1.88952	0.095	-1.9269	0.699	-3.58787	0.095	-2.26847	0.095	-1.88196	0.095	-1.79148	0.226	-2.47054	0.095	-2.1172
0.095	-3.82473	0.713	-3.76859	0.777	-3.68541	0.353	-3.95391	2.138	-3.55047	1.522	-3.47502	3.285	-2.9625			0.096	-2.04769	0.096	-2.03406	0.096	-1.97601	0.096	-1.92711	0.096	-1.85072	0.096	-1.8937	0.7	-3.58527	0.096	-2.257	0.096	-1.89836	0.096	-1.78401	0.227	-2.43612	0.096	-2.1265
0.096	-3.83865	0.714	-3.75944	0.778	-3.70682	0.354	-3.93371	2.139	-3.53788	1.523	-3.46389	3.286	-2.96684			0.097	-2.02984	0.097	-2.01771	0.097	-2.01499	0.097	-1.92222	0.097	-1.88579	0.097	-1.91928	0.701	-3.62409	0.097	-2.27507	0.097	-1.91615	0.097	-1.77148	0.228	-2.48453	0.097	-2.0981
0.097	-3.83986	0.715	-3.73812	0.779	-3.71699	0.355	-3.95771	2.14	-3.54703	1.524	-3.46743	3.287	-2.96224			0.098	-2.0255	0.098	-2.05044	0.098	-1.99278	0.098	-1.93705	0.098	-1.91448	0.098	-1.92852	0.702	-3.62312	0.098	-2.24003	0.098	-1.92453	0.098	-1.77852	0.229	-2.49615	0.098	-2.10394
0.098	-3.83165	0.716	-3.74535	0.78	-3.70589	0.356	-3.95775	2.141	-3.55054	1.525	-3.4559	3.288	-2.95908			0.099	-2.0448	0.099	-2.05146	0.099	-1.97995	0.099	-1.95273	0.099	-1.90333	0.099	-1.9422	0.703	-3.596	0.099	-2.3008	0.099	-1.92118	0.099	-1.78933	0.23	-2.49514	0.099	-2.13961
0.099	-3.84345	0.717	-3.73125	0.781	-3.69953	0.357	-3.93672	2.142	-3.5612	1.526	-3.45665	3.289	-2.96354			0.1	-2.0603	0.1	-2.04893	0.1	-2.016	0.1	-1.95972	0.1	-1.91327	0.1	-1.9724	0.704	-3.55864	0.1	-2.31066	0.1	-1.92228	0.1	-1.79036	0.231	-2.47807	0.1	-2.16354
0.1	-3.84164	0.718	-3.7232	0.782	-3.70877	0.358	-3.94828	2.143	-3.56292	1.527	-3.4567	3.29	-2.97859			0.101	-2.04019	0.101	-2.02084	0.101	-2.01934	0.101	-1.97397	0.101	-1.94678	0.101	-1.96957	0.705	-3.59414	0.101	-2.30843	0.101	-1.94777	0.101	-1.78676	0.232	-2.50792	0.101	-2.15808
0.101	-3.85563	0.719	-3.74821	0.783	-3.72399	0.359	-3.94704	2.144	-3.54251	1.528	-3.46777	3.291	-2.99528			0.102	-2.06337	0.102	-2.04665	0.102	-2.02707	0.102	-1.97072	0.102	-1.9585	0.102	-1.95062	0.706	-3.60355	0.102	-2.3289	0.102	-1.94248	0.102	-1.80978	0.233	-2.49955	0.102	-2.1796
0.102	-3.86065	0.72	-3.75067	0.784	-3.7112	0.36	-3.95307	2.145	-3.54707	1.529	-3.46627	3.292	-2.98777			0.103	-2.03344	0.103	-2.09993	0.103	-2.03653	0.103	-2.00186	0.103	-1.94006	0.103	-1.94746	0.707	-3.61795	0.103	-2.31426	0.103	-1.95226	0.103	-1.79233	0.234	-2.48174	0.103	-2.18423
0.103	-3.85375	0.721	-3.74009	0.785	-3.70654	0.361	-3.94255	2.146	-3.55546	1.53	-3.48987	3.293	-2.98507			0.104	-2.05738	0.104	-2.05871	0.104	-2.04376	0.104	-1.97819	0.104	-1.96386	0.104	-1.94594	0.708	-3.57833	0.104	-2.32759	0.104	-1.95444	0.104	-1.80975	0.235	-2.48461	0.104	-2.20205
0.104	-3.83173	0.722	-3.75725	0.786	-3.71638	0.362	-3.97442	2.147	-3.56765	1.531	-3.47154	3.294	-2.98025			0.105	-2.09119	0.105	-2.08268	0.105	-2.04686	0.105	-1.96178	0.105	-1.95004	0.105	-1.94662	0.709	-3.60355	0.105	-2.34619	0.105	-1.97683	0.105	-1.79808	0.236	-2.47835	0.105	-2.1954
0.105	-3.84238	0.723	-3.72788	0.787	-3.70763	0.363	-3.96246	2.148	-3.56359	1.532	-3.46961	3.295	-2.97257			0.106	-2.1028	0.106	-2.07653	0.106	-2.04742	0.106	-1.98572	0.106	-1.96828	0.106	-1.96156	0.71	-3.5899	0.106	-2.38435	0.106	-1.97121	0.106	-1.78515	0.237	-2.47839	0.106	-2.18437
0.106	-3.84782	0.724	-3.735	0.788	-3.70034	0.364	-3.93731	2.149	-3.54991	1.533	-3.47758	3.296	-2.98542			0.107	-2.10494	0.107	-2.09535	0.107	-2.07874	0.107	-2.00141	0.107	-1.93879	0.107	-1.97168	0.711	-3.58498	0.107	-2.39459	0.107	-1.96603	0.107	-1.82926	0.238	-2.47419	0.107	-2.22633
0.107	-3.81088	0.725	-3.73914	0.789	-3.70844	0.365	-3.94227	2.15	-3.55117	1.534	-3.47469	3.297	-2.99746			0.108	-2.11419	0.108	-2.09239	0.108	-2.05654	0.108	-1.99921	0.108	-1.96456	0.108	-1.9846	0.712	-3.63444	0.108	-2.40376	0.108	-1.97581	0.108	-1.83825	0.239	-2.49478	0.108	-2.23337
0.108	-3.83658	0.726	-3.74856	0.79	-3.71322	0.366	-3.94873	2.151	-3.56161	1.535	-3.46619	3.298	-2.96627			0.109	-2.12371	0.109	-2.08245	0.109	-2.04796	0.109	-1.98188	0.109	-1.96939	0.109	-1.97882	0.713	-3.59675	0.109	-2.4091	0.109	-2.00712	0.109	-1.84954	0.24	-2.48888	0.109	-2.26794
0.109	-3.83414	0.727	-3.75396	0.791	-3.71579	0.367	-3.95124	2.152	-3.55511	1.536	-3.47235	3.299	-2.97675			0.11	-2.10471	0.11	-2.09021	0.11	-2.07352	0.11	-2.01344	0.11	-1.98332	0.11	-1.99052	0.714	-3.59359	0.11	-2.42197	0.11	-1.99418	0.11	-1.83732	0.241	-2.5077	0.11	-2.261
0.11	-3.86003	0.728	-3.74454	0.792	-3.71991	0.368	-3.94291	2.153	-3.54215	1.537	-3.47096	3.3	-2.96796			0.111	-2.13084	0.111	-2.09672	0.111	-2.08125	0.111	-1.99733	0.111	-1.94713	0.111	-2.01246	0.715	-3.58991	0.111	-2.38736	0.111	-1.99597	0.111	-1.85608	0.242	-2.52631	0.111	-2.2496
0.111	-3.85162	0.729	-3.74544	0.793	-3.71982	0.369	-3.9539	2.154	-3.54973	1.538	-3.46853	3.301	-2.96592			0.112	-2.13589	0.112	-2.0977	0.112	-2.09459	0.112	-2.02008	0.112	-1.98112	0.112	-2.03088	0.716	-3.60876	0.112	-2.40869	0.112	-1.99143	0.112	-1.83397	0.243	-2.53586	0.112	-2.2422
0.112	-3.82771	0.73	-3.74747	0.794	-3.7052	0.37	-3.94598	2.155	-3.54196	1.539	-3.45704	3.302	-2.96452			0.113	-2.17063	0.113	-2.15312	0.113	-2.10337	0.113	-2.05103	0.113	-2.00944	0.113	-1.99031	0.717	-3.56099	0.113	-2.41564	0.113	-2.00489	0.113	-1.86215	0.244	-2.53426	0.113	-2.26292
0.113	-3.83082	0.731	-3.73566	0.795	-3.70572	0.371	-3.94529	2.156	-3.55154	1.54	-3.45351	3.303	-2.97366			0.114	-2.16282	0.114	-2.11099	0.114	-2.09562	0.114	-2.04897	0.114	-1.98455	0.114	-2.02431	0.718	-3.59357	0.114	-2.41688	0.114	-1.9932	0.114	-1.88012	0.245	-2.54607	0.114	-2.271
0.114	-3.85045	0.732	-3.73936	0.796	-3.69078	0.372	-3.95408	2.157	-3.53853	1.541	-3.46161	3.304	-2.96779			0.115	-2.14175	0.115	-2.14948	0.115	-2.12399	0.115	-2.05038	0.115	-2.01371	0.115	-2.02527	0.719	-3.60483	0.115	-2.39415	0.115	-1.9991	0.115	-1.8552	0.246	-2.53624	0.115	-2.27221
0.115	-3.84268	0.733	-3.75306	0.797	-3.69623	0.373	-3.94992	2.158	-3.52901	1.542	-3.45576	3.305	-2.9797			0.116	-2.16368	0.116	-2.16353	0.116	-2.12728	0.116	-2.05946	0.116	-2.01121	0.116	-2.03448	0.72	-3.63015	0.116	-2.41896	0.116	-1.99054	0.116	-1.84991	0.247	-2.5077	0.116	-2.26394
0.116	-3.83608	0.734	-3.74995	0.798	-3.70248	0.374	-3.9553	2.159	-3.51934	1.543	-3.46211	3.306	-2.97391			0.117	-2.1716	0.117	-2.14078	0.117	-2.1228	0.117	-2.04645	0.117	-2.03488	0.117	-2.04541	0.721	-3.58116	0.117	-2.43089	0.117	-2.00044	0.117	-1.8536	0.248	-2.51075	0.117	-2.25242
0.117	-3.8379	0.735	-3.72012	0.799	-3.67879	0.375	-3.94	2.16	-3.53763	1.544	-3.48602	3.307	-2.9738			0.118	-2.19418	0.118	-2.15192	0.118	-2.12429	0.118	-2.08317	0.118	-2.00218	0.118	-2.03211	0.722	-3.60934	0.118	-2.42611	0.118	-2.01491	0.118	-1.91439	0.249	-2.51207	0.118	-2.27614
0.118	-3.84053	0.736	-3.73215	0.8	-3.69878	0.376	-3.93746	2.161	-3.5218	1.545	-3.46427	3.308	-2.95728			0.119	-2.18287	0.119	-2.15139	0.119	-2.14319	0.119	-2.08471	0.119	-2.00641	0.119	-2.0382	0.723	-3.61314	0.119	-2.45767	0.119	-2.01269	0.119	-1.86219	0.25	-2.53343	0.119	-2.33097
0.119	-3.85708	0.737	-3.73254	0.801	-3.70476	0.377	-3.93524	2.162	-3.53644	1.546	-3.46737	3.309	-2.97487			0.12	-2.16671	0.12	-2.17712	0.12	-2.14453	0.12	-2.04087	0.12	-2.00433	0.12	-2.09111	0.724	-3.58271	0.12	-2.45979	0.12	-2.02126	0.12	-1.87778	0.251	-2.53762	0.12	-2.32498
0.12	-3.85584	0.738	-3.7456	0.802	-3.71208	0.378	-3.95148	2.163	-3.54063	1.547	-3.47059	3.31	-2.97389			0.121	-2.16583	0.121	-2.19533	0.121	-2.13104	0.121	-2.09576	0.121	-2.00649	0.121	-2.07152	0.725	-3.59507	0.121	-2.49167	0.121	-1.99879	0.121	-1.88353	0.252	-2.51933	0.121	-2.31857
0.121	-3.8498	0.739	-3.74733	0.803	-3.71596	0.379	-3.94704	2.164	-3.54539	1.548	-3.46742	3.311	-2.98442			0.122	-2.19167	0.122	-2.14038	0.122	-2.12614	0.122	-2.11683	0.122	-2.01346	0.122	-2.07266	0.726	-3.63032	0.122	-2.49206	0.122	-2.04471	0.122	-1.8957	0.253	-2.55668	0.122	-2.32398
0.122	-3.84341	0.74	-3.73435	0.804	-3.68974	0.38	-3.95548	2.165	-3.53625	1.549	-3.4575	3.312	-2.97976			0.123	-2.16774	0.123	-2.17781	0.123	-2.16471	0.123	-2.09204	0.123	-2.0314	0.123	-2.08574	0.727	-3.57389	0.123	-2.47191	0.123	-1.98745	0.123	-1.89252	0.254	-2.54302	0.123	-2.33833
0.123	-3.85016	0.741	-3.73741	0.805	-3.68318	0.381	-3.95624	2.166	-3.55021	1.55	-3.47482	3.313	-2.95605			0.124	-2.19859	0.124	-2.20409	0.124	-2.16482	0.124	-2.11063	0.124	-2.04507	0.124	-2.08541	0.728	-3.58619	0.124	-2.46457	0.124	-2.0042	0.124	-1.90437	0.255	-2.54081	0.124	-2.32061
0.124	-3.84525	0.742	-3.74031	0.806	-3.70602	0.382	-3.95263	2.167	-3.56256	1.551	-3.47045	3.314	-2.96763			0.125	-2.18948	0.125	-2.21398	0.125	-2.15928	0.125	-2.0949	0.125	-2.00793	0.125	-2.10033	0.729	-3.57744	0.125	-2.48314	0.125	-2.05249	0.125	-1.92664	0.256	-2.55538	0.125	-2.33778
0.125	-3.84341	0.743	-3.75274	0.807	-3.7101	0.383	-3.9434	2.168	-3.54456	1.552	-3.46377	3.315	-2.96571			0.126	-2.20027	0.126	-2.23433	0.126	-2.16054	0.126	-2.12573	0.126	-2.06237	0.126	-2.05952	0.73	-3.5976	0.126	-2.47803	0.126	-2.03859	0.126	-1.89996	0.257	-2.55139	0.126	-2.37416
0.126	-3.85711	0.744	-3.75918	0.808	-3.68478	0.384	-3.94039	2.169	-3.55581	1.553	-3.46268	3.316	-2.98038			0.127	-2.21636	0.127	-2.21956	0.127	-2.19972	0.127	-2.11047	0.127	-2.06291	0.127	-2.0868	0.731	-3.60347	0.127	-2.52282	0.127	-2.0594	0.127	-1.91174	0.258	-2.54177	0.127	-2.38988
0.127	-3.85764	0.745	-3.75731	0.809	-3.69553	0.385	-3.95049	2.17	-3.53437	1.554	-3.44089	3.317	-2.98902			0.128	-2.22841	0.128	-2.22738	0.128	-2.17755	0.128	-2.09906	0.128	-2.04377	0.128	-2.09252	0.732	-3.59561	0.128	-2.53481	0.128	-2.0662	0.128	-1.91941	0.259	-2.55025	0.128	-2.39778
0.128	-3.82664	0.746	-3.74275	0.81	-3.6878	0.386	-3.95115	2.171	-3.53485	1.555	-3.46496	3.318	-2.96906			0.129	-2.25304	0.129	-2.22984	0.129	-2.18873	0.129	-2.13812	0.129	-2.07869	0.129	-2.11135	0.733	-3.59802	0.129	-2.52144	0.129	-2.10822	0.129	-1.93206	0.26	-2.5511	0.129	-2.36642
0.129	-3.83058	0.747	-3.75051	0.811	-3.70098	0.387	-3.94907	2.172	-3.5453	1.556	-3.46399	3.319	-2.9873			0.13	-2.23779	0.13	-2.24993	0.13	-2.20545	0.13	-2.16315	0.13	-2.05736	0.13	-2.12082	0.734	-3.5725	0.13	-2.52355	0.13	-2.08927	0.13	-1.93951	0.261	-2.53125	0.13	-2.38191
0.13	-3.84877	0.748	-3.74989	0.812	-3.68753	0.388	-3.95126	2.173	-3.53061	1.557	-3.45143	3.32	-2.98759			0.131	-2.20807	0.131	-2.2335	0.131	-2.2154	0.131	-2.14878	0.131	-2.07874	0.131	-2.11528	0.735	-3.5762	0.131	-2.54257	0.131	-2.10449	0.131	-1.90902	0.262	-2.55592	0.131	-2.37948
0.131	-3.85174	0.749	-3.73864	0.813	-3.6891	0.389	-3.95413	2.174	-3.53965	1.558	-3.47327	3.321	-2.97162			0.132	-2.25158	0.132	-2.25709	0.132	-2.23511	0.132	-2.15031	0.132	-2.07216	0.132	-2.11869	0.736	-3.59921	0.132	-2.5534	0.132	-2.092	0.132	-1.9333	0.263	-2.52952	0.132	-2.39465
0.132	-3.83288	0.75	-3.72917	0.814	-3.70701	0.39	-3.93498	2.175	-3.54186	1.559	-3.45617	3.322	-2.96978			0.133	-2.26247	0.133	-2.26614	0.133	-2.22043	0.133	-2.13013	0.133	-2.07397	0.133	-2.12677	0.737	-3.58147	0.133	-2.52538	0.133	-2.0911	0.133	-1.90589	0.264	-2.53005	0.133	-2.3834
0.133	-3.84847	0.751	-3.74937	0.815	-3.72056	0.391	-3.96163	2.176	-3.5359	1.56	-3.44517	3.323	-2.95871			0.134	-2.21366	0.134	-2.25495	0.134	-2.24273	0.134	-2.16222	0.134	-2.09369	0.134	-2.15855	0.738	-3.6265	0.134	-2.53833	0.134	-2.10263	0.134	-1.9393	0.265	-2.55123	0.134	-2.38916
0.134	-3.849	0.752	-3.73229	0.816	-3.71343	0.392	-3.93258	2.177	-3.5485	1.561	-3.45726	3.324	-2.96208			0.135	-2.27137	0.135	-2.24931	0.135	-2.22002	0.135	-2.15788	0.135	-2.11101	0.135	-2.16424	0.739	-3.5898	0.135	-2.55294	0.135	-2.08118	0.135	-1.94071	0.266	-2.5417	0.135	-2.39915
0.135	-3.84584	0.753	-3.74166	0.817	-3.71332	0.393	-3.94014	2.178	-3.51519	1.562	-3.4696	3.325	-2.9625			0.136	-2.29462	0.136	-2.28454	0.136	-2.22386	0.136	-2.17687	0.136	-2.10018	0.136	-2.1504	0.74	-3.60763	0.136	-2.56164	0.136	-2.11793	0.136	-1.97938	0.267	-2.57208	0.136	-2.41242
0.136	-3.83463	0.754	-3.76121	0.818	-3.69856	0.394	-3.9357	2.179	-3.54775	1.563	-3.4446	3.326	-2.96273			0.137	-2.27451	0.137	-2.28583	0.137	-2.25767	0.137	-2.16689	0.137	-2.09405	0.137	-2.16408	0.741	-3.59802	0.137	-2.57441	0.137	-2.10604	0.137	-1.93671	0.268	-2.5478	0.137	-2.42704
0.137	-3.84017	0.755	-3.7496	0.819	-3.68912	0.395	-3.94445	2.18	-3.5294	1.564	-3.46955	3.327	-2.96976			0.138	-2.2512	0.138	-2.26355	0.138	-2.24059	0.138	-2.17707	0.138	-2.104	0.138	-2.15014	0.742	-3.60322	0.138	-2.58886	0.138	-2.14382	0.138	-1.95181	0.269	-2.58101	0.138	-2.42312
0.138	-3.84998	0.756	-3.73396	0.82	-3.6861	0.396	-3.9399	2.181	-3.50848	1.565	-3.48101	3.328	-2.97667			0.139	-2.26181	0.139	-2.28187	0.139	-2.24385	0.139	-2.16876	0.139	-2.10172	0.139	-2.1395	0.743	-3.59942	0.139	-2.56533	0.139	-2.12589	0.139	-1.96247	0.27	-2.5893	0.139	-2.42187
0.139	-3.82317	0.757	-3.74735	0.821	-3.68908	0.397	-3.9516	2.182	-3.54098	1.566	-3.45551	3.329	-2.97103			0.14	-2.2607	0.14	-2.29313	0.14	-2.25619	0.14	-2.17637	0.14	-2.11864	0.14	-2.14324	0.744	-3.59659	0.14	-2.54551	0.14	-2.13211	0.14	-1.98235	0.271	-2.58696	0.14	-2.41983
0.14	-3.83461	0.758	-3.74341	0.822	-3.68269	0.398	-3.92694	2.183	-3.53465	1.567	-3.44394	3.33	-2.97629			0.141	-2.27577	0.141	-2.27894	0.141	-2.24504	0.141	-2.17398	0.141	-2.12258	0.141	-2.16794	0.745	-3.59091	0.141	-2.59335	0.141	-2.13883	0.141	-1.9885	0.272	-2.58019	0.141	-2.43488
0.141	-3.8385	0.759	-3.75635	0.823	-3.70456	0.399	-3.94641	2.184	-3.53874	1.568	-3.49268	3.331	-2.96009			0.142	-2.30963	0.142	-2.2653	0.142	-2.25537	0.142	-2.17905	0.142	-2.12709	0.142	-2.17678	0.746	-3.59626	0.142	-2.62551	0.142	-2.11439	0.142	-1.99029	0.273	-2.58173	0.142	-2.43223
0.142	-3.82789	0.76	-3.72181	0.824	-3.69352	0.4	-3.93495	2.185	-3.51329	1.569	-3.45267	3.332	-2.96966			0.143	-2.31766	0.143	-2.28126	0.143	-2.25041	0.143	-2.22038	0.143	-2.11659	0.143	-2.15577	0.747	-3.63934	0.143	-2.61546	0.143	-2.13815	0.143	-1.97298	0.274	-2.59621	0.143	-2.46213
0.143	-3.82658	0.761	-3.7206	0.825	-3.68791	0.401	-3.94285	2.186	-3.51185	1.57	-3.43889	3.333	-2.97939			0.144	-2.32539	0.144	-2.31779	0.144	-2.27065	0.144	-2.21732	0.144	-2.12681	0.144	-2.19372	0.748	-3.59146	0.144	-2.59638	0.144	-2.15475	0.144	-2.02758	0.275	-2.57466	0.144	-2.45976
0.144	-3.83302	0.762	-3.74485	0.826	-3.69623	0.402	-3.9476	2.187	-3.5479	1.571	-3.47974	3.334	-2.98177			0.145	-2.32222	0.145	-2.3266	0.145	-2.2999	0.145	-2.18079	0.145	-2.12716	0.145	-2.19986	0.749	-3.58728	0.145	-2.61223	0.145	-2.19458	0.145	-1.98283	0.276	-2.59218	0.145	-2.44078
0.145	-3.84552	0.763	-3.76118	0.827	-3.69526	0.403	-3.94211	2.188	-3.55853	1.572	-3.45811	3.335	-2.99638			0.146	-2.28535	0.146	-2.35036	0.146	-2.2999	0.146	-2.20511	0.146	-2.13617	0.146	-2.19743	0.75	-3.58026	0.146	-2.61006	0.146	-2.15561	0.146	-1.98491	0.277	-2.60733	0.146	-2.45966
0.146	-3.83616	0.764	-3.76424	0.828	-3.7008	0.404	-3.92401	2.189	-3.54173	1.573	-3.45856	3.336	-2.98187			0.147	-2.29519	0.147	-2.35087	0.147	-2.29055	0.147	-2.18764	0.147	-2.14256	0.147	-2.21011	0.751	-3.58686	0.147	-2.58919	0.147	-2.15323	0.147	-2.00461	0.278	-2.57594	0.147	-2.46366
0.147	-3.83653	0.765	-3.76379	0.829	-3.70778	0.405	-3.93646	2.19	-3.52544	1.574	-3.43808	3.337	-2.97595			0.148	-2.36962	0.148	-2.35013	0.148	-2.30482	0.148	-2.1815	0.148	-2.13693	0.148	-2.21659	0.752	-3.58615	0.148	-2.59441	0.148	-2.16802	0.148	-2.01648	0.279	-2.57948	0.148	-2.47333
0.148	-3.82472	0.766	-3.73809	0.83	-3.68674	0.406	-3.95177	2.191	-3.54282	1.575	-3.4712	3.338	-2.955			0.149	-2.34004	0.149	-2.34001	0.149	-2.28469	0.149	-2.21955	0.149	-2.17208	0.149	-2.17707	0.753	-3.6174	0.149	-2.60663	0.149	-2.19341	0.149	-2.02896	0.28	-2.60068	0.149	-2.44426
0.149	-3.80687	0.767	-3.73536	0.831	-3.70058	0.407	-3.93985	2.192	-3.54359	1.576	-3.46459	3.339	-2.96855			0.15	-2.35561	0.15	-2.32102	0.15	-2.30399	0.15	-2.1922	0.15	-2.18894	0.15	-2.21522	0.754	-3.61263	0.15	-2.64661	0.15	-2.15891	0.15	-2.00894	0.281	-2.59351	0.15	-2.51027
0.15	-3.83623	0.768	-3.73956	0.832	-3.69902	0.408	-3.95376	2.193	-3.52795	1.577	-3.45281	3.34	-2.96053			0.151	-2.35016	0.151	-2.33721	0.151	-2.33441	0.151	-2.22939	0.151	-2.19354	0.151	-2.20093	0.755	-3.60969	0.151	-2.6168	0.151	-2.20249	0.151	-2.04137	0.282	-2.60771	0.151	-2.49489
0.151	-3.82769	0.769	-3.75297	0.833	-3.68338	0.409	-3.94131	2.194	-3.55435	1.578	-3.46044	3.341	-2.95353			0.152	-2.36196	0.152	-2.3664	0.152	-2.31955	0.152	-2.24259	0.152	-2.18331	0.152	-2.203	0.756	-3.58667	0.152	-2.62682	0.152	-2.20311	0.152	-2.04761	0.283	-2.60148	0.152	-2.48483
0.152	-3.81651	0.77	-3.74287	0.834	-3.69588	0.41	-3.9421	2.195	-3.5149	1.579	-3.44376	3.342	-2.96786			0.153	-2.34329	0.153	-2.37214	0.153	-2.31565	0.153	-2.25154	0.153	-2.1869	0.153	-2.18852	0.757	-3.585	0.153	-2.63847	0.153	-2.22658	0.153	-2.0208	0.284	-2.59806	0.153	-2.48763
0.153	-3.82242	0.771	-3.76689	0.835	-3.69561	0.411	-3.9231	2.196	-3.5159	1.58	-3.44124	3.343	-2.97445			0.154	-2.34616	0.154	-2.37366	0.154	-2.31884	0.154	-2.2284	0.154	-2.16978	0.154	-2.20503	0.758	-3.58356	0.154	-2.63579	0.154	-2.20348	0.154	-2.01764	0.285	-2.60517	0.154	-2.48754
0.154	-3.81181	0.772	-3.75994	0.836	-3.69059	0.412	-3.92284	2.197	-3.54987	1.581	-3.4448	3.344	-2.95169			0.155	-2.33523	0.155	-2.38665	0.155	-2.32835	0.155	-2.2297	0.155	-2.18648	0.155	-2.22801	0.759	-3.60903	0.155	-2.64171	0.155	-2.1911	0.155	-2.05581	0.286	-2.6228	0.155	-2.49165
0.155	-3.80894	0.773	-3.7409	0.837	-3.69728	0.413	-3.94077	2.198	-3.53768	1.582	-3.44949	3.345	-2.95527			0.156	-2.3642	0.156	-2.38744	0.156	-2.33578	0.156	-2.26749	0.156	-2.20045	0.156	-2.1957	0.76	-3.58141	0.156	-2.63766	0.156	-2.2166	0.156	-2.03649	0.287	-2.5983	0.156	-2.48802
0.156	-3.85461	0.774	-3.7514	0.838	-3.68172	0.414	-3.93291	2.199	-3.53044	1.583	-3.45854	3.346	-2.96823			0.157	-2.36074	0.157	-2.41279	0.157	-2.33104	0.157	-2.26658	0.157	-2.19399	0.157	-2.24338	0.761	-3.62942	0.157	-2.66699	0.157	-2.18209	0.157	-2.03986	0.288	-2.62154	0.157	-2.51596
0.157	-3.84078	0.775	-3.74304	0.839	-3.6979	0.415	-3.94472	2.2	-3.52785	1.584	-3.44857	3.347	-2.96079			0.158	-2.37032	0.158	-2.37699	0.158	-2.35992	0.158	-2.27306	0.158	-2.20213	0.158	-2.23166	0.762	-3.62973	0.158	-2.64459	0.158	-2.21374	0.158	-2.07868	0.289	-2.61157	0.158	-2.5184
0.158	-3.84176	0.776	-3.73078	0.84	-3.68268	0.416	-3.95759	2.201	-3.50929	1.585	-3.45061	3.348	-2.97309			0.159	-2.37851	0.159	-2.35964	0.159	-2.3568	0.159	-2.2425	0.159	-2.20612	0.159	-2.21411	0.763	-3.57131	0.159	-2.6802	0.159	-2.21502	0.159	-2.05347	0.29	-2.60548	0.159	-2.52107
0.159	-3.84204	0.777	-3.73145	0.841	-3.69323	0.417	-3.91068	2.202	-3.51593	1.586	-3.44866	3.349	-2.95927			0.16	-2.39885	0.16	-2.41469	0.16	-2.33237	0.16	-2.26246	0.16	-2.21525	0.16	-2.24232	0.764	-3.57026	0.16	-2.70245	0.16	-2.21477	0.16	-2.05433	0.291	-2.59815	0.16	-2.50156
0.16	-3.8378	0.778	-3.75511	0.842	-3.66996	0.418	-3.93256	2.203	-3.54043	1.587	-3.44408	3.35	-2.97395			0.161	-2.40521	0.161	-2.39277	0.161	-2.35545	0.161	-2.27727	0.161	-2.24021	0.161	-2.276	0.765	-3.60604	0.161	-2.692	0.161	-2.2166	0.161	-2.04224	0.292	-2.6081	0.161	-2.53066
0.161	-3.85444	0.779	-3.74771	0.843	-3.66724	0.419	-3.93083	2.204	-3.52563	1.588	-3.45144	3.351	-2.98213			0.162	-2.40666	0.162	-2.40827	0.162	-2.3281	0.162	-2.30514	0.162	-2.23137	0.162	-2.24113	0.766	-3.61276	0.162	-2.68463	0.162	-2.24208	0.162	-2.08013	0.293	-2.60753	0.162	-2.53449
0.162	-3.83293	0.78	-3.73877	0.844	-3.69473	0.42	-3.9046	2.205	-3.54714	1.589	-3.46877	3.352	-2.97092			0.163	-2.41918	0.163	-2.41549	0.163	-2.33181	0.163	-2.29022	0.163	-2.23047	0.163	-2.25677	0.767	-3.59487	0.163	-2.67818	0.163	-2.23476	0.163	-2.04924	0.294	-2.61336	0.163	-2.57378
0.163	-3.8181	0.781	-3.74841	0.845	-3.67814	0.421	-3.91932	2.206	-3.54348	1.59	-3.47711	3.353	-2.97758			0.164	-2.42653	0.164	-2.42465	0.164	-2.38034	0.164	-2.30303	0.164	-2.25723	0.164	-2.28962	0.768	-3.59679	0.164	-2.71287	0.164	-2.23344	0.164	-2.04171	0.295	-2.60065	0.164	-2.57717
0.164	-3.81879	0.782	-3.71225	0.846	-3.69264	0.422	-3.91107	2.207	-3.54997	1.591	-3.46547	3.354	-2.98382			0.165	-2.4256	0.165	-2.41722	0.165	-2.38452	0.165	-2.31159	0.165	-2.22512	0.165	-2.2537	0.769	-3.62295	0.165	-2.68707	0.165	-2.27179	0.165	-2.07438	0.296	-2.61653	0.165	-2.57431
0.165	-3.84373	0.783	-3.75126	0.847	-3.69935	0.423	-3.93892	2.208	-3.53984	1.592	-3.46202	3.355	-2.97954			0.166	-2.42274	0.166	-2.4255	0.166	-2.37989	0.166	-2.3111	0.166	-2.21621	0.166	-2.26536	0.77	-3.60866	0.166	-2.69673	0.166	-2.28947	0.166	-2.08349	0.297	-2.62125	0.166	-2.58722
0.166	-3.83215	0.784	-3.74231	0.848	-3.69011	0.424	-3.92977	2.209	-3.55547	1.593	-3.46645	3.356	-2.95021			0.167	-2.43738	0.167	-2.43429	0.167	-2.39169	0.167	-2.2809	0.167	-2.24242	0.167	-2.2661	0.771	-3.58756	0.167	-2.71597	0.167	-2.25223	0.167	-2.10069	0.298	-2.64114	0.167	-2.57172
0.167	-3.81606	0.785	-3.73205	0.849	-3.72671	0.425	-3.92857	2.21	-3.53166	1.594	-3.4446	3.357	-2.96097			0.168	-2.43851	0.168	-2.45092	0.168	-2.39166	0.168	-2.26398	0.168	-2.24955	0.168	-2.2793	0.772	-3.61192	0.168	-2.71212	0.168	-2.25645	0.168	-2.05329	0.299	-2.62564	0.168	-2.55814
0.168	-3.81458	0.786	-3.75391	0.85	-3.70117	0.426	-3.91092	2.211	-3.52366	1.595	-3.41905	3.358	-2.96625			0.169	-2.46013	0.169	-2.47734	0.169	-2.40586	0.169	-2.27023	0.169	-2.21664	0.169	-2.2812	0.773	-3.61161	0.169	-2.72535	0.169	-2.24854	0.169	-2.07234	0.3	-2.63962	0.169	-2.5697
0.169	-3.83166	0.787	-3.74219	0.851	-3.69576	0.427	-3.91227	2.212	-3.50985	1.596	-3.45464	3.359	-2.95983			0.17	-2.41325	0.17	-2.45384	0.17	-2.37946	0.17	-2.29097	0.17	-2.26264	0.17	-2.27909	0.774	-3.56976	0.17	-2.73921	0.17	-2.23388	0.17	-2.10456	0.301	-2.6296	0.17	-2.58827
0.17	-3.82707	0.788	-3.73871	0.852	-3.68209	0.428	-3.92064	2.213	-3.5296	1.597	-3.44356	3.36	-2.96087			0.171	-2.44064	0.171	-2.48417	0.171	-2.38345	0.171	-2.29562	0.171	-2.24724	0.171	-2.30424	0.775	-3.62242	0.171	-2.72233	0.171	-2.24633	0.171	-2.08958	0.302	-2.62122	0.171	-2.59756
0.171	-3.81745	0.789	-3.72614	0.853	-3.67747	0.429	-3.9306	2.214	-3.53688	1.598	-3.44719	3.361	-2.94179			0.172	-2.44474	0.172	-2.46644	0.172	-2.40369	0.172	-2.29314	0.172	-2.27173	0.172	-2.28635	0.776	-3.62552	0.172	-2.73042	0.172	-2.26133	0.172	-2.10182	0.303	-2.62255	0.172	-2.60799
0.172	-3.81122	0.79	-3.72174	0.854	-3.68954	0.43	-3.93224	2.215	-3.51703	1.599	-3.44643	3.362	-2.95553			0.173	-2.45047	0.173	-2.46964	0.173	-2.39348	0.173	-2.29616	0.173	-2.29376	0.173	-2.28394	0.777	-3.5952	0.173	-2.74011	0.173	-2.28512	0.173	-2.09199	0.304	-2.63318	0.173	-2.63735
0.173	-3.81198	0.791	-3.73975	0.855	-3.68987	0.431	-3.92332	2.216	-3.52597	1.6	-3.45286	3.363	-2.97494			0.174	-2.45085	0.174	-2.45311	0.174	-2.42959	0.174	-2.35436	0.174	-2.2879	0.174	-2.29446	0.778	-3.62511	0.174	-2.71105	0.174	-2.26282	0.174	-2.10162	0.305	-2.62033	0.174	-2.58407
0.174	-3.79486	0.792	-3.73751	0.856	-3.69464	0.432	-3.94998	2.217	-3.5126	1.601	-3.44759	3.364	-2.97001			0.175	-2.43977	0.175	-2.4568	0.175	-2.43281	0.175	-2.31127	0.175	-2.28417	0.175	-2.3017	0.779	-3.62505	0.175	-2.76025	0.175	-2.29145	0.175	-2.09983	0.306	-2.6405	0.175	-2.60311
0.175	-3.81857	0.793	-3.71562	0.857	-3.69437	0.433	-3.92288	2.218	-3.49853	1.602	-3.45007	3.365	-2.96586			0.176	-2.45086	0.176	-2.47489	0.176	-2.39508	0.176	-2.30289	0.176	-2.32242	0.176	-2.3029	0.78	-3.62958	0.176	-2.78135	0.176	-2.2803	0.176	-2.08909	0.307	-2.62424	0.176	-2.601
0.176	-3.82126	0.794	-3.74873	0.858	-3.69503	0.434	-3.93388	2.219	-3.54113	1.603	-3.46566	3.366	-2.9486			0.177	-2.46127	0.177	-2.48065	0.177	-2.42461	0.177	-2.32852	0.177	-2.30126	0.177	-2.29519	0.781	-3.60985	0.177	-2.76266	0.177	-2.26155	0.177	-2.11268	0.308	-2.66405	0.177	-2.62807
0.177	-3.83101	0.795	-3.74314	0.859	-3.68148	0.435	-3.96131	2.22	-3.51996	1.604	-3.47485	3.367	-2.96613			0.178	-2.49724	0.178	-2.51778	0.178	-2.42582	0.178	-2.3322	0.178	-2.30781	0.178	-2.33273	0.782	-3.64076	0.178	-2.77021	0.178	-2.27856	0.178	-2.11608	0.309	-2.65021	0.178	-2.64561
0.178	-3.8251	0.796	-3.75894	0.86	-3.69252	0.436	-3.93037	2.221	-3.52847	1.605	-3.46637	3.368	-2.95753			0.179	-2.50587	0.179	-2.51339	0.179	-2.45793	0.179	-2.33838	0.179	-2.32076	0.179	-2.32445	0.783	-3.61228	0.179	-2.744	0.179	-2.28033	0.179	-2.10178	0.31	-2.65132	0.179	-2.64337
0.179	-3.81752	0.797	-3.75787	0.861	-3.69927	0.437	-3.92227	2.222	-3.53547	1.606	-3.44566	3.369	-2.95862			0.18	-2.49234	0.18	-2.51127	0.18	-2.44328	0.18	-2.32577	0.18	-2.34232	0.18	-2.30816	0.784	-3.61505	0.18	-2.72896	0.18	-2.31557	0.18	-2.13101	0.311	-2.6401	0.18	-2.61822
0.18	-3.80979	0.798	-3.72616	0.862	-3.68406	0.438	-3.91591	2.223	-3.54142	1.607	-3.4378	3.37	-2.94586			0.181	-2.46201	0.181	-2.51486	0.181	-2.44152	0.181	-2.34188	0.181	-2.31355	0.181	-2.32637	0.785	-3.59921	0.181	-2.78387	0.181	-2.30776	0.181	-2.11763	0.312	-2.62464	0.181	-2.63395
0.181	-3.84114	0.799	-3.75355	0.863	-3.71152	0.439	-3.91449	2.224	-3.51486	1.608	-3.4571	3.371	-2.94061			0.182	-2.49554	0.182	-2.52364	0.182	-2.46553	0.182	-2.34132	0.182	-2.31184	0.182	-2.34642	0.786	-3.6155	0.182	-2.777	0.182	-2.3107	0.182	-2.12367	0.313	-2.6214	0.182	-2.6461
0.182	-3.8007	0.8	-3.72959	0.864	-3.68419	0.44	-3.91421	2.225	-3.49628	1.609	-3.44809	3.372	-2.93863			0.183	-2.46666	0.183	-2.52893	0.183	-2.43777	0.183	-2.33827	0.183	-2.32483	0.183	-2.3213	0.787	-3.59559	0.183	-2.77453	0.183	-2.30926	0.183	-2.12605	0.314	-2.66956	0.183	-2.62948
0.183	-3.82278	0.801	-3.75143	0.865	-3.69206	0.441	-3.91101	2.226	-3.50947	1.61	-3.45631	3.373	-2.97155			0.184	-2.45957	0.184	-2.52779	0.184	-2.44193	0.184	-2.33964	0.184	-2.36243	0.184	-2.33309	0.788	-3.6254	0.184	-2.77735	0.184	-2.30444	0.184	-2.11735	0.315	-2.6535	0.184	-2.62837
0.184	-3.82568	0.802	-3.74564	0.866	-3.69062	0.442	-3.9425	2.227	-3.50903	1.611	-3.4505	3.374	-2.9711			0.185	-2.46472	0.185	-2.50896	0.185	-2.45069	0.185	-2.35913	0.185	-2.35721	0.185	-2.34256	0.789	-3.60442	0.185	-2.77895	0.185	-2.35418	0.185	-2.14316	0.316	-2.65439	0.185	-2.65829
0.185	-3.82513	0.803	-3.73525	0.867	-3.68953	0.443	-3.92956	2.228	-3.51314	1.612	-3.46498	3.375	-2.98355			0.186	-2.47173	0.186	-2.52482	0.186	-2.4588	0.186	-2.3526	0.186	-2.36557	0.186	-2.33978	0.79	-3.57256	0.186	-2.77084	0.186	-2.28206	0.186	-2.13683	0.317	-2.63477	0.186	-2.66765
0.186	-3.8293	0.804	-3.73507	0.868	-3.66279	0.444	-3.93542	2.229	-3.51927	1.613	-3.44914	3.376	-2.96598			0.187	-2.52582	0.187	-2.55714	0.187	-2.47062	0.187	-2.35386	0.187	-2.36198	0.187	-2.32465	0.791	-3.60701	0.187	-2.78484	0.187	-2.32313	0.187	-2.154	0.318	-2.66101	0.187	-2.67111
0.187	-3.80994	0.805	-3.75357	0.869	-3.67937	0.445	-3.93098	2.23	-3.50867	1.614	-3.44767	3.377	-2.96088			0.188	-2.52965	0.188	-2.56396	0.188	-2.49526	0.188	-2.34441	0.188	-2.38314	0.188	-2.34726	0.792	-3.61964	0.188	-2.79384	0.188	-2.3518	0.188	-2.15243	0.319	-2.6473	0.188	-2.68807
0.188	-3.79864	0.806	-3.74031	0.87	-3.67389	0.446	-3.93633	2.231	-3.52305	1.615	-3.46434	3.378	-2.96282			0.189	-2.5256	0.189	-2.55048	0.189	-2.47761	0.189	-2.34786	0.189	-2.3526	0.189	-2.38695	0.793	-3.61544	0.189	-2.81793	0.189	-2.35682	0.189	-2.17578	0.32	-2.6748	0.189	-2.67352
0.189	-3.78706	0.807	-3.74262	0.871	-3.69186	0.447	-3.91549	2.232	-3.52017	1.616	-3.44679	3.379	-2.95471			0.19	-2.51461	0.19	-2.56056	0.19	-2.4824	0.19	-2.35936	0.19	-2.35933	0.19	-2.33839	0.794	-3.65109	0.19	-2.75227	0.19	-2.35207	0.19	-2.15022	0.321	-2.68021	0.19	-2.69238
0.19	-3.81956	0.808	-3.73868	0.872	-3.70836	0.448	-3.94453	2.233	-3.52071	1.617	-3.43904	3.38	-2.97575			0.191	-2.53442	0.191	-2.55091	0.191	-2.49572	0.191	-2.34322	0.191	-2.37149	0.191	-2.37056	0.795	-3.56044	0.191	-2.78223	0.191	-2.33424	0.191	-2.1589	0.322	-2.69343	0.191	-2.68262
0.191	-3.81982	0.809	-3.73084	0.873	-3.68503	0.449	-3.92432	2.234	-3.53521	1.618	-3.45825	3.381	-2.96019			0.192	-2.5073	0.192	-2.55446	0.192	-2.47058	0.192	-2.37358	0.192	-2.37993	0.192	-2.36699	0.796	-3.59467	0.192	-2.78188	0.192	-2.34258	0.192	-2.1487	0.323	-2.67273	0.192	-2.67617
0.192	-3.80324	0.81	-3.7397	0.874	-3.6738	0.45	-3.95083	2.235	-3.51408	1.619	-3.45483	3.382	-2.94291			0.193	-2.54004	0.193	-2.54337	0.193	-2.4852	0.193	-2.37593	0.193	-2.35767	0.193	-2.37885	0.797	-3.60795	0.193	-2.8032	0.193	-2.32413	0.193	-2.17823	0.324	-2.67155	0.193	-2.70569
0.193	-3.80546	0.811	-3.73459	0.875	-3.67579	0.451	-3.93323	2.236	-3.50777	1.62	-3.48378	3.383	-2.96368			0.194	-2.5353	0.194	-2.56401	0.194	-2.4827	0.194	-2.37732	0.194	-2.39337	0.194	-2.36703	0.798	-3.58602	0.194	-2.80804	0.194	-2.36422	0.194	-2.17362	0.325	-2.65081	0.194	-2.70415
0.194	-3.80364	0.812	-3.73533	0.876	-3.6776	0.452	-3.91673	2.237	-3.50975	1.621	-3.45024	3.384	-2.96338			0.195	-2.56168	0.195	-2.56746	0.195	-2.50617	0.195	-2.38603	0.195	-2.37982	0.195	-2.37423	0.799	-3.59031	0.195	-2.79833	0.195	-2.35676	0.195	-2.18681	0.326	-2.66577	0.195	-2.74564
0.195	-3.82422	0.813	-3.74929	0.877	-3.70362	0.453	-3.92735	2.238	-3.52744	1.622	-3.45887	3.385	-2.94307			0.196	-2.52122	0.196	-2.57478	0.196	-2.50692	0.196	-2.38626	0.196	-2.38729	0.196	-2.37184	0.8	-3.59704	0.196	-2.81266	0.196	-2.33912	0.196	-2.15473	0.327	-2.70689	0.196	-2.70775
0.196	-3.81748	0.814	-3.73939	0.878	-3.6842	0.454	-3.9252	2.239	-3.52421	1.623	-3.45253	3.386	-2.94061			0.197	-2.54391	0.197	-2.581	0.197	-2.51692	0.197	-2.39272	0.197	-2.39668	0.197	-2.40381	0.801	-3.62465	0.197	-2.83475	0.197	-2.3775	0.197	-2.17056	0.328	-2.67659	0.197	-2.72241
0.197	-3.82151	0.815	-3.71934	0.879	-3.69077	0.455	-3.92458	2.24	-3.51807	1.624	-3.44015	3.387	-2.96061			0.198	-2.57188	0.198	-2.58629	0.198	-2.51589	0.198	-2.37906	0.198	-2.40187	0.198	-2.4101	0.802	-3.61794	0.198	-2.83312	0.198	-2.34613	0.198	-2.18378	0.329	-2.68411	0.198	-2.73221
0.198	-3.81124	0.816	-3.74901	0.88	-3.68348	0.456	-3.92285	2.241	-3.51576	1.625	-3.45302	3.388	-2.94162			0.199	-2.56674	0.199	-2.60541	0.199	-2.54108	0.199	-2.41257	0.199	-2.3992	0.199	-2.42229	0.803	-3.60793	0.199	-2.85862	0.199	-2.37038	0.199	-2.18365	0.33	-2.66673	0.199	-2.76265
0.199	-3.81538	0.817	-3.75273	0.881	-3.68484	0.457	-3.9013	2.242	-3.49503	1.626	-3.44132	3.389	-2.95419			0.2	-2.57241	0.2	-2.59784	0.2	-2.52207	0.2	-2.41702	0.2	-2.39148	0.2	-2.38987	0.804	-3.61664	0.2	-2.83334	0.2	-2.39172	0.2	-2.21473	0.331	-2.66955	0.2	-2.72058
0.2	-3.83014	0.818	-3.74586	0.882	-3.68078	0.458	-3.92143	2.243	-3.51923	1.627	-3.45535	3.39	-2.93326			0.201	-2.57946	0.201	-2.61662	0.201	-2.51288	0.201	-2.4098	0.201	-2.42055	0.201	-2.41569	0.805	-3.60892	0.201	-2.84036	0.201	-2.39044	0.201	-2.20167	0.332	-2.68866	0.201	-2.73352
0.201	-3.83338	0.819	-3.7616	0.883	-3.66101	0.459	-3.90697	2.244	-3.52579	1.628	-3.4556	3.391	-2.93829			0.202	-2.5628	0.202	-2.62118	0.202	-2.51091	0.202	-2.41918	0.202	-2.42989	0.202	-2.4269	0.806	-3.6158	0.202	-2.81426	0.202	-2.3655	0.202	-2.19502	0.333	-2.67441	0.202	-2.76123
0.202	-3.80685	0.82	-3.72951	0.884	-3.69246	0.46	-3.90987	2.245	-3.49954	1.629	-3.43314	3.392	-2.94984			0.203	-2.60742	0.203	-2.61477	0.203	-2.50354	0.203	-2.39675	0.203	-2.41468	0.203	-2.43777	0.807	-3.58079	0.203	-2.85272	0.203	-2.37008	0.203	-2.21621	0.334	-2.70049	0.203	-2.75621
0.203	-3.81235	0.821	-3.71794	0.885	-3.66481	0.461	-3.93852	2.246	-3.50909	1.63	-3.43859	3.393	-2.92178			0.204	-2.57633	0.204	-2.58115	0.204	-2.51742	0.204	-2.42246	0.204	-2.42013	0.204	-2.40467	0.808	-3.58418	0.204	-2.84107	0.204	-2.37883	0.204	-2.22378	0.335	-2.66682	0.204	-2.75376
0.204	-3.81887	0.822	-3.70694	0.886	-3.66903	0.462	-3.91999	2.247	-3.50993	1.631	-3.44658	3.394	-2.94681			0.205	-2.60072	0.205	-2.61451	0.205	-2.52617	0.205	-2.40304	0.205	-2.40942	0.205	-2.41771	0.809	-3.62194	0.205	-2.8487	0.205	-2.43822	0.205	-2.24788	0.336	-2.70034	0.205	-2.75827
0.205	-3.79797	0.823	-3.74382	0.887	-3.68915	0.463	-3.92123	2.248	-3.5207	1.632	-3.43903	3.395	-2.95827			0.206	-2.59615	0.206	-2.62166	0.206	-2.53691	0.206	-2.41648	0.206	-2.43616	0.206	-2.41704	0.81	-3.61873	0.206	-2.87013	0.206	-2.3998	0.206	-2.23044	0.337	-2.71346	0.206	-2.7593
0.206	-3.81786	0.824	-3.74532	0.888	-3.68691	0.464	-3.91752	2.249	-3.52768	1.633	-3.44595	3.396	-2.96565			0.207	-2.60197	0.207	-2.62436	0.207	-2.52498	0.207	-2.43902	0.207	-2.42516	0.207	-2.42015	0.811	-3.62761	0.207	-2.84516	0.207	-2.42186	0.207	-2.22551	0.338	-2.68418	0.207	-2.76723
0.207	-3.80474	0.825	-3.7561	0.889	-3.6903	0.465	-3.92245	2.25	-3.49893	1.634	-3.45751	3.397	-2.94722			0.208	-2.62833	0.208	-2.63356	0.208	-2.51979	0.208	-2.44317	0.208	-2.41513	0.208	-2.41969	0.812	-3.60515	0.208	-2.86365	0.208	-2.44492	0.208	-2.24845	0.339	-2.66494	0.208	-2.76038
0.208	-3.81373	0.826	-3.74471	0.89	-3.68965	0.466	-3.92628	2.251	-3.51603	1.635	-3.45613	3.398	-2.94808			0.209	-2.64185	0.209	-2.64133	0.209	-2.53216	0.209	-2.4451	0.209	-2.42519	0.209	-2.42702	0.813	-3.6091	0.209	-2.85396	0.209	-2.42881	0.209	-2.25166	0.34	-2.70465	0.209	-2.78985
0.209	-3.81587	0.827	-3.7383	0.891	-3.70119	0.467	-3.90969	2.252	-3.50754	1.636	-3.44415	3.399	-2.94748			0.21	-2.60474	0.21	-2.62504	0.21	-2.54182	0.21	-2.43861	0.21	-2.45365	0.21	-2.46192	0.814	-3.62478	0.21	-2.89619	0.21	-2.44412	0.21	-2.22707	0.341	-2.73755	0.21	-2.79206
0.21	-3.81263	0.828	-3.7395	0.892	-3.69012	0.468	-3.91223	2.253	-3.52411	1.637	-3.44641	3.4	-2.97924			0.211	-2.62208	0.211	-2.65144	0.211	-2.56052	0.211	-2.43451	0.211	-2.43613	0.211	-2.4525	0.815	-3.5909	0.211	-2.89362	0.211	-2.41639	0.211	-2.22905	0.342	-2.71419	0.211	-2.77642
0.211	-3.8135	0.829	-3.72965	0.893	-3.70845	0.469	-3.9065	2.254	-3.53141	1.638	-3.44703	3.401	-2.95479			0.212	-2.61675	0.212	-2.64504	0.212	-2.5756	0.212	-2.43626	0.212	-2.43348	0.212	-2.45656	0.816	-3.60101	0.212	-2.84874	0.212	-2.40995	0.212	-2.22793	0.343	-2.69281	0.212	-2.79445
0.212	-3.80342	0.83	-3.73946	0.894	-3.69064	0.47	-3.91222	2.255	-3.51438	1.639	-3.43868	3.402	-2.93811			0.213	-2.61258	0.213	-2.63954	0.213	-2.57223	0.213	-2.45767	0.213	-2.42542	0.213	-2.44869	0.817	-3.60842	0.213	-2.89095	0.213	-2.41562	0.213	-2.25014	0.344	-2.69373	0.213	-2.78618
0.213	-3.81216	0.831	-3.74236	0.895	-3.71459	0.471	-3.90843	2.256	-3.51109	1.64	-3.44966	3.403	-2.95077			0.214	-2.63663	0.214	-2.66661	0.214	-2.59718	0.214	-2.4283	0.214	-2.4558	0.214	-2.4503	0.818	-3.602	0.214	-2.85167	0.214	-2.40277	0.214	-2.20723	0.345	-2.69433	0.214	-2.82773
0.214	-3.81035	0.832	-3.73865	0.896	-3.68493	0.472	-3.91297	2.257	-3.51291	1.641	-3.43394	3.404	-2.95657			0.215	-2.659	0.215	-2.65346	0.215	-2.56403	0.215	-2.43431	0.215	-2.43921	0.215	-2.47487	0.819	-3.6129	0.215	-2.89091	0.215	-2.43043	0.215	-2.19158	0.346	-2.71877	0.215	-2.81436
0.215	-3.80243	0.833	-3.74005	0.897	-3.67906	0.473	-3.90292	2.258	-3.51307	1.642	-3.44153	3.405	-2.95284			0.216	-2.60174	0.216	-2.68263	0.216	-2.56091	0.216	-2.46241	0.216	-2.43485	0.216	-2.43918	0.82	-3.61217	0.216	-2.91807	0.216	-2.42333	0.216	-2.23065	0.347	-2.69528	0.216	-2.82147
0.216	-3.81718	0.834	-3.73019	0.898	-3.69445	0.474	-3.92076	2.259	-3.51111	1.643	-3.44328	3.406	-2.96241			0.217	-2.6251	0.217	-2.65625	0.217	-2.57078	0.217	-2.45388	0.217	-2.47125	0.217	-2.47029	0.821	-3.60447	0.217	-2.89409	0.217	-2.42996	0.217	-2.25189	0.348	-2.69724	0.217	-2.80487
0.217	-3.8018	0.835	-3.72668	0.899	-3.68957	0.475	-3.91793	2.26	-3.49578	1.644	-3.4417	3.407	-2.95657			0.218	-2.63422	0.218	-2.66793	0.218	-2.58088	0.218	-2.43805	0.218	-2.46096	0.218	-2.47919	0.822	-3.62203	0.218	-2.8935	0.218	-2.46564	0.218	-2.23038	0.349	-2.6995	0.218	-2.81206
0.218	-3.82015	0.836	-3.72031	0.9	-3.69679	0.476	-3.8968	2.261	-3.50967	1.645	-3.44609	3.408	-2.96418			0.219	-2.64864	0.219	-2.70304	0.219	-2.56313	0.219	-2.43339	0.219	-2.46837	0.219	-2.48371	0.823	-3.59263	0.219	-2.89547	0.219	-2.43992	0.219	-2.23918	0.35	-2.68875	0.219	-2.81778
0.219	-3.7973	0.837	-3.72997	0.901	-3.69449	0.477	-3.901	2.262	-3.52241	1.646	-3.43551	3.409	-2.97638			0.22	-2.63825	0.22	-2.68205	0.22	-2.59021	0.22	-2.46501	0.22	-2.48549	0.22	-2.46809	0.824	-3.60768	0.22	-2.88828	0.22	-2.45317	0.22	-2.26661	0.351	-2.68192	0.22	-2.8557
0.22	-3.81081	0.838	-3.73145	0.902	-3.68138	0.478	-3.92087	2.263	-3.51261	1.647	-3.43758	3.41	-2.96618			0.221	-2.65417	0.221	-2.6682	0.221	-2.60016	0.221	-2.49328	0.221	-2.46874	0.221	-2.49333	0.825	-3.58083	0.221	-2.87065	0.221	-2.47063	0.221	-2.24849	0.352	-2.6924	0.221	-2.84077
0.221	-3.81613	0.839	-3.73389	0.903	-3.69515	0.479	-3.90531	2.264	-3.49947	1.648	-3.42273	3.411	-2.96711			0.222	-2.6339	0.222	-2.6673	0.222	-2.61123	0.222	-2.50481	0.222	-2.45395	0.222	-2.46963	0.826	-3.60885	0.222	-2.86794	0.222	-2.46771	0.222	-2.26817	0.353	-2.71222	0.222	-2.84976
0.222	-3.81543	0.84	-3.74529	0.904	-3.68419	0.48	-3.90349	2.265	-3.50408	1.649	-3.42303	3.412	-2.95973			0.223	-2.62187	0.223	-2.6712	0.223	-2.61879	0.223	-2.4455	0.223	-2.44697	0.223	-2.45983	0.827	-3.59427	0.223	-2.9338	0.223	-2.45916	0.223	-2.23407	0.354	-2.6917	0.223	-2.84869
0.223	-3.82034	0.841	-3.72882	0.905	-3.6764	0.481	-3.90035	2.266	-3.50729	1.65	-3.43523	3.413	-2.96931			0.224	-2.66221	0.224	-2.69063	0.224	-2.62881	0.224	-2.4687	0.224	-2.44232	0.224	-2.44667	0.828	-3.60769	0.224	-2.89961	0.224	-2.49001	0.224	-2.25823	0.355	-2.70577	0.224	-2.84942
0.224	-3.80955	0.842	-3.74086	0.906	-3.68455	0.482	-3.90837	2.267	-3.52243	1.651	-3.42764	3.414	-2.97235			0.225	-2.65322	0.225	-2.68444	0.225	-2.61553	0.225	-2.45318	0.225	-2.50558	0.225	-2.46188	0.829	-3.62073	0.225	-2.90218	0.225	-2.44833	0.225	-2.26003	0.356	-2.72288	0.225	-2.83544
0.225	-3.81606	0.843	-3.72777	0.907	-3.69411	0.483	-3.92076	2.268	-3.52421	1.652	-3.42233	3.415	-2.97274			0.226	-2.67588	0.226	-2.68876	0.226	-2.6105	0.226	-2.46853	0.226	-2.49024	0.226	-2.47804	0.83	-3.60475	0.226	-2.91729	0.226	-2.4735	0.226	-2.25411	0.357	-2.7319	0.226	-2.85435
0.226	-3.81066	0.844	-3.72401	0.908	-3.69274	0.484	-3.92145	2.269	-3.50155	1.653	-3.43557	3.416	-2.95113			0.227	-2.67981	0.227	-2.69319	0.227	-2.64661	0.227	-2.50588	0.227	-2.49056	0.227	-2.48639	0.831	-3.59771	0.227	-2.91927	0.227	-2.47287	0.227	-2.25811	0.358	-2.72352	0.227	-2.85959
0.227	-3.82412	0.845	-3.74373	0.909	-3.69673	0.485	-3.91097	2.27	-3.50378	1.654	-3.42997	3.417	-2.95489			0.228	-2.66195	0.228	-2.71543	0.228	-2.62887	0.228	-2.50629	0.228	-2.50539	0.228	-2.48577	0.832	-3.59911	0.228	-2.94247	0.228	-2.48341	0.228	-2.25571	0.359	-2.71101	0.228	-2.87727
0.228	-3.80436	0.846	-3.72801	0.91	-3.68027	0.486	-3.8931	2.271	-3.51817	1.655	-3.44845	3.418	-2.96694			0.229	-2.65855	0.229	-2.68442	0.229	-2.63939	0.229	-2.48601	0.229	-2.48672	0.229	-2.50487	0.833	-3.63348	0.229	-2.90153	0.229	-2.49576	0.229	-2.27887	0.36	-2.72131	0.229	-2.85928
0.229	-3.7993	0.847	-3.71887	0.911	-3.67382	0.487	-3.90202	2.272	-3.50176	1.656	-3.45532	3.419	-2.94315			0.23	-2.68955	0.23	-2.70673	0.23	-2.62176	0.23	-2.48443	0.23	-2.50368	0.23	-2.49885	0.834	-3.59835	0.23	-2.94899	0.23	-2.49587	0.23	-2.27943	0.361	-2.71508	0.23	-2.83781
0.23	-3.8222	0.848	-3.70853	0.912	-3.6682	0.488	-3.90649	2.273	-3.51502	1.657	-3.4375	3.42	-2.9599			0.231	-2.67987	0.231	-2.71103	0.231	-2.61192	0.231	-2.48085	0.231	-2.48987	0.231	-2.51846	0.835	-3.60949	0.231	-2.96632	0.231	-2.52073	0.231	-2.27722	0.362	-2.73327	0.231	-2.87408
0.231	-3.80913	0.849	-3.72021	0.913	-3.66358	0.489	-3.91013	2.274	-3.49715	1.658	-3.43405	3.421	-2.96461			0.232	-2.70709	0.232	-2.70016	0.232	-2.59689	0.232	-2.50883	0.232	-2.50809	0.232	-2.50012	0.836	-3.62341	0.232	-2.94175	0.232	-2.50111	0.232	-2.29171	0.363	-2.74721	0.232	-2.8807
0.232	-3.81921	0.85	-3.71597	0.914	-3.66476	0.49	-3.9008	2.275	-3.5007	1.659	-3.42592	3.422	-2.96761			0.233	-2.72278	0.233	-2.71559	0.233	-2.62306	0.233	-2.51045	0.233	-2.52277	0.233	-2.49093	0.837	-3.60568	0.233	-2.94678	0.233	-2.45218	0.233	-2.30911	0.364	-2.7243	0.233	-2.89983
0.233	-3.8282	0.851	-3.7317	0.915	-3.65336	0.491	-3.91147	2.276	-3.5095	1.66	-3.41469	3.423	-2.94583			0.234	-2.71133	0.234	-2.74736	0.234	-2.61618	0.234	-2.51231	0.234	-2.51467	0.234	-2.51706	0.838	-3.62546	0.234	-2.94367	0.234	-2.51996	0.234	-2.30709	0.365	-2.69187	0.234	-2.88865
0.234	-3.81094	0.852	-3.7418	0.916	-3.67863	0.492	-3.90968	2.277	-3.50314	1.661	-3.44116	3.424	-2.95136			0.235	-2.68265	0.235	-2.72939	0.235	-2.61214	0.235	-2.51472	0.235	-2.51852	0.235	-2.50464	0.839	-3.59181	0.235	-2.94008	0.235	-2.51241	0.235	-2.2938	0.366	-2.70503	0.235	-2.8794
0.235	-3.8233	0.853	-3.73328	0.917	-3.68012	0.493	-3.90731	2.278	-3.4997	1.662	-3.44957	3.425	-2.95971			0.236	-2.69631	0.236	-2.72823	0.236	-2.61292	0.236	-2.51299	0.236	-2.51729	0.236	-2.50542	0.84	-3.58974	0.236	-2.93606	0.236	-2.52717	0.236	-2.32169	0.367	-2.71092	0.236	-2.88417
0.236	-3.82634	0.854	-3.72735	0.918	-3.67196	0.494	-3.90311	2.279	-3.50557	1.663	-3.43474	3.426	-2.95845			0.237	-2.71897	0.237	-2.70719	0.237	-2.62115	0.237	-2.52304	0.237	-2.50143	0.237	-2.50213	0.841	-3.65605	0.237	-2.9666	0.237	-2.54943	0.237	-2.30402	0.368	-2.75484	0.237	-2.87965
0.237	-3.80163	0.855	-3.7696	0.919	-3.67669	0.495	-3.89515	2.28	-3.51474	1.664	-3.43089	3.427	-2.94856			0.238	-2.75627	0.238	-2.7499	0.238	-2.63665	0.238	-2.52287	0.238	-2.49859	0.238	-2.50804	0.842	-3.62924	0.238	-2.93189	0.238	-2.48538	0.238	-2.2606	0.369	-2.75184	0.238	-2.89273
0.238	-3.81227	0.856	-3.73795	0.92	-3.67638	0.496	-3.89202	2.281	-3.49577	1.665	-3.44087	3.428	-2.9596			0.239	-2.7341	0.239	-2.72564	0.239	-2.63787	0.239	-2.51948	0.239	-2.51986	0.239	-2.50159	0.843	-3.61018	0.239	-2.95644	0.239	-2.5141	0.239	-2.27594	0.37	-2.76819	0.239	-2.88657
0.239	-3.80702	0.857	-3.73683	0.921	-3.66879	0.497	-3.929	2.282	-3.47892	1.666	-3.45128	3.429	-2.95618			0.24	-2.73623	0.24	-2.75303	0.24	-2.63712	0.24	-2.47813	0.24	-2.49196	0.24	-2.52707	0.844	-3.62454	0.24	-2.96279	0.24	-2.51253	0.24	-2.31436	0.371	-2.76208	0.24	-2.90181
0.24	-3.81655	0.858	-3.71705	0.922	-3.67946	0.498	-3.91246	2.283	-3.4937	1.667	-3.47607	3.43	-2.95589			0.241	-2.73217	0.241	-2.74505	0.241	-2.6549	0.241	-2.48668	0.241	-2.52304	0.241	-2.55512	0.845	-3.64194	0.241	-2.97348	0.241	-2.51395	0.241	-2.3144	0.372	-2.73416	0.241	-2.88405
0.241	-3.80271	0.859	-3.70288	0.923	-3.66696	0.499	-3.90403	2.284	-3.48958	1.668	-3.4518	3.431	-2.96492			0.242	-2.73738	0.242	-2.72745	0.242	-2.63201	0.242	-2.50976	0.242	-2.53673	0.242	-2.55932	0.846	-3.6065	0.242	-2.95995	0.242	-2.50535	0.242	-2.34004	0.373	-2.77095	0.242	-2.89417
0.242	-3.81542	0.86	-3.74166	0.924	-3.67448	0.5	-3.90862	2.285	-3.5042	1.669	-3.44382	3.432	-2.95217			0.243	-2.70875	0.243	-2.76177	0.243	-2.65485	0.243	-2.50919	0.243	-2.51381	0.243	-2.51035	0.847	-3.63516	0.243	-2.91994	0.243	-2.53531	0.243	-2.29475	0.374	-2.74471	0.243	-2.8888
0.243	-3.8284	0.861	-3.73787	0.925	-3.66305	0.501	-3.89355	2.286	-3.5059	1.67	-3.43867	3.433	-2.94171			0.244	-2.73487	0.244	-2.76008	0.244	-2.68401	0.244	-2.52283	0.244	-2.53003	0.244	-2.52379	0.848	-3.61257	0.244	-2.96647	0.244	-2.52381	0.244	-2.32106	0.375	-2.76075	0.244	-2.89748
0.244	-3.79983	0.862	-3.75112	0.926	-3.66506	0.502	-3.90508	2.287	-3.49881	1.671	-3.4287	3.434	-2.93029			0.245	-2.75079	0.245	-2.77772	0.245	-2.66655	0.245	-2.52362	0.245	-2.51865	0.245	-2.50781	0.849	-3.62933	0.245	-2.96187	0.245	-2.52001	0.245	-2.3258	0.376	-2.72334	0.245	-2.88334
0.245	-3.79811	0.863	-3.73192	0.927	-3.66702	0.503	-3.89929	2.288	-3.48471	1.672	-3.41763	3.435	-2.94368			0.246	-2.71075	0.246	-2.77636	0.246	-2.6658	0.246	-2.51608	0.246	-2.53414	0.246	-2.52175	0.85	-3.62444	0.246	-2.94355	0.246	-2.51312	0.246	-2.32168	0.377	-2.74669	0.246	-2.90784
0.246	-3.80984	0.864	-3.70834	0.928	-3.67966	0.504	-3.88181	2.289	-3.49949	1.673	-3.42312	3.436	-2.96587			0.247	-2.7203	0.247	-2.7858	0.247	-2.68544	0.247	-2.50696	0.247	-2.54889	0.247	-2.51384	0.851	-3.59917	0.247	-2.94683	0.247	-2.56899	0.247	-2.33336	0.378	-2.73098	0.247	-2.90525
0.247	-3.80171	0.865	-3.71456	0.929	-3.67544	0.505	-3.89172	2.29	-3.50973	1.674	-3.42099	3.437	-2.95282			0.248	-2.7316	0.248	-2.75845	0.248	-2.67012	0.248	-2.52695	0.248	-2.52476	0.248	-2.55027	0.852	-3.60991	0.248	-2.98419	0.248	-2.534	0.248	-2.34559	0.379	-2.74904	0.248	-2.93169
0.248	-3.79434	0.866	-3.72354	0.93	-3.66959	0.506	-3.89679	2.291	-3.48014	1.675	-3.45151	3.438	-2.94118			0.249	-2.70863	0.249	-2.79835	0.249	-2.68382	0.249	-2.53791	0.249	-2.5278	0.249	-2.55384	0.853	-3.60904	0.249	-2.98499	0.249	-2.53943	0.249	-2.33689	0.38	-2.74804	0.249	-2.88271
0.249	-3.79894	0.867	-3.71066	0.931	-3.69365	0.507	-3.88802	2.292	-3.48676	1.676	-3.42151	3.439	-2.94904			0.25	-2.75539	0.25	-2.78304	0.25	-2.67996	0.25	-2.54087	0.25	-2.55362	0.25	-2.54623	0.854	-3.63221	0.25	-2.97919	0.25	-2.53625	0.25	-2.3879	0.381	-2.76766	0.25	-2.9283
0.25	-3.80634	0.868	-3.72004	0.932	-3.70595	0.508	-3.89183	2.293	-3.49864	1.677	-3.44169	3.44	-2.94962			0.251	-2.75055	0.251	-2.77116	0.251	-2.67654	0.251	-2.51221	0.251	-2.53727	0.251	-2.54582	0.855	-3.61909	0.251	-2.96699	0.251	-2.53498	0.251	-2.34933	0.382	-2.72791	0.251	-2.92795
0.251	-3.79385	0.869	-3.72527	0.933	-3.7096	0.509	-3.921	2.294	-3.48031	1.678	-3.4281	3.441	-2.92503			0.252	-2.76425	0.252	-2.77531	0.252	-2.69067	0.252	-2.53399	0.252	-2.54588	0.252	-2.52811	0.856	-3.62765	0.252	-2.99059	0.252	-2.5387	0.252	-2.37073	0.383	-2.77683	0.252	-2.91149
0.252	-3.80532	0.87	-3.71574	0.934	-3.67603	0.51	-3.91609	2.295	-3.52585	1.679	-3.40839	3.442	-2.91755			0.253	-2.76744	0.253	-2.78994	0.253	-2.68358	0.253	-2.56248	0.253	-2.55465	0.253	-2.54711	0.857	-3.61335	0.253	-2.99292	0.253	-2.55756	0.253	-2.36277	0.384	-2.76089	0.253	-2.90581
0.253	-3.8207	0.871	-3.71104	0.935	-3.67319	0.511	-3.88354	2.296	-3.50696	1.68	-3.43508	3.443	-2.93326			0.254	-2.76874	0.254	-2.8298	0.254	-2.68743	0.254	-2.57175	0.254	-2.51966	0.254	-2.57116	0.858	-3.64664	0.254	-2.99298	0.254	-2.56542	0.254	-2.38653	0.385	-2.75354	0.254	-2.95096
0.254	-3.80926	0.872	-3.73039	0.936	-3.68987	0.512	-3.9031	2.297	-3.50311	1.681	-3.43488	3.444	-2.93862			0.255	-2.77593	0.255	-2.83235	0.255	-2.69499	0.255	-2.51542	0.255	-2.51727	0.255	-2.5662	0.859	-3.63878	0.255	-3.0066	0.255	-2.60483	0.255	-2.37127	0.386	-2.75324	0.255	-2.92909
0.255	-3.79519	0.873	-3.71933	0.937	-3.68789	0.513	-3.87741	2.298	-3.51357	1.682	-3.42559	3.445	-2.95276			0.256	-2.78338	0.256	-2.77842	0.256	-2.67643	0.256	-2.52536	0.256	-2.54398	0.256	-2.56869	0.86	-3.64263	0.256	-2.94641	0.256	-2.57177	0.256	-2.33135	0.387	-2.77575	0.256	-2.92803
0.256	-3.80912	0.874	-3.71782	0.938	-3.67593	0.514	-3.90011	2.299	-3.49945	1.683	-3.43442	3.446	-2.92759			0.257	-2.7746	0.257	-2.81468	0.257	-2.68398	0.257	-2.53897	0.257	-2.53908	0.257	-2.59135	0.861	-3.64156	0.257	-3.01102	0.257	-2.54957	0.257	-2.31868	0.388	-2.74429	0.257	-2.95026
0.257	-3.79734	0.875	-3.72852	0.939	-3.67555	0.515	-3.88388	2.3	-3.50582	1.684	-3.43291	3.447	-2.93169			0.258	-2.76782	0.258	-2.79782	0.258	-2.70713	0.258	-2.52324	0.258	-2.51787	0.258	-2.56861	0.862	-3.6254	0.258	-3.02609	0.258	-2.57147	0.258	-2.34054	0.389	-2.7714	0.258	-2.95339
0.258	-3.81377	0.876	-3.73247	0.94	-3.6799	0.516	-3.91036	2.301	-3.50654	1.685	-3.4369	3.448	-2.93425			0.259	-2.77117	0.259	-2.80411	0.259	-2.70924	0.259	-2.53667	0.259	-2.54946	0.259	-2.59207	0.863	-3.62954	0.259	-3.01527	0.259	-2.55362	0.259	-2.39716	0.39	-2.74137	0.259	-2.95229
0.259	-3.81867	0.877	-3.73169	0.941	-3.66069	0.517	-3.91464	2.302	-3.50427	1.686	-3.40754	3.449	-2.94123			0.26	-2.78163	0.26	-2.81179	0.26	-2.702	0.26	-2.5704	0.26	-2.52812	0.26	-2.55114	0.864	-3.61034	0.26	-3.00559	0.26	-2.57885	0.26	-2.36656	0.391	-2.74279	0.26	-2.93541
0.26	-3.79726	0.878	-3.71269	0.942	-3.6486	0.518	-3.89809	2.303	-3.4993	1.687	-3.42167	3.45	-2.9705			0.261	-2.77868	0.261	-2.83236	0.261	-2.68857	0.261	-2.54233	0.261	-2.51629	0.261	-2.56565	0.865	-3.61818	0.261	-3.00858	0.261	-2.58322	0.261	-2.37523	0.392	-2.73941	0.261	-2.97235
0.261	-3.82118	0.879	-3.71143	0.943	-3.66855	0.519	-3.89097	2.304	-3.49662	1.688	-3.43398	3.451	-2.95673			0.262	-2.78387	0.262	-2.79845	0.262	-2.70561	0.262	-2.57165	0.262	-2.52156	0.262	-2.59657	0.866	-3.61781	0.262	-3.0004	0.262	-2.59805	0.262	-2.37525	0.393	-2.7627	0.262	-2.97708
0.262	-3.79297	0.88	-3.71994	0.944	-3.66159	0.52	-3.89648	2.305	-3.48491	1.689	-3.45755	3.452	-2.94499			0.263	-2.80766	0.263	-2.8114	0.263	-2.71316	0.263	-2.57199	0.263	-2.53802	0.263	-2.55003	0.867	-3.62452	0.263	-3.01984	0.263	-2.56067	0.263	-2.3869	0.394	-2.73085	0.263	-2.96604
0.263	-3.78963	0.881	-3.73908	0.945	-3.66519	0.521	-3.90151	2.306	-3.48594	1.69	-3.45125	3.453	-2.95439			0.264	-2.79441	0.264	-2.79451	0.264	-2.70151	0.264	-2.55014	0.264	-2.54272	0.264	-2.57545	0.868	-3.64384	0.264	-3.02943	0.264	-2.57446	0.264	-2.39785	0.395	-2.76134	0.264	-2.98641
0.264	-3.79311	0.882	-3.7251	0.946	-3.68102	0.522	-3.89304	2.307	-3.49137	1.691	-3.44598	3.454	-2.93108			0.265	-2.7958	0.265	-2.81118	0.265	-2.69559	0.265	-2.54143	0.265	-2.58716	0.265	-2.59861	0.869	-3.61998	0.265	-3.02046	0.265	-2.5975	0.265	-2.43068	0.396	-2.79053	0.265	-2.97478
0.265	-3.79841	0.883	-3.7325	0.947	-3.66672	0.523	-3.90678	2.308	-3.50369	1.692	-3.43526	3.455	-2.90832			0.266	-2.78528	0.266	-2.8336	0.266	-2.7301	0.266	-2.5327	0.266	-2.56399	0.266	-2.60042	0.87	-3.63698	0.266	-3.04499	0.266	-2.60429	0.266	-2.38473	0.397	-2.7596	0.266	-3.01072
0.266	-3.80144	0.884	-3.70929	0.948	-3.68166	0.524	-3.8983	2.309	-3.48579	1.693	-3.43682	3.456	-2.92505			0.267	-2.80028	0.267	-2.83066	0.267	-2.73433	0.267	-2.55616	0.267	-2.57682	0.267	-2.60717	0.871	-3.63849	0.267	-3.01528	0.267	-2.60334	0.267	-2.37777	0.398	-2.76279	0.267	-3.01796
0.267	-3.79938	0.885	-3.72974	0.949	-3.6682	0.525	-3.89722	2.31	-3.49543	1.694	-3.43597	3.457	-2.94275			0.268	-2.8091	0.268	-2.83807	0.268	-2.75444	0.268	-2.54631	0.268	-2.53799	0.268	-2.59223	0.872	-3.61244	0.268	-3.01489	0.268	-2.61788	0.268	-2.41053	0.399	-2.76141	0.268	-2.99698
0.268	-3.8048	0.886	-3.71122	0.95	-3.67865	0.526	-3.91259	2.311	-3.51013	1.695	-3.43772	3.458	-2.93868			0.269	-2.80626	0.269	-2.85917	0.269	-2.75169	0.269	-2.5767	0.269	-2.55386	0.269	-2.61527	0.873	-3.61476	0.269	-3.04269	0.269	-2.60788	0.269	-2.40833	0.4	-2.74563	0.269	-3.0029
0.269	-3.79957	0.887	-3.70335	0.951	-3.67607	0.527	-3.91794	2.312	-3.49368	1.696	-3.44104	3.459	-2.93688			0.27	-2.81168	0.27	-2.82946	0.27	-2.71979	0.27	-2.56347	0.27	-2.57678	0.27	-2.60365	0.874	-3.62067	0.27	-3.03608	0.27	-2.6055	0.27	-2.39398	0.401	-2.75443	0.27	-2.99385
0.27	-3.80087	0.888	-3.7332	0.952	-3.65441	0.528	-3.89946	2.313	-3.48279	1.697	-3.43899	3.46	-2.93287			0.271	-2.81275	0.271	-2.86027	0.271	-2.71505	0.271	-2.56102	0.271	-2.5647	0.271	-2.60877	0.875	-3.6462	0.271	-3.04404	0.271	-2.59296	0.271	-2.3764	0.402	-2.77152	0.271	-2.99648
0.271	-3.80067	0.889	-3.71736	0.953	-3.66706	0.529	-3.8772	2.314	-3.48621	1.698	-3.44285	3.461	-2.93202			0.272	-2.83721	0.272	-2.88068	0.272	-2.72336	0.272	-2.57449	0.272	-2.53663	0.272	-2.59449	0.876	-3.64955	0.272	-3.04923	0.272	-2.62817	0.272	-2.36929	0.403	-2.77713	0.272	-3.00983
0.272	-3.81404	0.89	-3.72171	0.954	-3.68242	0.53	-3.89071	2.315	-3.47893	1.699	-3.43766	3.462	-2.9297			0.273	-2.80832	0.273	-2.83626	0.273	-2.73796	0.273	-2.56338	0.273	-2.57981	0.273	-2.62772	0.877	-3.66615	0.273	-3.04793	0.273	-2.56933	0.273	-2.38557	0.404	-2.73403	0.273	-2.98974
0.273	-3.81613	0.891	-3.69217	0.955	-3.65944	0.531	-3.88534	2.316	-3.48194	1.7	-3.43581	3.463	-2.93724			0.274	-2.81634	0.274	-2.8313	0.274	-2.75414	0.274	-2.57355	0.274	-2.58215	0.274	-2.5947	0.878	-3.65139	0.274	-3.03937	0.274	-2.58523	0.274	-2.38923	0.405	-2.76572	0.274	-3.01974
0.274	-3.80599	0.892	-3.71325	0.956	-3.66621	0.532	-3.91547	2.317	-3.4971	1.701	-3.44444	3.464	-2.94299			0.275	-2.8342	0.275	-2.81355	0.275	-2.71806	0.275	-2.58807	0.275	-2.58423	0.275	-2.60079	0.879	-3.65469	0.275	-3.04157	0.275	-2.60815	0.275	-2.40468	0.406	-2.74491	0.275	-3.0148
0.275	-3.78912	0.893	-3.73767	0.957	-3.62939	0.533	-3.86773	2.318	-3.51978	1.702	-3.43667	3.465	-2.91771			0.276	-2.85227	0.276	-2.84178	0.276	-2.76187	0.276	-2.56488	0.276	-2.56466	0.276	-2.62895	0.88	-3.64655	0.276	-3.04816	0.276	-2.61921	0.276	-2.40866	0.407	-2.78115	0.276	-3.03473
0.276	-3.79785	0.894	-3.73077	0.958	-3.64126	0.534	-3.86882	2.319	-3.48874	1.703	-3.42648	3.466	-2.93055			0.277	-2.86715	0.277	-2.85338	0.277	-2.77056	0.277	-2.59516	0.277	-2.58555	0.277	-2.63862	0.881	-3.60597	0.277	-3.04684	0.277	-2.62439	0.277	-2.41335	0.408	-2.80055	0.277	-3.01276
0.277	-3.79661	0.895	-3.71469	0.959	-3.65731	0.535	-3.88677	2.32	-3.4876	1.704	-3.42082	3.467	-2.92854			0.278	-2.83938	0.278	-2.87834	0.278	-2.75078	0.278	-2.59229	0.278	-2.54342	0.278	-2.64885	0.882	-3.63184	0.278	-3.02853	0.278	-2.62533	0.278	-2.40901	0.409	-2.76905	0.278	-3.02442
0.278	-3.82024	0.896	-3.70945	0.96	-3.67446	0.536	-3.89597	2.321	-3.47362	1.705	-3.41304	3.468	-2.93578			0.279	-2.82616	0.279	-2.87907	0.279	-2.75427	0.279	-2.57368	0.279	-2.56243	0.279	-2.63997	0.883	-3.63643	0.279	-3.03091	0.279	-2.59931	0.279	-2.41426	0.41	-2.76561	0.279	-3.00638
0.279	-3.79617	0.897	-3.73339	0.961	-3.66705	0.537	-3.89777	2.322	-3.49943	1.706	-3.41918	3.469	-2.92752			0.28	-2.82289	0.28	-2.88594	0.28	-2.76336	0.28	-2.60391	0.28	-2.57247	0.28	-2.61421	0.884	-3.65233	0.28	-3.03911	0.28	-2.61908	0.28	-2.43856	0.411	-2.74376	0.28	-3.01223
0.28	-3.7889	0.898	-3.74363	0.962	-3.65863	0.538	-3.85801	2.323	-3.47806	1.707	-3.41462	3.47	-2.95225			0.281	-2.84971	0.281	-2.88989	0.281	-2.74985	0.281	-2.54469	0.281	-2.56504	0.281	-2.62371	0.885	-3.64975	0.281	-3.036	0.281	-2.59435	0.281	-2.39605	0.412	-2.71977	0.281	-3.01179
0.281	-3.78732	0.899	-3.72043	0.963	-3.68511	0.539	-3.88752	2.324	-3.47172	1.708	-3.42874	3.471	-2.95397			0.282	-2.88441	0.282	-2.87052	0.282	-2.77034	0.282	-2.61966	0.282	-2.57225	0.282	-2.65722	0.886	-3.61883	0.282	-3.0244	0.282	-2.62315	0.282	-2.42433	0.413	-2.73611	0.282	-3.03592
0.282	-3.82798	0.9	-3.74874	0.964	-3.68568	0.54	-3.8997	2.325	-3.5002	1.709	-3.43253	3.472	-2.93444			0.283	-2.87187	0.283	-2.88625	0.283	-2.7579	0.283	-2.61288	0.283	-2.59542	0.283	-2.66029	0.887	-3.65207	0.283	-3.04349	0.283	-2.63837	0.283	-2.45923	0.414	-2.74028	0.283	-2.99072
0.283	-3.80042	0.901	-3.72523	0.965	-3.67895	0.541	-3.86409	2.326	-3.51405	1.71	-3.40822	3.473	-2.93063			0.284	-2.89891	0.284	-2.90655	0.284	-2.78119	0.284	-2.6116	0.284	-2.59538	0.284	-2.6421	0.888	-3.65136	0.284	-3.03853	0.284	-2.63863	0.284	-2.43399	0.415	-2.74629	0.284	-3.01857
0.284	-3.7981	0.902	-3.72179	0.966	-3.69722	0.542	-3.87672	2.327	-3.48425	1.711	-3.43	3.474	-2.94822			0.285	-2.84564	0.285	-2.89384	0.285	-2.75721	0.285	-2.59491	0.285	-2.56217	0.285	-2.68162	0.889	-3.64928	0.285	-3.05564	0.285	-2.63048	0.285	-2.4381	0.416	-2.78181	0.285	-3.03406
0.285	-3.82191	0.903	-3.73742	0.967	-3.6722	0.543	-3.86442	2.328	-3.48481	1.712	-3.42353	3.475	-2.95076			0.286	-2.85667	0.286	-2.88887	0.286	-2.78055	0.286	-2.56401	0.286	-2.57773	0.286	-2.6322	0.89	-3.64408	0.286	-3.05691	0.286	-2.64069	0.286	-2.43634	0.417	-2.76598	0.286	-3.02695
0.286	-3.81032	0.904	-3.69924	0.968	-3.68197	0.544	-3.88167	2.329	-3.46987	1.713	-3.435	3.476	-2.93531			0.287	-2.83892	0.287	-2.88506	0.287	-2.75086	0.287	-2.59045	0.287	-2.57249	0.287	-2.62983	0.891	-3.62014	0.287	-3.045	0.287	-2.63759	0.287	-2.44542	0.418	-2.75216	0.287	-3.02559
0.287	-3.80155	0.905	-3.71233	0.969	-3.6746	0.545	-3.88061	2.33	-3.47271	1.714	-3.42827	3.477	-2.92304			0.288	-2.85187	0.288	-2.89452	0.288	-2.76988	0.288	-2.60454	0.288	-2.60074	0.288	-2.65538	0.892	-3.641	0.288	-3.02856	0.288	-2.64583	0.288	-2.43747	0.419	-2.7565	0.288	-2.99961
0.288	-3.79229	0.906	-3.72581	0.97	-3.66186	0.546	-3.87667	2.331	-3.50273	1.715	-3.41529	3.478	-2.92088			0.289	-2.8738	0.289	-2.89491	0.289	-2.75422	0.289	-2.59153	0.289	-2.58608	0.289	-2.62657	0.893	-3.62573	0.289	-3.0432	0.289	-2.63833	0.289	-2.44882	0.42	-2.7718	0.289	-3.00267
0.289	-3.78843	0.907	-3.72594	0.971	-3.66034	0.547	-3.88381	2.332	-3.50596	1.716	-3.41272	3.479	-2.90596			0.29	-2.8691	0.29	-2.90358	0.29	-2.78654	0.29	-2.59992	0.29	-2.59927	0.29	-2.64374	0.894	-3.60828	0.29	-3.07669	0.29	-2.66494	0.29	-2.4683	0.421	-2.75069	0.29	-3.02492
0.29	-3.81522	0.908	-3.71357	0.972	-3.64248	0.548	-3.87337	2.333	-3.49332	1.717	-3.41972	3.48	-2.90939			0.291	-2.86696	0.291	-2.89181	0.291	-2.77773	0.291	-2.61308	0.291	-2.56372	0.291	-2.65235	0.895	-3.68283	0.291	-3.05265	0.291	-2.62231	0.291	-2.43583	0.422	-2.77099	0.291	-3.05234
0.291	-3.80654	0.909	-3.71307	0.973	-3.64779	0.549	-3.90484	2.334	-3.46846	1.718	-3.43244	3.481	-2.94897			0.292	-2.85843	0.292	-2.89025	0.292	-2.77379	0.292	-2.58688	0.292	-2.60015	0.292	-2.64291	0.896	-3.65567	0.292	-3.06009	0.292	-2.62344	0.292	-2.44991	0.423	-2.78409	0.292	-3.04201
0.292	-3.8055	0.91	-3.71918	0.974	-3.65969	0.55	-3.88086	2.335	-3.49389	1.719	-3.45536	3.482	-2.94684			0.293	-2.88787	0.293	-2.89758	0.293	-2.7874	0.293	-2.60745	0.293	-2.60887	0.293	-2.662	0.897	-3.65861	0.293	-3.06444	0.293	-2.65073	0.293	-2.43177	0.424	-2.7604	0.293	-3.01696
0.293	-3.81632	0.911	-3.71313	0.975	-3.66929	0.551	-3.89322	2.336	-3.45846	1.72	-3.44999	3.483	-2.92344			0.294	-2.87936	0.294	-2.89839	0.294	-2.78679	0.294	-2.61308	0.294	-2.63456	0.294	-2.65668	0.898	-3.64943	0.294	-3.09578	0.294	-2.63336	0.294	-2.44519	0.425	-2.75609	0.294	-3.02673
0.294	-3.81038	0.912	-3.74063	0.976	-3.66801	0.552	-3.8743	2.337	-3.46348	1.721	-3.42707	3.484	-2.91129			0.295	-2.88837	0.295	-2.88295	0.295	-2.79553	0.295	-2.64874	0.295	-2.62161	0.295	-2.68111	0.899	-3.64697	0.295	-3.09009	0.295	-2.64151	0.295	-2.43858	0.426	-2.78549	0.295	-3.0528
0.295	-3.80058	0.913	-3.73875	0.977	-3.66932	0.553	-3.85662	2.338	-3.47709	1.722	-3.42723	3.485	-2.94245			0.296	-2.89132	0.296	-2.90938	0.296	-2.79023	0.296	-2.66123	0.296	-2.6266	0.296	-2.65053	0.9	-3.6418	0.296	-3.06597	0.296	-2.6606	0.296	-2.46859	0.427	-2.77771	0.296	-3.06256
0.296	-3.77645	0.914	-3.7299	0.978	-3.67751	0.554	-3.88289	2.339	-3.47874	1.723	-3.42892	3.486	-2.92529			0.297	-2.90554	0.297	-2.88757	0.297	-2.82048	0.297	-2.64225	0.297	-2.6396	0.297	-2.67611	0.901	-3.61812	0.297	-3.10077	0.297	-2.65665	0.297	-2.47112	0.428	-2.75246	0.297	-3.05938
0.297	-3.7955	0.915	-3.73107	0.979	-3.65287	0.555	-3.8658	2.34	-3.46956	1.724	-3.39284	3.487	-2.93962			0.298	-2.9007	0.298	-2.9438	0.298	-2.82516	0.298	-2.64631	0.298	-2.61184	0.298	-2.66611	0.902	-3.65718	0.298	-3.08715	0.298	-2.63406	0.298	-2.51828	0.429	-2.79077	0.298	-3.09279
0.298	-3.79505	0.916	-3.70947	0.98	-3.6531	0.556	-3.87311	2.341	-3.48706	1.725	-3.39432	3.488	-2.92636			0.299	-2.89871	0.299	-2.89746	0.299	-2.81042	0.299	-2.6277	0.299	-2.61708	0.299	-2.68247	0.903	-3.67197	0.299	-3.07924	0.299	-2.62868	0.299	-2.48058	0.43	-2.77243	0.299	-3.07412
0.299	-3.80656	0.917	-3.72042	0.981	-3.66435	0.557	-3.87672	2.342	-3.49058	1.726	-3.39854	3.489	-2.93049			0.3	-2.89815	0.3	-2.93612	0.3	-2.79028	0.3	-2.66515	0.3	-2.58895	0.3	-2.66284	0.904	-3.64235	0.3	-3.09621	0.3	-2.64467	0.3	-2.48522	0.431	-2.77197	0.3	-3.08164
0.3	-3.83159	0.918	-3.73001	0.982	-3.66333	0.558	-3.88341	2.343	-3.47181	1.727	-3.39769	3.49	-2.92597			0.301	-2.92545	0.301	-2.92866	0.301	-2.80278	0.301	-2.65272	0.301	-2.61789	0.301	-2.68875	0.905	-3.64982	0.301	-3.09859	0.301	-2.70039	0.301	-2.48087	0.432	-2.79229	0.301	-3.07669
0.301	-3.81149	0.919	-3.71382	0.983	-3.66283	0.559	-3.87369	2.344	-3.47864	1.728	-3.42316	3.491	-2.92077			0.302	-2.90115	0.302	-2.90487	0.302	-2.81701	0.302	-2.63727	0.302	-2.60784	0.302	-2.64915	0.906	-3.64453	0.302	-3.0876	0.302	-2.67777	0.302	-2.51296	0.433	-2.77797	0.302	-3.06207
0.302	-3.79737	0.92	-3.72029	0.984	-3.67449	0.56	-3.87436	2.345	-3.45864	1.729	-3.41996	3.492	-2.93367			0.303	-2.90429	0.303	-2.94946	0.303	-2.81152	0.303	-2.63165	0.303	-2.62527	0.303	-2.65595	0.907	-3.63451	0.303	-3.07173	0.303	-2.66239	0.303	-2.5282	0.434	-2.78703	0.303	-3.07031
0.303	-3.79273	0.921	-3.71285	0.985	-3.66461	0.561	-3.87768	2.346	-3.4791	1.73	-3.40899	3.493	-2.93872			0.304	-2.93856	0.304	-2.93523	0.304	-2.82033	0.304	-2.62799	0.304	-2.59655	0.304	-2.67622	0.908	-3.63166	0.304	-3.07677	0.304	-2.66169	0.304	-2.47645	0.435	-2.78798	0.304	-3.0695
0.304	-3.7991	0.922	-3.71291	0.986	-3.65447	0.562	-3.8759	2.347	-3.48056	1.731	-3.40847	3.494	-2.92257			0.305	-2.92395	0.305	-2.95392	0.305	-2.82158	0.305	-2.6687	0.305	-2.61575	0.305	-2.68332	0.909	-3.67882	0.305	-3.06527	0.305	-2.67627	0.305	-2.48655	0.436	-2.80749	0.305	-3.06567
0.305	-3.7979	0.923	-3.70201	0.987	-3.66549	0.563	-3.87248	2.348	-3.4909	1.732	-3.41259	3.495	-2.91557			0.306	-2.94586	0.306	-2.98385	0.306	-2.81182	0.306	-2.66526	0.306	-2.6541	0.306	-2.6952	0.91	-3.64125	0.306	-3.07683	0.306	-2.67609	0.306	-2.51027	0.437	-2.82072	0.306	-3.08157
0.306	-3.79656	0.924	-3.68765	0.988	-3.65493	0.564	-3.872	2.349	-3.49015	1.733	-3.41375	3.496	-2.9066			0.307	-2.97023	0.307	-2.95916	0.307	-2.82937	0.307	-2.66831	0.307	-2.66667	0.307	-2.6546	0.911	-3.64303	0.307	-3.08268	0.307	-2.68014	0.307	-2.4891	0.438	-2.78609	0.307	-3.11422
0.307	-3.80208	0.925	-3.71617	0.989	-3.64178	0.565	-3.88207	2.35	-3.47688	1.734	-3.39363	3.497	-2.93774			0.308	-2.92378	0.308	-2.97469	0.308	-2.81976	0.308	-2.64112	0.308	-2.63625	0.308	-2.68968	0.912	-3.65365	0.308	-3.09827	0.308	-2.67372	0.308	-2.49199	0.439	-2.80868	0.308	-3.07381
0.308	-3.78883	0.926	-3.73352	0.99	-3.65898	0.566	-3.87629	2.351	-3.47759	1.735	-3.41419	3.498	-2.91401			0.309	-2.91913	0.309	-2.94403	0.309	-2.84504	0.309	-2.61369	0.309	-2.64057	0.309	-2.68379	0.913	-3.64309	0.309	-3.08439	0.309	-2.67244	0.309	-2.50513	0.44	-2.79817	0.309	-3.06908
0.309	-3.79975	0.927	-3.72548	0.991	-3.66159	0.567	-3.88177	2.352	-3.48473	1.736	-3.42166	3.499	-2.91445			0.31	-2.93105	0.31	-2.97327	0.31	-2.84012	0.31	-2.63631	0.31	-2.64059	0.31	-2.67344	0.914	-3.63499	0.31	-3.10185	0.31	-2.69963	0.31	-2.50703	0.441	-2.78038	0.31	-3.09421
0.31	-3.79529	0.928	-3.70947	0.992	-3.66968	0.568	-3.87206	2.353	-3.49357	1.737	-3.40831	3.5	-2.91694			0.311	-2.95094	0.311	-2.96356	0.311	-2.81881	0.311	-2.64042	0.311	-2.6641	0.311	-2.68096	0.915	-3.64612	0.311	-3.09239	0.311	-2.70189	0.311	-2.50965	0.442	-2.78497	0.311	-3.06388
0.311	-3.80207	0.929	-3.72654	0.993	-3.64377	0.569	-3.88397	2.354	-3.46778	1.738	-3.4321	3.501	-2.93952			0.312	-2.97626	0.312	-2.99509	0.312	-2.84471	0.312	-2.64793	0.312	-2.63921	0.312	-2.68077	0.916	-3.64717	0.312	-3.08089	0.312	-2.68826	0.312	-2.50037	0.443	-2.8122	0.312	-3.0695
0.312	-3.80879	0.93	-3.73134	0.994	-3.65471	0.57	-3.87808	2.355	-3.48409	1.739	-3.43284	3.502	-2.94356			0.313	-2.96914	0.313	-3.00466	0.313	-2.8556	0.313	-2.64334	0.313	-2.66106	0.313	-2.68187	0.917	-3.65707	0.313	-3.09895	0.313	-2.69516	0.313	-2.48496	0.444	-2.80696	0.313	-3.08359
0.313	-3.80336	0.931	-3.73089	0.995	-3.66037	0.571	-3.87356	2.356	-3.47172	1.74	-3.42173	3.503	-2.94353			0.314	-2.96677	0.314	-2.98474	0.314	-2.82863	0.314	-2.64611	0.314	-2.62681	0.314	-2.71479	0.918	-3.64292	0.314	-3.08693	0.314	-2.69165	0.314	-2.46664	0.445	-2.80282	0.314	-3.10726
0.314	-3.79482	0.932	-3.73264	0.996	-3.66722	0.572	-3.88557	2.357	-3.43897	1.741	-3.41143	3.504	-2.91264			0.315	-2.96778	0.315	-2.98754	0.315	-2.84188	0.315	-2.64568	0.315	-2.66554	0.315	-2.71442	0.919	-3.63647	0.315	-3.05946	0.315	-2.71556	0.315	-2.48932	0.446	-2.77715	0.315	-3.07624
0.315	-3.77838	0.933	-3.71828	0.997	-3.66352	0.573	-3.89102	2.358	-3.45388	1.742	-3.41493	3.505	-2.9105			0.316	-2.96203	0.316	-2.98247	0.316	-2.83981	0.316	-2.64658	0.316	-2.62697	0.316	-2.70228	0.92	-3.61637	0.316	-3.06908	0.316	-2.71932	0.316	-2.48588	0.447	-2.78268	0.316	-3.09564
0.316	-3.78143	0.934	-3.70788	0.998	-3.64561	0.574	-3.88943	2.359	-3.45577	1.743	-3.41633	3.506	-2.92573			0.317	-2.95339	0.317	-2.95767	0.317	-2.83363	0.317	-2.66186	0.317	-2.63856	0.317	-2.7072	0.921	-3.64014	0.317	-3.10363	0.317	-2.71745	0.317	-2.48342	0.448	-2.78599	0.317	-3.08507
0.317	-3.77853	0.935	-3.70636	0.999	-3.65213	0.575	-3.88384	2.36	-3.47359	1.744	-3.42352	3.507	-2.91761			0.318	-2.96367	0.318	-2.96548	0.318	-2.84918	0.318	-2.68209	0.318	-2.67799	0.318	-2.72649	0.922	-3.64902	0.318	-3.08261	0.318	-2.72975	0.318	-2.51634	0.449	-2.79567	0.318	-3.07336
0.318	-3.78638	0.936	-3.71748	1	-3.64494	0.576	-3.88109	2.361	-3.47682	1.745	-3.42754	3.508	-2.9139			0.319	-2.96038	0.319	-2.98634	0.319	-2.86036	0.319	-2.66818	0.319	-2.67996	0.319	-2.73386	0.923	-3.62364	0.319	-3.07842	0.319	-2.7281	0.319	-2.53377	0.45	-2.78871	0.319	-3.12168
0.319	-3.81112	0.937	-3.71019	1.001	-3.62729	0.577	-3.87655	2.362	-3.44794	1.746	-3.39635	3.509	-2.93128			0.32	-2.97336	0.32	-2.98288	0.32	-2.85648	0.32	-2.66196	0.32	-2.65515	0.32	-2.7235	0.924	-3.64584	0.32	-3.10693	0.32	-2.69384	0.32	-2.51463	0.451	-2.80498	0.32	-3.09351
0.32	-3.79989	0.938	-3.71584	1.002	-3.64625	0.578	-3.86696	2.363	-3.47573	1.747	-3.39533	3.51	-2.92323			0.321	-2.96603	0.321	-2.94441	0.321	-2.84784	0.321	-2.65904	0.321	-2.66015	0.321	-2.72372	0.925	-3.63015	0.321	-3.11276	0.321	-2.7307	0.321	-2.51761	0.452	-2.81553	0.321	-3.09225
0.321	-3.79892	0.939	-3.70635	1.003	-3.65846	0.579	-3.87874	2.364	-3.47543	1.748	-3.40322	3.511	-2.92886			0.322	-2.96564	0.322	-2.98346	0.322	-2.85745	0.322	-2.65024	0.322	-2.64517	0.322	-2.70132	0.926	-3.63181	0.322	-3.14101	0.322	-2.73817	0.322	-2.5209	0.453	-2.78381	0.322	-3.08323
0.322	-3.81517	0.94	-3.72898	1.004	-3.64615	0.58	-3.87064	2.365	-3.47672	1.749	-3.41314	3.512	-2.92961			0.323	-2.99871	0.323	-2.96535	0.323	-2.86545	0.323	-2.67448	0.323	-2.64769	0.323	-2.70438	0.927	-3.63944	0.323	-3.12337	0.323	-2.73881	0.323	-2.50106	0.454	-2.79192	0.323	-3.10587
0.323	-3.7691	0.941	-3.72715	1.005	-3.6517	0.581	-3.88473	2.366	-3.49279	1.75	-3.444	3.513	-2.92519			0.324	-2.95236	0.324	-2.95524	0.324	-2.83836	0.324	-2.678	0.324	-2.6819	0.324	-2.68996	0.928	-3.64606	0.324	-3.12087	0.324	-2.74692	0.324	-2.51262	0.455	-2.77889	0.324	-3.08511
0.324	-3.80781	0.942	-3.72887	1.006	-3.66783	0.582	-3.86953	2.367	-3.45909	1.751	-3.42638	3.514	-2.92828			0.325	-2.96958	0.325	-2.97141	0.325	-2.82585	0.325	-2.66095	0.325	-2.68083	0.325	-2.73294	0.929	-3.63267	0.325	-3.11712	0.325	-2.72123	0.325	-2.52886	0.456	-2.78233	0.325	-3.13749
0.325	-3.78704	0.943	-3.73093	1.007	-3.66609	0.583	-3.86908	2.368	-3.45968	1.752	-3.40775	3.515	-2.92134			0.326	-2.98057	0.326	-2.99229	0.326	-2.8447	0.326	-2.64516	0.326	-2.67116	0.326	-2.75076	0.93	-3.63733	0.326	-3.09516	0.326	-2.74299	0.326	-2.51574	0.457	-2.77837	0.326	-3.13786
0.326	-3.79301	0.944	-3.70338	1.008	-3.6669	0.584	-3.87975	2.369	-3.47014	1.753	-3.39289	3.516	-2.93163			0.327	-3.03157	0.327	-3.00938	0.327	-2.844	0.327	-2.64322	0.327	-2.68137	0.327	-2.72018	0.931	-3.62645	0.327	-3.10298	0.327	-2.7745	0.327	-2.52536	0.458	-2.78791	0.327	-3.11342
0.327	-3.80102	0.945	-3.71204	1.009	-3.63582	0.585	-3.87097	2.37	-3.49008	1.754	-3.40893	3.517	-2.93076			0.328	-3.00482	0.328	-3.01851	0.328	-2.88486	0.328	-2.65929	0.328	-2.64346	0.328	-2.72814	0.932	-3.63229	0.328	-3.10191	0.328	-2.76405	0.328	-2.5218	0.459	-2.78764	0.328	-3.11393
0.328	-3.79175	0.946	-3.715	1.01	-3.65189	0.586	-3.88941	2.371	-3.49188	1.755	-3.40385	3.518	-2.91572			0.329	-3.00501	0.329	-3.00485	0.329	-2.88559	0.329	-2.65685	0.329	-2.65948	0.329	-2.75277	0.933	-3.64281	0.329	-3.13054	0.329	-2.74987	0.329	-2.53514	0.46	-2.76746	0.329	-3.13596
0.329	-3.80861	0.947	-3.71764	1.011	-3.66805	0.587	-3.8785	2.372	-3.48047	1.756	-3.41125	3.519	-2.95335			0.33	-3.00001	0.33	-3.01007	0.33	-2.88978	0.33	-2.6766	0.33	-2.6838	0.33	-2.72412	0.934	-3.64008	0.33	-3.10855	0.33	-2.74498	0.33	-2.51501	0.461	-2.80204	0.33	-3.1173
0.33	-3.80912	0.948	-3.74154	1.012	-3.6452	0.588	-3.85522	2.373	-3.47722	1.757	-3.42333	3.52	-2.94138			0.331	-2.99041	0.331	-3.0246	0.331	-2.87959	0.331	-2.69106	0.331	-2.65785	0.331	-2.7564	0.935	-3.63348	0.331	-3.13198	0.331	-2.76627	0.331	-2.5408	0.462	-2.78985	0.331	-3.14616
0.331	-3.8201	0.949	-3.72347	1.013	-3.65499	0.589	-3.86174	2.374	-3.44454	1.758	-3.41207	3.521	-2.92786			0.332	-3.00839	0.332	-3.01331	0.332	-2.88011	0.332	-2.6988	0.332	-2.64331	0.332	-2.74247	0.936	-3.63775	0.332	-3.10404	0.332	-2.76749	0.332	-2.51683	0.463	-2.79163	0.332	-3.13706
0.332	-3.79091	0.95	-3.69897	1.014	-3.65691	0.59	-3.87652	2.375	-3.4683	1.759	-3.4134	3.522	-2.92072			0.333	-3.04282	0.333	-3.00814	0.333	-2.87906	0.333	-2.68574	0.333	-2.6726	0.333	-2.75421	0.937	-3.60604	0.333	-3.15103	0.333	-2.76863	0.333	-2.53277	0.464	-2.84023	0.333	-3.12392
0.333	-3.79134	0.951	-3.71387	1.015	-3.65596	0.591	-3.86992	2.376	-3.4647	1.76	-3.41857	3.523	-2.92719			0.334	-3.01388	0.334	-3.00401	0.334	-2.90608	0.334	-2.70116	0.334	-2.70549	0.334	-2.75149	0.938	-3.64037	0.334	-3.14068	0.334	-2.77356	0.334	-2.55653	0.465	-2.78302	0.334	-3.13356
0.334	-3.79818	0.952	-3.70126	1.016	-3.65621	0.592	-3.86812	2.377	-3.47914	1.761	-3.39551	3.524	-2.91564			0.335	-3.0004	0.335	-3.00383	0.335	-2.87926	0.335	-2.68446	0.335	-2.66643	0.335	-2.73571	0.939	-3.63089	0.335	-3.1467	0.335	-2.75065	0.335	-2.54859	0.466	-2.80948	0.335	-3.10617
0.335	-3.80512	0.953	-3.70806	1.017	-3.65897	0.593	-3.86348	2.378	-3.48962	1.762	-3.42126	3.525	-2.92549			0.336	-3.02136	0.336	-3.04596	0.336	-2.8838	0.336	-2.6545	0.336	-2.6602	0.336	-2.73091	0.94	-3.65791	0.336	-3.14022	0.336	-2.74603	0.336	-2.54656	0.467	-2.80473	0.336	-3.12148
0.336	-3.79172	0.954	-3.7011	1.018	-3.66014	0.594	-3.86164	2.379	-3.47294	1.763	-3.43022	3.526	-2.93669			0.337	-3.00704	0.337	-3.01593	0.337	-2.90154	0.337	-2.65168	0.337	-2.706	0.337	-2.74283	0.941	-3.65882	0.337	-3.1158	0.337	-2.73533	0.337	-2.57734	0.468	-2.81461	0.337	-3.13464
0.337	-3.81175	0.955	-3.72289	1.019	-3.64428	0.595	-3.86775	2.38	-3.43684	1.764	-3.43018	3.527	-2.92297			0.338	-2.98874	0.338	-3.04276	0.338	-2.89857	0.338	-2.66826	0.338	-2.68371	0.338	-2.74947	0.942	-3.64848	0.338	-3.10743	0.338	-2.77236	0.338	-2.5477	0.469	-2.79011	0.338	-3.12207
0.338	-3.80191	0.956	-3.7282	1.02	-3.66336	0.596	-3.8562	2.381	-3.46201	1.765	-3.40328	3.528	-2.90546			0.339	-2.98286	0.339	-3.04127	0.339	-2.89841	0.339	-2.69858	0.339	-2.7198	0.339	-2.73401	0.943	-3.65073	0.339	-3.12151	0.339	-2.7709	0.339	-2.54715	0.47	-2.79468	0.339	-3.1176
0.339	-3.79473	0.957	-3.72985	1.021	-3.65014	0.597	-3.86906	2.382	-3.46431	1.766	-3.40584	3.529	-2.92238			0.34	-2.99583	0.34	-3.03365	0.34	-2.879	0.34	-2.68016	0.34	-2.69269	0.34	-2.7358	0.944	-3.61664	0.34	-3.13121	0.34	-2.79919	0.34	-2.5455	0.471	-2.82035	0.34	-3.1249
0.34	-3.80167	0.958	-3.72537	1.022	-3.67655	0.598	-3.86141	2.383	-3.47411	1.767	-3.42012	3.53	-2.91536			0.341	-3.00231	0.341	-3.03668	0.341	-2.914	0.341	-2.71928	0.341	-2.70847	0.341	-2.74501	0.945	-3.62584	0.341	-3.13451	0.341	-2.76981	0.341	-2.53288	0.472	-2.77359	0.341	-3.13432
0.341	-3.79294	0.959	-3.71107	1.023	-3.65262	0.599	-3.86604	2.384	-3.47265	1.768	-3.41394	3.531	-2.92591			0.342	-3.04476	0.342	-3.01877	0.342	-2.90836	0.342	-2.6964	0.342	-2.69278	0.342	-2.73556	0.946	-3.63397	0.342	-3.13333	0.342	-2.76845	0.342	-2.52572	0.473	-2.81301	0.342	-3.15601
0.342	-3.79019	0.96	-3.70798	1.024	-3.64134	0.6	-3.86363	2.385	-3.46928	1.769	-3.43114	3.532	-2.90463			0.343	-3.0175	0.343	-3.04124	0.343	-2.89792	0.343	-2.68365	0.343	-2.71188	0.343	-2.77003	0.947	-3.63357	0.343	-3.11931	0.343	-2.75635	0.343	-2.55957	0.474	-2.80486	0.343	-3.14916
0.343	-3.79447	0.961	-3.70009	1.025	-3.65595	0.601	-3.86021	2.386	-3.45872	1.77	-3.41277	3.533	-2.91782			0.344	-3.0064	0.344	-3.03315	0.344	-2.91319	0.344	-2.66766	0.344	-2.70889	0.344	-2.74859	0.948	-3.64509	0.344	-3.12958	0.344	-2.76218	0.344	-2.57324	0.475	-2.81385	0.344	-3.11623
0.344	-3.82075	0.962	-3.72441	1.026	-3.65116	0.602	-3.87942	2.387	-3.46162	1.771	-3.40962	3.534	-2.9145			0.345	-2.99789	0.345	-3.01906	0.345	-2.93736	0.345	-2.72186	0.345	-2.67835	0.345	-2.72219	0.949	-3.62832	0.345	-3.12645	0.345	-2.74496	0.345	-2.59668	0.476	-2.79126	0.345	-3.14363
0.345	-3.79026	0.963	-3.72397	1.027	-3.66354	0.603	-3.8973	2.388	-3.44928	1.772	-3.40207	3.535	-2.91235			0.346	-3.01816	0.346	-3.04359	0.346	-2.91279	0.346	-2.68812	0.346	-2.69967	0.346	-2.7635	0.95	-3.63361	0.346	-3.14125	0.346	-2.76162	0.346	-2.5806	0.477	-2.80043	0.346	-3.15621
0.346	-3.80641	0.964	-3.73899	1.028	-3.63719	0.604	-3.86518	2.389	-3.46	1.773	-3.41858	3.536	-2.92778			0.347	-3.00316	0.347	-3.04296	0.347	-2.90412	0.347	-2.67013	0.347	-2.71053	0.347	-2.76697	0.951	-3.61201	0.347	-3.18809	0.347	-2.78809	0.347	-2.57411	0.478	-2.79326	0.347	-3.13874
0.347	-3.80056	0.965	-3.71065	1.029	-3.64971	0.605	-3.86952	2.39	-3.45546	1.774	-3.42768	3.537	-2.92013			0.348	-3.04365	0.348	-3.05854	0.348	-2.92263	0.348	-2.69527	0.348	-2.68439	0.348	-2.76499	0.952	-3.62924	0.348	-3.1571	0.348	-2.7585	0.348	-2.56216	0.479	-2.78978	0.348	-3.1476
0.348	-3.80961	0.966	-3.70959	1.03	-3.66254	0.606	-3.87965	2.391	-3.4475	1.775	-3.42227	3.538	-2.90581			0.349	-3.02758	0.349	-3.04556	0.349	-2.90181	0.349	-2.69498	0.349	-2.66858	0.349	-2.73064	0.953	-3.62088	0.349	-3.16904	0.349	-2.76687	0.349	-2.56709	0.48	-2.82818	0.349	-3.16641
0.349	-3.79904	0.967	-3.72172	1.031	-3.64741	0.607	-3.87277	2.392	-3.45091	1.776	-3.41961	3.539	-2.90259			0.35	-3.03742	0.35	-3.02137	0.35	-2.89898	0.35	-2.68102	0.35	-2.68983	0.35	-2.77775	0.954	-3.6175	0.35	-3.15667	0.35	-2.74997	0.35	-2.59479	0.481	-2.79059	0.35	-3.17469
0.35	-3.79587	0.968	-3.73824	1.032	-3.65457	0.608	-3.87412	2.393	-3.44405	1.777	-3.40343	3.54	-2.92843			0.351	-3.04857	0.351	-3.05553	0.351	-2.91953	0.351	-2.69196	0.351	-2.7106	0.351	-2.75717	0.955	-3.61954	0.351	-3.15507	0.351	-2.76798	0.351	-2.58452	0.482	-2.80891	0.351	-3.1459
0.351	-3.80436	0.969	-3.72503	1.033	-3.65756	0.609	-3.87753	2.394	-3.45829	1.778	-3.40397	3.541	-2.93028			0.352	-3.06486	0.352	-3.04594	0.352	-2.90386	0.352	-2.69559	0.352	-2.6895	0.352	-2.75392	0.956	-3.60225	0.352	-3.15249	0.352	-2.771	0.352	-2.56225	0.483	-2.7818	0.352	-3.14482
0.352	-3.8021	0.97	-3.72071	1.034	-3.62544	0.61	-3.85366	2.395	-3.47894	1.779	-3.39205	3.542	-2.93372			0.353	-3.06068	0.353	-3.05888	0.353	-2.93118	0.353	-2.71128	0.353	-2.70245	0.353	-2.73751	0.957	-3.62739	0.353	-3.16116	0.353	-2.75481	0.353	-2.54768	0.484	-2.81909	0.353	-3.16405
0.353	-3.80098	0.971	-3.73292	1.035	-3.64768	0.611	-3.86773	2.396	-3.47097	1.78	-3.39753	3.543	-2.93801			0.354	-3.03886	0.354	-3.05262	0.354	-2.94257	0.354	-2.6988	0.354	-2.71224	0.354	-2.82405	0.958	-3.62649	0.354	-3.1397	0.354	-2.78162	0.354	-2.57151	0.485	-2.83546	0.354	-3.18406
0.354	-3.79607	0.972	-3.72471	1.036	-3.63293	0.612	-3.84895	2.397	-3.48082	1.781	-3.42784	3.544	-2.92439			0.355	-3.03283	0.355	-3.06882	0.355	-2.94667	0.355	-2.71814	0.355	-2.67592	0.355	-2.80027	0.959	-3.64499	0.355	-3.1806	0.355	-2.80421	0.355	-2.56393	0.486	-2.81826	0.355	-3.15465
0.355	-3.80976	0.973	-3.71667	1.037	-3.64301	0.613	-3.86837	2.398	-3.45236	1.782	-3.40593	3.545	-2.91624			0.356	-3.04039	0.356	-3.04577	0.356	-2.9517	0.356	-2.70401	0.356	-2.70211	0.356	-2.79829	0.96	-3.65794	0.356	-3.14509	0.356	-2.78087	0.356	-2.58966	0.487	-2.81706	0.356	-3.16606
0.356	-3.80246	0.974	-3.71096	1.038	-3.64586	0.614	-3.86722	2.399	-3.45966	1.783	-3.41216	3.546	-2.89401			0.357	-3.03846	0.357	-3.06791	0.357	-2.93403	0.357	-2.70688	0.357	-2.703	0.357	-2.79173	0.961	-3.61862	0.357	-3.14463	0.357	-2.80531	0.357	-2.59335	0.488	-2.82988	0.357	-3.16694
0.357	-3.78968	0.975	-3.70788	1.039	-3.6657	0.615	-3.84872	2.4	-3.4581	1.784	-3.4067	3.547	-2.91386			0.358	-3.06505	0.358	-3.0863	0.358	-2.93724	0.358	-2.71667	0.358	-2.70718	0.358	-2.8117	0.962	-3.64771	0.358	-3.12055	0.358	-2.78295	0.358	-2.55435	0.489	-2.82161	0.358	-3.18515
0.358	-3.78584	0.976	-3.7062	1.04	-3.65127	0.616	-3.87235	2.401	-3.46448	1.785	-3.42328	3.548	-2.93435			0.359	-3.08249	0.359	-3.07303	0.359	-2.93475	0.359	-2.71323	0.359	-2.7105	0.359	-2.80349	0.963	-3.61012	0.359	-3.17345	0.359	-2.77212	0.359	-2.5838	0.49	-2.78553	0.359	-3.20033
0.359	-3.78795	0.977	-3.7125	1.041	-3.64179	0.617	-3.87658	2.402	-3.4567	1.786	-3.39077	3.549	-2.94377			0.36	-3.0454	0.36	-3.08713	0.36	-2.96264	0.36	-2.72893	0.36	-2.72346	0.36	-2.80332	0.964	-3.61944	0.36	-3.17231	0.36	-2.80195	0.36	-2.59078	0.491	-2.82836	0.36	-3.1496
0.36	-3.81011	0.978	-3.68232	1.042	-3.65825	0.618	-3.86784	2.403	-3.44851	1.787	-3.41079	3.55	-2.94092			0.361	-3.03717	0.361	-3.07841	0.361	-2.95122	0.361	-2.71735	0.361	-2.73817	0.361	-2.79166	0.965	-3.62308	0.361	-3.1831	0.361	-2.79329	0.361	-2.59356	0.492	-2.83592	0.361	-3.18553
0.361	-3.78568	0.979	-3.70814	1.043	-3.65769	0.619	-3.87486	2.404	-3.4636	1.788	-3.41246	3.551	-2.91912			0.362	-3.02185	0.362	-3.06255	0.362	-2.95682	0.362	-2.7055	0.362	-2.72609	0.362	-2.80452	0.966	-3.64261	0.362	-3.17128	0.362	-2.80082	0.362	-2.57138	0.493	-2.82572	0.362	-3.20055
0.362	-3.7836	0.98	-3.72158	1.044	-3.64608	0.62	-3.8722	2.405	-3.45755	1.789	-3.41095	3.552	-2.90395			0.363	-3.05785	0.363	-3.10316	0.363	-2.94155	0.363	-2.68884	0.363	-2.69603	0.363	-2.80571	0.967	-3.61611	0.363	-3.15034	0.363	-2.80472	0.363	-2.55779	0.494	-2.81125	0.363	-3.20102
0.363	-3.80869	0.981	-3.71228	1.045	-3.627	0.621	-3.87186	2.406	-3.45283	1.79	-3.38271	3.553	-2.94857			0.364	-3.06861	0.364	-3.08448	0.364	-2.96595	0.364	-2.71366	0.364	-2.71684	0.364	-2.8208	0.968	-3.61039	0.364	-3.17753	0.364	-2.79149	0.364	-2.62096	0.495	-2.77955	0.364	-3.18426
0.364	-3.79141	0.982	-3.69417	1.046	-3.63999	0.622	-3.86003	2.407	-3.44694	1.791	-3.38086	3.554	-2.93193			0.365	-3.07613	0.365	-3.1089	0.365	-2.94401	0.365	-2.70061	0.365	-2.74322	0.365	-2.80249	0.969	-3.59919	0.365	-3.20919	0.365	-2.82618	0.365	-2.61698	0.496	-2.79615	0.365	-3.18265
0.365	-3.79905	0.983	-3.69123	1.047	-3.65306	0.623	-3.87635	2.408	-3.44467	1.792	-3.40853	3.555	-2.90713			0.366	-3.06386	0.366	-3.07357	0.366	-2.93782	0.366	-2.71373	0.366	-2.73642	0.366	-2.79739	0.97	-3.60572	0.366	-3.15891	0.366	-2.78636	0.366	-2.61871	0.497	-2.80363	0.366	-3.17558
0.366	-3.80869	0.984	-3.70584	1.048	-3.64382	0.624	-3.85721	2.409	-3.44135	1.793	-3.40174	3.556	-2.92851			0.367	-3.07381	0.367	-3.09933	0.367	-2.97165	0.367	-2.71284	0.367	-2.75425	0.367	-2.83877	0.971	-3.61981	0.367	-3.16265	0.367	-2.84124	0.367	-2.62058	0.498	-2.81139	0.367	-3.20319
0.367	-3.80011	0.985	-3.70266	1.049	-3.63554	0.625	-3.86874	2.41	-3.45535	1.794	-3.39339	3.557	-2.92499			0.368	-3.05734	0.368	-3.07475	0.368	-2.97017	0.368	-2.74396	0.368	-2.75674	0.368	-2.8149	0.972	-3.61003	0.368	-3.17338	0.368	-2.8058	0.368	-2.60598	0.499	-2.8104	0.368	-3.19069
0.368	-3.79491	0.986	-3.69468	1.05	-3.664	0.626	-3.84636	2.411	-3.44105	1.795	-3.41039	3.558	-2.93096			0.369	-3.09832	0.369	-3.08698	0.369	-2.96159	0.369	-2.70971	0.369	-2.72418	0.369	-2.80348	0.973	-3.6086	0.369	-3.17203	0.369	-2.83628	0.369	-2.6143	0.5	-2.79856	0.369	-3.18523
0.369	-3.79749	0.987	-3.70227	1.051	-3.6623	0.627	-3.85338	2.412	-3.4635	1.796	-3.4147	3.559	-2.92368			0.37	-3.0937	0.37	-3.10259	0.37	-2.95342	0.37	-2.72549	0.37	-2.72385	0.37	-2.80435	0.974	-3.65946	0.37	-3.17136	0.37	-2.81464	0.37	-2.59991	0.501	-2.8314	0.37	-3.17784
0.37	-3.78825	0.988	-3.70895	1.052	-3.66379	0.628	-3.8549	2.413	-3.46163	1.797	-3.40777	3.56	-2.92021			0.371	-3.08915	0.371	-3.06885	0.371	-2.93576	0.371	-2.71601	0.371	-2.76022	0.371	-2.7995	0.975	-3.58669	0.371	-3.16482	0.371	-2.81431	0.371	-2.61558	0.502	-2.82099	0.371	-3.20346
0.371	-3.7794	0.989	-3.7019	1.053	-3.64582	0.629	-3.85897	2.414	-3.45925	1.798	-3.4037	3.561	-2.91573			0.372	-3.11632	0.372	-3.08123	0.372	-2.9291	0.372	-2.70663	0.372	-2.73762	0.372	-2.78647	0.976	-3.61339	0.372	-3.13618	0.372	-2.81103	0.372	-2.60928	0.503	-2.80572	0.372	-3.19021
0.372	-3.79032	0.99	-3.69735	1.054	-3.63528	0.63	-3.86578	2.415	-3.44154	1.799	-3.41088	3.562	-2.91084			0.373	-3.09923	0.373	-3.06413	0.373	-2.96375	0.373	-2.70878	0.373	-2.74611	0.373	-2.77118	0.977	-3.61271	0.373	-3.17853	0.373	-2.85664	0.373	-2.60996	0.504	-2.78881	0.373	-3.20818
0.373	-3.80218	0.991	-3.70729	1.055	-3.6541	0.631	-3.85093	2.416	-3.43116	1.8	-3.40284	3.563	-2.90605			0.374	-3.12165	0.374	-3.10396	0.374	-2.94208	0.374	-2.72984	0.374	-2.75088	0.374	-2.83556	0.978	-3.59476	0.374	-3.18036	0.374	-2.81733	0.374	-2.61485	0.505	-2.78365	0.374	-3.1741
0.374	-3.79917	0.992	-3.70899	1.056	-3.64485	0.632	-3.86385	2.417	-3.44069	1.801	-3.3898	3.564	-2.91154			0.375	-3.10915	0.375	-3.1306	0.375	-2.9398	0.375	-2.7315	0.375	-2.75222	0.375	-2.83822	0.979	-3.61214	0.375	-3.15343	0.375	-2.80632	0.375	-2.61352	0.506	-2.81544	0.375	-3.20652
0.375	-3.78514	0.993	-3.69304	1.057	-3.66236	0.633	-3.85088	2.418	-3.45357	1.802	-3.39341	3.565	-2.90376			0.376	-3.10495	0.376	-3.12276	0.376	-2.94616	0.376	-2.70448	0.376	-2.74491	0.376	-2.81416	0.98	-3.61322	0.376	-3.17916	0.376	-2.82241	0.376	-2.60972	0.507	-2.82361	0.376	-3.16975
0.376	-3.78838	0.994	-3.71129	1.058	-3.67024	0.634	-3.86562	2.419	-3.45623	1.803	-3.40292	3.566	-2.9191			0.377	-3.10655	0.377	-3.13205	0.377	-2.95375	0.377	-2.73536	0.377	-2.75718	0.377	-2.83447	0.981	-3.61461	0.377	-3.17387	0.377	-2.81761	0.377	-2.64803	0.508	-2.81613	0.377	-3.22348
0.377	-3.80812	0.995	-3.71338	1.059	-3.63608	0.635	-3.87192	2.42	-3.46034	1.804	-3.39975	3.567	-2.91552			0.378	-3.10469	0.378	-3.10761	0.378	-2.93261	0.378	-2.72834	0.378	-2.75611	0.378	-2.82799	0.982	-3.62849	0.378	-3.17325	0.378	-2.79891	0.378	-2.62958	0.509	-2.82592	0.378	-3.21311
0.378	-3.79865	0.996	-3.69615	1.06	-3.6505	0.636	-3.84867	2.421	-3.46261	1.805	-3.40469	3.568	-2.91679			0.379	-3.0989	0.379	-3.11427	0.379	-2.94217	0.379	-2.75038	0.379	-2.77423	0.379	-2.82855	0.983	-3.59804	0.379	-3.16431	0.379	-2.83372	0.379	-2.62773	0.51	-2.81759	0.379	-3.2132
0.379	-3.78651	0.997	-3.69103	1.061	-3.646	0.637	-3.87569	2.422	-3.45112	1.806	-3.41543	3.569	-2.9282			0.38	-3.1254	0.38	-3.11559	0.38	-2.96197	0.38	-2.71253	0.38	-2.75019	0.38	-2.83306	0.984	-3.60909	0.38	-3.16189	0.38	-2.8336	0.38	-2.63697	0.511	-2.82534	0.38	-3.21759
0.38	-3.80703	0.998	-3.71552	1.062	-3.63646	0.638	-3.86255	2.423	-3.43912	1.807	-3.42643	3.57	-2.92042			0.381	-3.12763	0.381	-3.11505	0.381	-2.9686	0.381	-2.72171	0.381	-2.74961	0.381	-2.82612	0.985	-3.60406	0.381	-3.17945	0.381	-2.82064	0.381	-2.63629	0.512	-2.79814	0.381	-3.23807
0.381	-3.80469	0.999	-3.70826	1.063	-3.64219	0.639	-3.84011	2.424	-3.45136	1.808	-3.41335	3.571	-2.89402			0.382	-3.10001	0.382	-3.1365	0.382	-2.96007	0.382	-2.73633	0.382	-2.76379	0.382	-2.84604	0.986	-3.62218	0.382	-3.17792	0.382	-2.81969	0.382	-2.6444	0.513	-2.82094	0.382	-3.2368
0.382	-3.77414	1	-3.70345	1.064	-3.65663	0.64	-3.84534	2.425	-3.47053	1.809	-3.40863	3.572	-2.89394			0.383	-3.10024	0.383	-3.14633	0.383	-2.97577	0.383	-2.73991	0.383	-2.75138	0.383	-2.81346	0.987	-3.63518	0.383	-3.17612	0.383	-2.84353	0.383	-2.67139	0.514	-2.79356	0.383	-3.20658
0.383	-3.79671	1.001	-3.71847	1.065	-3.64506	0.641	-3.84865	2.426	-3.44543	1.81	-3.42613	3.573	-2.90626			0.384	-3.12386	0.384	-3.13995	0.384	-2.99741	0.384	-2.70642	0.384	-2.76085	0.384	-2.80148	0.988	-3.66277	0.384	-3.18286	0.384	-2.82355	0.384	-2.64763	0.515	-2.83806	0.384	-3.21275
0.384	-3.78214	1.002	-3.70448	1.066	-3.64604	0.642	-3.85969	2.427	-3.45801	1.811	-3.41888	3.574	-2.9092			0.385	-3.11563	0.385	-3.13326	0.385	-2.97697	0.385	-2.7286	0.385	-2.73709	0.385	-2.81068	0.989	-3.63128	0.385	-3.23173	0.385	-2.82805	0.385	-2.64727	0.516	-2.81573	0.385	-3.20894
0.385	-3.78005	1.003	-3.70716	1.067	-3.63915	0.643	-3.85151	2.428	-3.4234	1.812	-3.40918	3.575	-2.90484			0.386	-3.09685	0.386	-3.1184	0.386	-2.99488	0.386	-2.72472	0.386	-2.76467	0.386	-2.8299	0.99	-3.63745	0.386	-3.21576	0.386	-2.81984	0.386	-2.64183	0.517	-2.83679	0.386	-3.19294
0.386	-3.79215	1.004	-3.70882	1.068	-3.64604	0.644	-3.83641	2.429	-3.44149	1.813	-3.40584	3.576	-2.92911			0.387	-3.09359	0.387	-3.12066	0.387	-2.97453	0.387	-2.76461	0.387	-2.78057	0.387	-2.81759	0.991	-3.61609	0.387	-3.20892	0.387	-2.85585	0.387	-2.66461	0.518	-2.81786	0.387	-3.23386
0.387	-3.78356	1.005	-3.70431	1.069	-3.62967	0.645	-3.84918	2.43	-3.46126	1.814	-3.41777	3.577	-2.91388			0.388	-3.14549	0.388	-3.10774	0.388	-2.96815	0.388	-2.75141	0.388	-2.73704	0.388	-2.83125	0.992	-3.64746	0.388	-3.20705	0.388	-2.80764	0.388	-2.66394	0.519	-2.79627	0.388	-3.22494
0.388	-3.79808	1.006	-3.69757	1.07	-3.63612	0.646	-3.85835	2.431	-3.44486	1.815	-3.39818	3.578	-2.90626			0.389	-3.13288	0.389	-3.11954	0.389	-2.98221	0.389	-2.7817	0.389	-2.76339	0.389	-2.81779	0.993	-3.63404	0.389	-3.20006	0.389	-2.84249	0.389	-2.65504	0.52	-2.82701	0.389	-3.22422
0.389	-3.78626	1.007	-3.69313	1.071	-3.62671	0.647	-3.87283	2.432	-3.45059	1.816	-3.40196	3.579	-2.92394			0.39	-3.12381	0.39	-3.08973	0.39	-2.96829	0.39	-2.75734	0.39	-2.77997	0.39	-2.82281	0.994	-3.64875	0.39	-3.1663	0.39	-2.83824	0.39	-2.65875	0.521	-2.81042	0.39	-3.19612
0.39	-3.79362	1.008	-3.68999	1.072	-3.6462	0.648	-3.86223	2.433	-3.45569	1.817	-3.39334	3.58	-2.92794			0.391	-3.10942	0.391	-3.16476	0.391	-2.96135	0.391	-2.74473	0.391	-2.79314	0.391	-2.84319	0.995	-3.62915	0.391	-3.19013	0.391	-2.83123	0.391	-2.63032	0.522	-2.83001	0.391	-3.19556
0.391	-3.78596	1.009	-3.71838	1.073	-3.63168	0.649	-3.86488	2.434	-3.43967	1.818	-3.41009	3.581	-2.92661			0.392	-3.11952	0.392	-3.12681	0.392	-2.9688	0.392	-2.75972	0.392	-2.76902	0.392	-2.84799	0.996	-3.59347	0.392	-3.19508	0.392	-2.83991	0.392	-2.67322	0.523	-2.81419	0.392	-3.19173
0.392	-3.78128	1.01	-3.70536	1.074	-3.63239	0.65	-3.8498	2.435	-3.44055	1.819	-3.4015	3.582	-2.90203			0.393	-3.12787	0.393	-3.134	0.393	-2.98641	0.393	-2.74658	0.393	-2.78954	0.393	-2.84096	0.997	-3.63664	0.393	-3.21006	0.393	-2.82255	0.393	-2.68377	0.524	-2.80591	0.393	-3.21575
0.393	-3.78336	1.011	-3.71251	1.075	-3.65491	0.651	-3.85605	2.436	-3.4425	1.82	-3.40702	3.583	-2.93544			0.394	-3.11496	0.394	-3.10607	0.394	-2.98804	0.394	-2.74753	0.394	-2.787	0.394	-2.84396	0.998	-3.62672	0.394	-3.19109	0.394	-2.82057	0.394	-2.63973	0.525	-2.80547	0.394	-3.22876
0.394	-3.78065	1.012	-3.71105	1.076	-3.63481	0.652	-3.87543	2.437	-3.44031	1.821	-3.4038	3.584	-2.92961			0.395	-3.13352	0.395	-3.14541	0.395	-2.9766	0.395	-2.77766	0.395	-2.78893	0.395	-2.82089	0.999	-3.61345	0.395	-3.21563	0.395	-2.85411	0.395	-2.6624	0.526	-2.83223	0.395	-3.23404
0.395	-3.80159	1.013	-3.71977	1.077	-3.63158	0.653	-3.86869	2.438	-3.44595	1.822	-3.40322	3.585	-2.91711			0.396	-3.12615	0.396	-3.13047	0.396	-3.00514	0.396	-2.74216	0.396	-2.76364	0.396	-2.82832	1	-3.61072	0.396	-3.165	0.396	-2.83468	0.396	-2.65627	0.527	-2.81425	0.396	-3.25071
0.396	-3.79986	1.014	-3.68943	1.078	-3.63857	0.654	-3.8445	2.439	-3.44664	1.823	-3.40341	3.586	-2.89917			0.397	-3.12604	0.397	-3.12586	0.397	-3.00181	0.397	-2.74258	0.397	-2.78645	0.397	-2.83839	1.001	-3.61573	0.397	-3.19924	0.397	-2.85477	0.397	-2.65959	0.528	-2.83396	0.397	-3.25419
0.397	-3.80314	1.015	-3.69281	1.079	-3.63936	0.655	-3.84294	2.44	-3.41818	1.824	-3.40939	3.587	-2.91092			0.398	-3.1275	0.398	-3.12084	0.398	-2.98932	0.398	-2.76094	0.398	-2.79513	0.398	-2.82494	1.002	-3.63579	0.398	-3.19445	0.398	-2.85642	0.398	-2.66184	0.529	-2.81631	0.398	-3.24522
0.398	-3.78348	1.016	-3.71095	1.08	-3.63047	0.656	-3.85255	2.441	-3.44029	1.825	-3.40821	3.588	-2.90521			0.399	-3.16033	0.399	-3.13078	0.399	-2.99008	0.399	-2.75427	0.399	-2.81094	0.399	-2.82146	1.003	-3.6106	0.399	-3.1643	0.399	-2.83266	0.399	-2.69697	0.53	-2.81842	0.399	-3.25003
0.399	-3.80102	1.017	-3.70421	1.081	-3.61913	0.657	-3.85591	2.442	-3.43974	1.826	-3.40399	3.589	-2.90827			0.4	-3.15447	0.4	-3.16916	0.4	-2.98584	0.4	-2.74903	0.4	-2.78736	0.4	-2.8184	1.004	-3.61526	0.4	-3.19345	0.4	-2.83617	0.4	-2.7144	0.531	-2.79985	0.4	-3.256
0.4	-3.77453	1.018	-3.69148	1.082	-3.63526	0.658	-3.85915	2.443	-3.44418	1.827	-3.40008	3.59	-2.92259			0.401	-3.15871	0.401	-3.12243	0.401	-3.00741	0.401	-2.75214	0.401	-2.79576	0.401	-2.84636	1.005	-3.63777	0.401	-3.22177	0.401	-2.85718	0.401	-2.69709	0.532	-2.82921	0.401	-3.22988
0.401	-3.7785	1.019	-3.71871	1.083	-3.63809	0.659	-3.86499	2.444	-3.44879	1.828	-3.40219	3.591	-2.89288			0.402	-3.14782	0.402	-3.14363	0.402	-3.02526	0.402	-2.7831	0.402	-2.79493	0.402	-2.83675	1.006	-3.61774	0.402	-3.22768	0.402	-2.84634	0.402	-2.68465	0.533	-2.80719	0.402	-3.27731
0.402	-3.79912	1.02	-3.73353	1.084	-3.62151	0.66	-3.86115	2.445	-3.45046	1.829	-3.40324	3.592	-2.91582			0.403	-3.15054	0.403	-3.14988	0.403	-2.99334	0.403	-2.77943	0.403	-2.8014	0.403	-2.85515	1.007	-3.60249	0.403	-3.23306	0.403	-2.8354	0.403	-2.7042	0.534	-2.80625	0.403	-3.24548
0.403	-3.79995	1.021	-3.71753	1.085	-3.62899	0.661	-3.85029	2.446	-3.44626	1.83	-3.4032	3.593	-2.91258			0.404	-3.13113	0.404	-3.16278	0.404	-2.98803	0.404	-2.78571	0.404	-2.81319	0.404	-2.8505	1.008	-3.64567	0.404	-3.22074	0.404	-2.82971	0.404	-2.7048	0.535	-2.82101	0.404	-3.25327
0.404	-3.80061	1.022	-3.70779	1.086	-3.63634	0.662	-3.84522	2.447	-3.44889	1.831	-3.38808	3.594	-2.89281			0.405	-3.12559	0.405	-3.14329	0.405	-3.00998	0.405	-2.7697	0.405	-2.79941	0.405	-2.85349	1.009	-3.63621	0.405	-3.20518	0.405	-2.86261	0.405	-2.71726	0.536	-2.81838	0.405	-3.23117
0.405	-3.79766	1.023	-3.69272	1.087	-3.63812	0.663	-3.85183	2.448	-3.45101	1.832	-3.41444	3.595	-2.87692			0.406	-3.1544	0.406	-3.14942	0.406	-3.00028	0.406	-2.76076	0.406	-2.79766	0.406	-2.86549	1.01	-3.62458	0.406	-3.19551	0.406	-2.86905	0.406	-2.7002	0.537	-2.81223	0.406	-3.26412
0.406	-3.76996	1.024	-3.70049	1.088	-3.64165	0.664	-3.87312	2.449	-3.41741	1.833	-3.41626	3.596	-2.90224			0.407	-3.16698	0.407	-3.16889	0.407	-3.02328	0.407	-2.75999	0.407	-2.80508	0.407	-2.85386	1.011	-3.62603	0.407	-3.21704	0.407	-2.84051	0.407	-2.67371	0.538	-2.80803	0.407	-3.21989
0.407	-3.78011	1.025	-3.69557	1.089	-3.64095	0.665	-3.87211	2.45	-3.42686	1.834	-3.39996	3.597	-2.89187			0.408	-3.16764	0.408	-3.14305	0.408	-3.02079	0.408	-2.78217	0.408	-2.80322	0.408	-2.85766	1.012	-3.63733	0.408	-3.19362	0.408	-2.89307	0.408	-2.68886	0.539	-2.8029	0.408	-3.25042
0.408	-3.79219	1.026	-3.69755	1.09	-3.62897	0.666	-3.84709	2.451	-3.43505	1.835	-3.39157	3.598	-2.88754			0.409	-3.19317	0.409	-3.13236	0.409	-2.98632	0.409	-2.77932	0.409	-2.81098	0.409	-2.86811	1.013	-3.62404	0.409	-3.22719	0.409	-2.88719	0.409	-2.70231	0.54	-2.79854	0.409	-3.25028
0.409	-3.80094	1.027	-3.71747	1.091	-3.64486	0.667	-3.85506	2.452	-3.43979	1.836	-3.40383	3.599	-2.88386			0.41	-3.17285	0.41	-3.17056	0.41	-3.0396	0.41	-2.76706	0.41	-2.82729	0.41	-2.8566	1.014	-3.62515	0.41	-3.20456	0.41	-2.8651	0.41	-2.69324	0.541	-2.81211	0.41	-3.26301
0.41	-3.80616	1.028	-3.69881	1.092	-3.64427	0.668	-3.84611	2.453	-3.44534	1.837	-3.40253	3.6	-2.88325			0.411	-3.16982	0.411	-3.16106	0.411	-3.01806	0.411	-2.7965	0.411	-2.8349	0.411	-2.86673	1.015	-3.58224	0.411	-3.19773	0.411	-2.89179	0.411	-2.6848	0.542	-2.81261	0.411	-3.25948
0.411	-3.78742	1.029	-3.70784	1.093	-3.63765	0.669	-3.83234	2.454	-3.45013	1.838	-3.38851	3.601	-2.88539			0.412	-3.17471	0.412	-3.13645	0.412	-3.04473	0.412	-2.77869	0.412	-2.81466	0.412	-2.87051	1.016	-3.60611	0.412	-3.21048	0.412	-2.87003	0.412	-2.70519	0.543	-2.80195	0.412	-3.23107
0.412	-3.7943	1.03	-3.68858	1.094	-3.63884	0.67	-3.86118	2.455	-3.43416	1.839	-3.40441	3.602	-2.88928			0.413	-3.17102	0.413	-3.16849	0.413	-3.02284	0.413	-2.78096	0.413	-2.82063	0.413	-2.88301	1.017	-3.61766	0.413	-3.16681	0.413	-2.89609	0.413	-2.68536	0.544	-2.82822	0.413	-3.24939
0.413	-3.79284	1.031	-3.70371	1.095	-3.63248	0.671	-3.84301	2.456	-3.44747	1.84	-3.41051	3.603	-2.91142			0.414	-3.17698	0.414	-3.15937	0.414	-3.00535	0.414	-2.76758	0.414	-2.79322	0.414	-2.87152	1.018	-3.5959	0.414	-3.17822	0.414	-2.886	0.414	-2.68283	0.545	-2.84642	0.414	-3.25178
0.414	-3.77446	1.032	-3.72049	1.096	-3.64438	0.672	-3.8625	2.457	-3.43749	1.841	-3.39854	3.604	-2.93024			0.415	-3.16644	0.415	-3.18388	0.415	-3.00941	0.415	-2.76873	0.415	-2.79902	0.415	-2.87389	1.019	-3.63885	0.415	-3.19025	0.415	-2.89014	0.415	-2.69481	0.546	-2.83599	0.415	-3.2728
0.415	-3.79196	1.033	-3.72805	1.097	-3.65807	0.673	-3.84478	2.458	-3.44637	1.842	-3.39417	3.605	-2.9171			0.416	-3.16207	0.416	-3.199	0.416	-2.99717	0.416	-2.7936	0.416	-2.84011	0.416	-2.85421	1.02	-3.63723	0.416	-3.20774	0.416	-2.89732	0.416	-2.6721	0.547	-2.85481	0.416	-3.28115
0.416	-3.7856	1.034	-3.71168	1.098	-3.63495	0.674	-3.85652	2.459	-3.44666	1.843	-3.38278	3.606	-2.91566			0.417	-3.15594	0.417	-3.17559	0.417	-3.03005	0.417	-2.78118	0.417	-2.83007	0.417	-2.88118	1.021	-3.66166	0.417	-3.21341	0.417	-2.87583	0.417	-2.71842	0.548	-2.82704	0.417	-3.27067
0.417	-3.78589	1.035	-3.70036	1.099	-3.64454	0.675	-3.86678	2.46	-3.44129	1.844	-3.37922	3.607	-2.92284			0.418	-3.18349	0.418	-3.17413	0.418	-3.05766	0.418	-2.75839	0.418	-2.80146	0.418	-2.83878	1.022	-3.62075	0.418	-3.19725	0.418	-2.88348	0.418	-2.69898	0.549	-2.86104	0.418	-3.27368
0.418	-3.81283	1.036	-3.69063	1.1	-3.63655	0.676	-3.85756	2.461	-3.43231	1.845	-3.38507	3.608	-2.91733			0.419	-3.18603	0.419	-3.19865	0.419	-3.03196	0.419	-2.77833	0.419	-2.79503	0.419	-2.87722	1.023	-3.60769	0.419	-3.18988	0.419	-2.91265	0.419	-2.74951	0.55	-2.83418	0.419	-3.24678
0.419	-3.79835	1.037	-3.69658	1.101	-3.62987	0.677	-3.85665	2.462	-3.44174	1.846	-3.38681	3.609	-2.88758			0.42	-3.17525	0.42	-3.20354	0.42	-3.01362	0.42	-2.80618	0.42	-2.82109	0.42	-2.87485	1.024	-3.6297	0.42	-3.17828	0.42	-2.8632	0.42	-2.69639	0.551	-2.8574	0.42	-3.29042
0.42	-3.79696	1.038	-3.70642	1.102	-3.64138	0.678	-3.85238	2.463	-3.44142	1.847	-3.40266	3.61	-2.89467			0.421	-3.1885	0.421	-3.18153	0.421	-3.02874	0.421	-2.79335	0.421	-2.81725	0.421	-2.87872	1.025	-3.63542	0.421	-3.20979	0.421	-2.88726	0.421	-2.70537	0.552	-2.82816	0.421	-3.27686
0.421	-3.78309	1.039	-3.67626	1.103	-3.63932	0.679	-3.86903	2.464	-3.44366	1.848	-3.39077	3.611	-2.90895			0.422	-3.19056	0.422	-3.17538	0.422	-3.0414	0.422	-2.78948	0.422	-2.8564	0.422	-2.8695	1.026	-3.64217	0.422	-3.18923	0.422	-2.92711	0.422	-2.71047	0.553	-2.87479	0.422	-3.25969
0.422	-3.79297	1.04	-3.69785	1.104	-3.61878	0.68	-3.85852	2.465	-3.42924	1.849	-3.41839	3.612	-2.92211			0.423	-3.18753	0.423	-3.14143	0.423	-3.03654	0.423	-2.77507	0.423	-2.86762	0.423	-2.85327	1.027	-3.64279	0.423	-3.20868	0.423	-2.91991	0.423	-2.72008	0.554	-2.81951	0.423	-3.24359
0.423	-3.79384	1.041	-3.68467	1.105	-3.61356	0.681	-3.8578	2.466	-3.42034	1.85	-3.40762	3.613	-2.91369			0.424	-3.21465	0.424	-3.17966	0.424	-3.04404	0.424	-2.81272	0.424	-2.82752	0.424	-2.88797	1.028	-3.60768	0.424	-3.26894	0.424	-2.9275	0.424	-2.73261	0.555	-2.82672	0.424	-3.2855
0.424	-3.77781	1.042	-3.69843	1.106	-3.65476	0.682	-3.85252	2.467	-3.43998	1.851	-3.40666	3.614	-2.89417			0.425	-3.18042	0.425	-3.18294	0.425	-3.04536	0.425	-2.80728	0.425	-2.80798	0.425	-2.85892	1.029	-3.61747	0.425	-3.23299	0.425	-2.92141	0.425	-2.71557	0.556	-2.80783	0.425	-3.27969
0.425	-3.77721	1.043	-3.70027	1.107	-3.64993	0.683	-3.86388	2.468	-3.43068	1.852	-3.40401	3.615	-2.8647			0.426	-3.17407	0.426	-3.21209	0.426	-3.04412	0.426	-2.79903	0.426	-2.84747	0.426	-2.87701	1.03	-3.59522	0.426	-3.23122	0.426	-2.90418	0.426	-2.70019	0.557	-2.83477	0.426	-3.26359
0.426	-3.78398	1.044	-3.72051	1.108	-3.6388	0.684	-3.86716	2.469	-3.45149	1.853	-3.40656	3.616	-2.87946			0.427	-3.15889	0.427	-3.2181	0.427	-3.06075	0.427	-2.79293	0.427	-2.81724	0.427	-2.86006	1.031	-3.59781	0.427	-3.21528	0.427	-2.88738	0.427	-2.70719	0.558	-2.83244	0.427	-3.2918
0.427	-3.77114	1.045	-3.69717	1.109	-3.62637	0.685	-3.87182	2.47	-3.44251	1.854	-3.40617	3.617	-2.88838			0.428	-3.15605	0.428	-3.18817	0.428	-3.05064	0.428	-2.80417	0.428	-2.84908	0.428	-2.89236	1.032	-3.60412	0.428	-3.22574	0.428	-2.89423	0.428	-2.7261	0.559	-2.83039	0.428	-3.27319
0.428	-3.78748	1.046	-3.68818	1.11	-3.64184	0.686	-3.84409	2.471	-3.45282	1.855	-3.40177	3.618	-2.89961			0.429	-3.17413	0.429	-3.20209	0.429	-3.06632	0.429	-2.79981	0.429	-2.81407	0.429	-2.86981	1.033	-3.59303	0.429	-3.22725	0.429	-2.90093	0.429	-2.72422	0.56	-2.85992	0.429	-3.28875
0.429	-3.7831	1.047	-3.7049	1.111	-3.62941	0.687	-3.86655	2.472	-3.45576	1.856	-3.38489	3.619	-2.90646			0.43	-3.22365	0.43	-3.17793	0.43	-3.0815	0.43	-2.8246	0.43	-2.80819	0.43	-2.88161	1.034	-3.6038	0.43	-3.24219	0.43	-2.88119	0.43	-2.72092	0.561	-2.83014	0.43	-3.29813
0.43	-3.79844	1.048	-3.70567	1.112	-3.64094	0.688	-3.8526	2.473	-3.43312	1.857	-3.37792	3.62	-2.9007			0.431	-3.18205	0.431	-3.18826	0.431	-3.05996	0.431	-2.78197	0.431	-2.81325	0.431	-2.88228	1.035	-3.59944	0.431	-3.22157	0.431	-2.91138	0.431	-2.73792	0.562	-2.83124	0.431	-3.29527
0.431	-3.80155	1.049	-3.71644	1.113	-3.62013	0.689	-3.82151	2.474	-3.43304	1.858	-3.37561	3.621	-2.89923			0.432	-3.19722	0.432	-3.21735	0.432	-3.04439	0.432	-2.81625	0.432	-2.8082	0.432	-2.87412	1.036	-3.57608	0.432	-3.21223	0.432	-2.90696	0.432	-2.70966	0.563	-2.83559	0.432	-3.32252
0.432	-3.78417	1.05	-3.71002	1.114	-3.6227	0.69	-3.84166	2.475	-3.44113	1.859	-3.41011	3.622	-2.87102			0.433	-3.18655	0.433	-3.21159	0.433	-3.06166	0.433	-2.80568	0.433	-2.82316	0.433	-2.8883	1.037	-3.57926	0.433	-3.22039	0.433	-2.92735	0.433	-2.70007	0.564	-2.79964	0.433	-3.29981
0.433	-3.80496	1.051	-3.70472	1.115	-3.64048	0.691	-3.85068	2.476	-3.431	1.86	-3.39568	3.623	-2.88636			0.434	-3.18723	0.434	-3.20406	0.434	-3.08339	0.434	-2.79048	0.434	-2.83137	0.434	-2.87748	1.038	-3.59431	0.434	-3.21087	0.434	-2.92645	0.434	-2.69803	0.565	-2.83233	0.434	-3.26
0.434	-3.79495	1.052	-3.72679	1.116	-3.65935	0.692	-3.85583	2.477	-3.42225	1.861	-3.38188	3.624	-2.90993			0.435	-3.20729	0.435	-3.22268	0.435	-3.08366	0.435	-2.80593	0.435	-2.81382	0.435	-2.89528	1.039	-3.60548	0.435	-3.20158	0.435	-2.92148	0.435	-2.67382	0.566	-2.83914	0.435	-3.31807
0.435	-3.79353	1.053	-3.72469	1.117	-3.63142	0.693	-3.8695	2.478	-3.43038	1.862	-3.3918	3.625	-2.8869			0.436	-3.21215	0.436	-3.18572	0.436	-3.08545	0.436	-2.83359	0.436	-2.86167	0.436	-2.87182	1.04	-3.6049	0.436	-3.20814	0.436	-2.95094	0.436	-2.70914	0.567	-2.83959	0.436	-3.29887
0.436	-3.77033	1.054	-3.68848	1.118	-3.61494	0.694	-3.84516	2.479	-3.42567	1.863	-3.40667	3.626	-2.88905			0.437	-3.16496	0.437	-3.19753	0.437	-3.07094	0.437	-2.8294	0.437	-2.84378	0.437	-2.86384	1.041	-3.61282	0.437	-3.22783	0.437	-2.91244	0.437	-2.72349	0.568	-2.8335	0.437	-3.30135
0.437	-3.79419	1.055	-3.69663	1.119	-3.63167	0.695	-3.86269	2.48	-3.44033	1.864	-3.40176	3.627	-2.898			0.438	-3.23035	0.438	-3.18816	0.438	-3.08083	0.438	-2.81837	0.438	-2.84818	0.438	-2.87568	1.042	-3.61749	0.438	-3.1928	0.438	-2.91937	0.438	-2.72155	0.569	-2.84205	0.438	-3.30145
0.438	-3.77574	1.056	-3.70756	1.12	-3.61938	0.696	-3.84464	2.481	-3.41877	1.865	-3.39857	3.628	-2.88981			0.439	-3.18841	0.439	-3.18103	0.439	-3.07718	0.439	-2.81003	0.439	-2.85167	0.439	-2.88312	1.043	-3.61894	0.439	-3.22471	0.439	-2.8871	0.439	-2.71399	0.57	-2.83074	0.439	-3.30158
0.439	-3.79485	1.057	-3.71216	1.121	-3.63061	0.697	-3.84247	2.482	-3.431	1.866	-3.38658	3.629	-2.8872			0.44	-3.16353	0.44	-3.22722	0.44	-3.08176	0.44	-2.82329	0.44	-2.84115	0.44	-2.91205	1.044	-3.62365	0.44	-3.22421	0.44	-2.93279	0.44	-2.7311	0.571	-2.82511	0.44	-3.30386
0.44	-3.78854	1.058	-3.6925	1.122	-3.64201	0.698	-3.82382	2.483	-3.44209	1.867	-3.38146	3.63	-2.88388			0.441	-3.18236	0.441	-3.23965	0.441	-3.06986	0.441	-2.82588	0.441	-2.85868	0.441	-2.90756	1.045	-3.6212	0.441	-3.22985	0.441	-2.94119	0.441	-2.73066	0.572	-2.82432	0.441	-3.30547
0.441	-3.76428	1.059	-3.69946	1.123	-3.6421	0.699	-3.85714	2.484	-3.42644	1.868	-3.40675	3.631	-2.89728			0.442	-3.19782	0.442	-3.21107	0.442	-3.06486	0.442	-2.83205	0.442	-2.86106	0.442	-2.91437	1.046	-3.6138	0.442	-3.2351	0.442	-2.91556	0.442	-2.71617	0.573	-2.81937	0.442	-3.31693
0.442	-3.7787	1.06	-3.69387	1.124	-3.63314	0.7	-3.85585	2.485	-3.4242	1.869	-3.38473	3.632	-2.90135			0.443	-3.20572	0.443	-3.22146	0.443	-3.07814	0.443	-2.84037	0.443	-2.84918	0.443	-2.91084	1.047	-3.62384	0.443	-3.22011	0.443	-2.91639	0.443	-2.7011	0.574	-2.85801	0.443	-3.30266
0.443	-3.80222	1.061	-3.70191	1.125	-3.64116	0.701	-3.84566	2.486	-3.40787	1.87	-3.39839	3.633	-2.90383			0.444	-3.22345	0.444	-3.22262	0.444	-3.07278	0.444	-2.82896	0.444	-2.85837	0.444	-2.87182	1.048	-3.6073	0.444	-3.22189	0.444	-2.94483	0.444	-2.7331	0.575	-2.83789	0.444	-3.30569
0.444	-3.77731	1.062	-3.72103	1.126	-3.63781	0.702	-3.83289	2.487	-3.43288	1.871	-3.38794	3.634	-2.89174			0.445	-3.18263	0.445	-3.20748	0.445	-3.07189	0.445	-2.86813	0.445	-2.81451	0.445	-2.89181	1.049	-3.6107	0.445	-3.20735	0.445	-2.93307	0.445	-2.7266	0.576	-2.83447	0.445	-3.30968
0.445	-3.79671	1.063	-3.71928	1.127	-3.64743	0.703	-3.84215	2.488	-3.42251	1.872	-3.37313	3.635	-2.8993			0.446	-3.22705	0.446	-3.20977	0.446	-3.09323	0.446	-2.84492	0.446	-2.83415	0.446	-2.8685	1.05	-3.60007	0.446	-3.23449	0.446	-2.9387	0.446	-2.73369	0.577	-2.83359	0.446	-3.3273
0.446	-3.78462	1.064	-3.70879	1.128	-3.62713	0.704	-3.83594	2.489	-3.41288	1.873	-3.3794	3.636	-2.88651			0.447	-3.21939	0.447	-3.22284	0.447	-3.07205	0.447	-2.84028	0.447	-2.86472	0.447	-2.88661	1.051	-3.58767	0.447	-3.25744	0.447	-2.95965	0.447	-2.73756	0.578	-2.82694	0.447	-3.31177
0.447	-3.78262	1.065	-3.71474	1.129	-3.61278	0.705	-3.83246	2.49	-3.41933	1.874	-3.37143	3.637	-2.89348			0.448	-3.21901	0.448	-3.25047	0.448	-3.08551	0.448	-2.8169	0.448	-2.85543	0.448	-2.88455	1.052	-3.64113	0.448	-3.22388	0.448	-2.95304	0.448	-2.73276	0.579	-2.81683	0.448	-3.35237
0.448	-3.77831	1.066	-3.69884	1.13	-3.62244	0.706	-3.84486	2.491	-3.43608	1.875	-3.38303	3.638	-2.88694			0.449	-3.21266	0.449	-3.23749	0.449	-3.07216	0.449	-2.79841	0.449	-2.85258	0.449	-2.89993	1.053	-3.60539	0.449	-3.25657	0.449	-2.94442	0.449	-2.7402	0.58	-2.80754	0.449	-3.35684
0.449	-3.7664	1.067	-3.69048	1.131	-3.61087	0.707	-3.84349	2.492	-3.42189	1.876	-3.36808	3.639	-2.86217			0.45	-3.23976	0.45	-3.21615	0.45	-3.09868	0.45	-2.81697	0.45	-2.85338	0.45	-2.87979	1.054	-3.63414	0.45	-3.25472	0.45	-2.95314	0.45	-2.72707	0.581	-2.81198	0.45	-3.31542
0.45	-3.78803	1.068	-3.68744	1.132	-3.64084	0.708	-3.85591	2.493	-3.41206	1.877	-3.37123	3.64	-2.89139			0.451	-3.24967	0.451	-3.21286	0.451	-3.07884	0.451	-2.82455	0.451	-2.84286	0.451	-2.8732	1.055	-3.62567	0.451	-3.25097	0.451	-2.9648	0.451	-2.7394	0.582	-2.84668	0.451	-3.31279
0.451	-3.7768	1.069	-3.69504	1.133	-3.63521	0.709	-3.86367	2.494	-3.42783	1.878	-3.3867	3.641	-2.91326			0.452	-3.24646	0.452	-3.21935	0.452	-3.07619	0.452	-2.82984	0.452	-2.85453	0.452	-2.8762	1.056	-3.60717	0.452	-3.26013	0.452	-2.94213	0.452	-2.75853	0.583	-2.82819	0.452	-3.32844
0.452	-3.75582	1.07	-3.70891	1.134	-3.63047	0.71	-3.83312	2.495	-3.42977	1.879	-3.38257	3.642	-2.89803			0.453	-3.25288	0.453	-3.21383	0.453	-3.0869	0.453	-2.80587	0.453	-2.85103	0.453	-2.88491	1.057	-3.59938	0.453	-3.28534	0.453	-2.94521	0.453	-2.74232	0.584	-2.83956	0.453	-3.30115
0.453	-3.78993	1.071	-3.67646	1.135	-3.60832	0.711	-3.85046	2.496	-3.43642	1.88	-3.3878	3.643	-2.90294			0.454	-3.25295	0.454	-3.23572	0.454	-3.08912	0.454	-2.79789	0.454	-2.83248	0.454	-2.86742	1.058	-3.58467	0.454	-3.24909	0.454	-2.95269	0.454	-2.73534	0.585	-2.8344	0.454	-3.30817
0.454	-3.7817	1.072	-3.68988	1.136	-3.60591	0.712	-3.85004	2.497	-3.43743	1.881	-3.36399	3.644	-2.88773			0.455	-3.23993	0.455	-3.24409	0.455	-3.11109	0.455	-2.79311	0.455	-2.78386	0.455	-2.92135	1.059	-3.60945	0.455	-3.24755	0.455	-2.95607	0.455	-2.74264	0.586	-2.80996	0.455	-3.33994
0.455	-3.79047	1.073	-3.68697	1.137	-3.63264	0.713	-3.84499	2.498	-3.42208	1.882	-3.35019	3.645	-2.88233			0.456	-3.20235	0.456	-3.23919	0.456	-3.11293	0.456	-2.83937	0.456	-2.84634	0.456	-2.90593	1.06	-3.6182	0.456	-3.24537	0.456	-2.94911	0.456	-2.73495	0.587	-2.82693	0.456	-3.33253
0.456	-3.77461	1.074	-3.69785	1.138	-3.62764	0.714	-3.84625	2.499	-3.41572	1.883	-3.37485	3.646	-2.89816			0.457	-3.23941	0.457	-3.21538	0.457	-3.06812	0.457	-2.81351	0.457	-2.83578	0.457	-2.93615	1.061	-3.63345	0.457	-3.24599	0.457	-2.95713	0.457	-2.73232	0.588	-2.85618	0.457	-3.32048
0.457	-3.76608	1.075	-3.68531	1.139	-3.62563	0.715	-3.84157	2.5	-3.42914	1.884	-3.38632	3.647	-2.90068			0.458	-3.24299	0.458	-3.25271	0.458	-3.10103	0.458	-2.81434	0.458	-2.82012	0.458	-2.9085	1.062	-3.59941	0.458	-3.21935	0.458	-2.95201	0.458	-2.71211	0.589	-2.86561	0.458	-3.30538
0.458	-3.76995	1.076	-3.69906	1.14	-3.62556	0.716	-3.86126	2.501	-3.40348	1.885	-3.39451	3.648	-2.88045			0.459	-3.26571	0.459	-3.25465	0.459	-3.09584	0.459	-2.85341	0.459	-2.82681	0.459	-2.89432	1.063	-3.64014	0.459	-3.25743	0.459	-2.96513	0.459	-2.71477	0.59	-2.84487	0.459	-3.33536
0.459	-3.78087	1.077	-3.68104	1.141	-3.64245	0.717	-3.83301	2.502	-3.4044	1.886	-3.39228	3.649	-2.86803			0.46	-3.26967	0.46	-3.26991	0.46	-3.10048	0.46	-2.85347	0.46	-2.82395	0.46	-2.92968	1.064	-3.62048	0.46	-3.23899	0.46	-2.9419	0.46	-2.74885	0.591	-2.824	0.46	-3.33777
0.46	-3.78112	1.078	-3.68794	1.142	-3.63211	0.718	-3.84396	2.503	-3.40977	1.887	-3.38955	3.65	-2.85293			0.461	-3.23851	0.461	-3.26493	0.461	-3.12147	0.461	-2.83342	0.461	-2.80427	0.461	-2.88268	1.065	-3.6049	0.461	-3.25153	0.461	-2.98645	0.461	-2.76543	0.592	-2.84244	0.461	-3.35438
0.461	-3.77643	1.079	-3.70263	1.143	-3.64183	0.719	-3.84132	2.504	-3.39737	1.888	-3.40339	3.651	-2.87549			0.462	-3.2207	0.462	-3.26259	0.462	-3.10591	0.462	-2.83567	0.462	-2.83516	0.462	-2.91091	1.066	-3.60211	0.462	-3.27757	0.462	-2.97432	0.462	-2.72545	0.593	-2.84118	0.462	-3.34133
0.462	-3.79	1.08	-3.68341	1.144	-3.62853	0.72	-3.85013	2.505	-3.40486	1.889	-3.37906	3.652	-2.8787			0.463	-3.22819	0.463	-3.2463	0.463	-3.10817	0.463	-2.82205	0.463	-2.83579	0.463	-2.92952	1.067	-3.62569	0.463	-3.28679	0.463	-2.9526	0.463	-2.69913	0.594	-2.80965	0.463	-3.34118
0.463	-3.78464	1.081	-3.67677	1.145	-3.63851	0.721	-3.86697	2.506	-3.41342	1.89	-3.3815	3.653	-2.87756			0.464	-3.24655	0.464	-3.25621	0.464	-3.12745	0.464	-2.83622	0.464	-2.83687	0.464	-2.89562	1.068	-3.61127	0.464	-3.23255	0.464	-2.959	0.464	-2.76175	0.595	-2.83811	0.464	-3.34557
0.464	-3.77978	1.082	-3.69984	1.146	-3.63182	0.722	-3.85388	2.507	-3.42071	1.891	-3.37654	3.654	-2.88667			0.465	-3.27274	0.465	-3.24912	0.465	-3.11061	0.465	-2.82758	0.465	-2.82559	0.465	-2.91653	1.069	-3.59288	0.465	-3.26404	0.465	-2.93353	0.465	-2.76477	0.596	-2.80489	0.465	-3.32601
0.465	-3.76749	1.083	-3.69663	1.147	-3.60966	0.723	-3.82999	2.508	-3.41328	1.892	-3.37744	3.655	-2.89204			0.466	-3.26357	0.466	-3.25766	0.466	-3.1063	0.466	-2.81435	0.466	-2.83845	0.466	-2.93945	1.07	-3.59215	0.466	-3.24325	0.466	-2.9521	0.466	-2.76188	0.597	-2.82247	0.466	-3.3214
0.466	-3.78469	1.084	-3.68697	1.148	-3.61056	0.724	-3.83638	2.509	-3.40616	1.893	-3.38649	3.656	-2.87837			0.467	-3.24713	0.467	-3.26208	0.467	-3.10804	0.467	-2.82343	0.467	-2.83296	0.467	-2.92053	1.071	-3.5974	0.467	-3.25959	0.467	-2.95897	0.467	-2.76797	0.598	-2.83098	0.467	-3.34288
0.467	-3.78898	1.085	-3.6763	1.149	-3.64096	0.725	-3.83248	2.51	-3.42077	1.894	-3.39132	3.657	-2.88851			0.468	-3.22713	0.468	-3.29263	0.468	-3.08917	0.468	-2.84085	0.468	-2.81673	0.468	-2.93411	1.072	-3.61608	0.468	-3.26517	0.468	-2.95452	0.468	-2.75124	0.599	-2.78698	0.468	-3.34875
0.468	-3.77134	1.086	-3.71488	1.15	-3.64913	0.726	-3.85803	2.511	-3.42299	1.895	-3.38481	3.658	-2.87847			0.469	-3.26975	0.469	-3.2745	0.469	-3.10742	0.469	-2.86417	0.469	-2.80656	0.469	-2.90244	1.073	-3.60289	0.469	-3.2578	0.469	-2.9505	0.469	-2.75331	0.6	-2.81778	0.469	-3.33945
0.469	-3.77745	1.087	-3.68376	1.151	-3.63195	0.727	-3.83631	2.512	-3.39114	1.896	-3.38575	3.659	-2.88714			0.47	-3.27202	0.47	-3.25555	0.47	-3.11425	0.47	-2.85936	0.47	-2.8038	0.47	-2.93211	1.074	-3.59661	0.47	-3.23175	0.47	-2.98584	0.47	-2.74278	0.601	-2.83061	0.47	-3.33352
0.47	-3.78944	1.088	-3.68093	1.152	-3.64001	0.728	-3.811	2.513	-3.41957	1.897	-3.38153	3.66	-2.8768			0.471	-3.2334	0.471	-3.25665	0.471	-3.10552	0.471	-2.84126	0.471	-2.82426	0.471	-2.93212	1.075	-3.60069	0.471	-3.29251	0.471	-2.98512	0.471	-2.75637	0.602	-2.81388	0.471	-3.31217
0.471	-3.78571	1.089	-3.71451	1.153	-3.6449	0.729	-3.83016	2.514	-3.40849	1.898	-3.37895	3.661	-2.87951			0.472	-3.22586	0.472	-3.27616	0.472	-3.11021	0.472	-2.83609	0.472	-2.8239	0.472	-2.93067	1.076	-3.63879	0.472	-3.29057	0.472	-2.97939	0.472	-2.72581	0.603	-2.8599	0.472	-3.3326
0.472	-3.77553	1.09	-3.69212	1.154	-3.64396	0.73	-3.84473	2.515	-3.41146	1.899	-3.39696	3.662	-2.84885			0.473	-3.22104	0.473	-3.30054	0.473	-3.11586	0.473	-2.85637	0.473	-2.83758	0.473	-2.90395	1.077	-3.59498	0.473	-3.28136	0.473	-2.98179	0.473	-2.76536	0.604	-2.80823	0.473	-3.3241
0.473	-3.78913	1.091	-3.6872	1.155	-3.6127	0.731	-3.82309	2.516	-3.40226	1.9	-3.37205	3.663	-2.85407			0.474	-3.26437	0.474	-3.29578	0.474	-3.1221	0.474	-2.84643	0.474	-2.8114	0.474	-2.90972	1.078	-3.61961	0.474	-3.28212	0.474	-2.97591	0.474	-2.7448	0.605	-2.83027	0.474	-3.31703
0.474	-3.78892	1.092	-3.68611	1.156	-3.61992	0.732	-3.8342	2.517	-3.39951	1.901	-3.37135	3.664	-2.88995			0.475	-3.2515	0.475	-3.25389	0.475	-3.13973	0.475	-2.8308	0.475	-2.82322	0.475	-2.92394	1.079	-3.63127	0.475	-3.28141	0.475	-2.97946	0.475	-2.76565	0.606	-2.84917	0.475	-3.33255
0.475	-3.79029	1.093	-3.68007	1.157	-3.60845	0.733	-3.8114	2.518	-3.39967	1.902	-3.39002	3.665	-2.87838			0.476	-3.27754	0.476	-3.24883	0.476	-3.11035	0.476	-2.83602	0.476	-2.83353	0.476	-2.94394	1.08	-3.61471	0.476	-3.26137	0.476	-2.98598	0.476	-2.76446	0.607	-2.83098	0.476	-3.33354
0.476	-3.79152	1.094	-3.69456	1.158	-3.61296	0.734	-3.83099	2.519	-3.39412	1.903	-3.36127	3.666	-2.89117			0.477	-3.25226	0.477	-3.24174	0.477	-3.10862	0.477	-2.85876	0.477	-2.83367	0.477	-2.92403	1.081	-3.64243	0.477	-3.27545	0.477	-2.94478	0.477	-2.74048	0.608	-2.82111	0.477	-3.32757
0.477	-3.78653	1.095	-3.69226	1.159	-3.62951	0.735	-3.83621	2.52	-3.40592	1.904	-3.39616	3.667	-2.8811			0.478	-3.28645	0.478	-3.29156	0.478	-3.14272	0.478	-2.82146	0.478	-2.83048	0.478	-2.94788	1.082	-3.61268	0.478	-3.25678	0.478	-2.95378	0.478	-2.76658	0.609	-2.82757	0.478	-3.36029
0.478	-3.77919	1.096	-3.68393	1.16	-3.62396	0.736	-3.82086	2.521	-3.40066	1.905	-3.41186	3.668	-2.88259			0.479	-3.28897	0.479	-3.27384	0.479	-3.10719	0.479	-2.83018	0.479	-2.83685	0.479	-2.93557	1.083	-3.62781	0.479	-3.24909	0.479	-2.9802	0.479	-2.76578	0.61	-2.82691	0.479	-3.37126
0.479	-3.77431	1.097	-3.68374	1.161	-3.617	0.737	-3.82656	2.522	-3.39281	1.906	-3.38908	3.669	-2.88507			0.48	-3.29582	0.48	-3.25951	0.48	-3.10724	0.48	-2.83959	0.48	-2.82334	0.48	-2.94395	1.084	-3.60296	0.48	-3.25124	0.48	-2.98785	0.48	-2.77528	0.611	-2.82517	0.48	-3.31554
0.48	-3.794	1.098	-3.65848	1.162	-3.61427	0.738	-3.8269	2.523	-3.39674	1.907	-3.39702	3.67	-2.8656			0.481	-3.28223	0.481	-3.30398	0.481	-3.10191	0.481	-2.83763	0.481	-2.78741	0.481	-2.94579	1.085	-3.61141	0.481	-3.26099	0.481	-2.96615	0.481	-2.78942	0.612	-2.84361	0.481	-3.34529
0.481	-3.79607	1.099	-3.67281	1.163	-3.62401	0.739	-3.82275	2.524	-3.41207	1.908	-3.3709	3.671	-2.84406			0.482	-3.27856	0.482	-3.26243	0.482	-3.11208	0.482	-2.8247	0.482	-2.81399	0.482	-2.96565	1.086	-3.60875	0.482	-3.27884	0.482	-2.96581	0.482	-2.77	0.613	-2.80588	0.482	-3.32809
0.482	-3.76316	1.1	-3.70538	1.164	-3.62266	0.74	-3.8208	2.525	-3.42481	1.909	-3.37698	3.672	-2.86632			0.483	-3.28093	0.483	-3.30808	0.483	-3.11163	0.483	-2.84178	0.483	-2.8475	0.483	-2.94959	1.087	-3.62574	0.483	-3.24203	0.483	-2.96674	0.483	-2.76458	0.614	-2.81425	0.483	-3.36153
0.483	-3.78879	1.101	-3.70435	1.165	-3.62903	0.741	-3.84308	2.526	-3.42657	1.91	-3.38712	3.673	-2.88135			0.484	-3.26986	0.484	-3.29073	0.484	-3.13241	0.484	-2.85356	0.484	-2.82567	0.484	-2.94815	1.088	-3.59291	0.484	-3.29143	0.484	-2.99315	0.484	-2.77298	0.615	-2.80695	0.484	-3.35593
0.484	-3.78451	1.102	-3.69712	1.166	-3.61581	0.742	-3.83517	2.527	-3.42439	1.911	-3.37821	3.674	-2.87571			0.485	-3.26522	0.485	-3.28081	0.485	-3.11826	0.485	-2.85594	0.485	-2.80958	0.485	-2.94944	1.089	-3.59865	0.485	-3.29041	0.485	-2.98104	0.485	-2.77177	0.616	-2.83049	0.485	-3.31369
0.485	-3.78757	1.103	-3.69475	1.167	-3.62327	0.743	-3.82275	2.528	-3.41566	1.912	-3.37088	3.675	-2.86982			0.486	-3.25103	0.486	-3.30351	0.486	-3.14143	0.486	-2.85698	0.486	-2.83435	0.486	-2.92779	1.09	-3.60136	0.486	-3.30631	0.486	-2.95504	0.486	-2.78313	0.617	-2.81765	0.486	-3.33505
0.486	-3.80993	1.104	-3.67928	1.168	-3.60859	0.744	-3.82413	2.529	-3.43221	1.913	-3.38052	3.676	-2.86062			0.487	-3.27905	0.487	-3.31156	0.487	-3.11559	0.487	-2.85724	0.487	-2.83981	0.487	-2.92658	1.091	-3.63832	0.487	-3.29352	0.487	-2.98988	0.487	-2.75698	0.618	-2.84067	0.487	-3.34519
0.487	-3.79582	1.105	-3.67862	1.169	-3.63067	0.745	-3.84344	2.53	-3.42394	1.914	-3.38993	3.677	-2.86696			0.488	-3.26661	0.488	-3.261	0.488	-3.12262	0.488	-2.87043	0.488	-2.83932	0.488	-2.92125	1.092	-3.61128	0.488	-3.26744	0.488	-2.97107	0.488	-2.75563	0.619	-2.85489	0.488	-3.35277
0.488	-3.78729	1.106	-3.68171	1.17	-3.63284	0.746	-3.84723	2.531	-3.41165	1.915	-3.38413	3.678	-2.85429			0.489	-3.27426	0.489	-3.28233	0.489	-3.13228	0.489	-2.84773	0.489	-2.8288	0.489	-2.92804	1.093	-3.62707	0.489	-3.26987	0.489	-2.9912	0.489	-2.76852	0.62	-2.83432	0.489	-3.3284
0.489	-3.77905	1.107	-3.69858	1.171	-3.61252	0.747	-3.82926	2.532	-3.4149	1.916	-3.39327	3.679	-2.844			0.49	-3.26226	0.49	-3.27676	0.49	-3.1336	0.49	-2.82624	0.49	-2.83086	0.49	-2.95432	1.094	-3.61851	0.49	-3.24433	0.49	-2.98033	0.49	-2.76585	0.621	-2.82555	0.49	-3.36829
0.49	-3.78226	1.108	-3.6816	1.172	-3.6253	0.748	-3.82832	2.533	-3.41104	1.917	-3.3749	3.68	-2.87164			0.491	-3.26815	0.491	-3.26533	0.491	-3.1288	0.491	-2.87241	0.491	-2.81712	0.491	-2.98099	1.095	-3.60508	0.491	-3.24599	0.491	-3.01892	0.491	-2.79449	0.622	-2.81349	0.491	-3.3459
0.491	-3.77646	1.109	-3.67775	1.173	-3.61107	0.749	-3.83244	2.534	-3.41021	1.918	-3.37595	3.681	-2.85784			0.492	-3.23025	0.492	-3.24037	0.492	-3.15307	0.492	-2.85313	0.492	-2.83611	0.492	-2.95544	1.096	-3.60669	0.492	-3.28537	0.492	-2.99489	0.492	-2.79413	0.623	-2.84002	0.492	-3.36741
0.492	-3.76942	1.11	-3.69116	1.174	-3.60568	0.75	-3.84359	2.535	-3.40621	1.919	-3.37414	3.682	-2.87228			0.493	-3.28111	0.493	-3.27448	0.493	-3.12761	0.493	-2.85138	0.493	-2.84228	0.493	-2.95881	1.097	-3.60148	0.493	-3.30968	0.493	-2.96434	0.493	-2.79878	0.624	-2.84795	0.493	-3.3712
0.493	-3.79908	1.111	-3.68785	1.175	-3.62887	0.751	-3.85044	2.536	-3.42351	1.92	-3.38352	3.683	-2.86313			0.494	-3.29739	0.494	-3.30863	0.494	-3.13245	0.494	-2.87745	0.494	-2.83488	0.494	-2.9434	1.098	-3.59691	0.494	-3.29841	0.494	-2.98688	0.494	-2.7915	0.625	-2.83232	0.494	-3.34461
0.494	-3.78761	1.112	-3.68794	1.176	-3.59876	0.752	-3.83309	2.537	-3.40608	1.921	-3.38557	3.684	-2.87726			0.495	-3.29909	0.495	-3.30214	0.495	-3.13316	0.495	-2.85702	0.495	-2.86816	0.495	-2.92737	1.099	-3.62415	0.495	-3.27285	0.495	-3.00203	0.495	-2.78269	0.626	-2.83095	0.495	-3.35606
0.495	-3.75943	1.113	-3.69587	1.177	-3.61934	0.753	-3.85324	2.538	-3.41945	1.922	-3.36431	3.685	-2.87904			0.496	-3.29268	0.496	-3.31127	0.496	-3.16812	0.496	-2.85956	0.496	-2.8595	0.496	-2.94251	1.1	-3.64231	0.496	-3.25244	0.496	-2.98505	0.496	-2.77306	0.627	-2.83181	0.496	-3.34556
0.496	-3.78935	1.114	-3.66956	1.178	-3.62918	0.754	-3.83688	2.539	-3.40923	1.923	-3.37281	3.686	-2.86067			0.497	-3.28649	0.497	-3.3074	0.497	-3.13112	0.497	-2.85536	0.497	-2.84875	0.497	-2.96567	1.101	-3.63034	0.497	-3.2691	0.497	-2.97699	0.497	-2.77556	0.628	-2.82702	0.497	-3.34721
0.497	-3.79721	1.115	-3.67971	1.179	-3.63419	0.755	-3.82055	2.54	-3.41072	1.924	-3.36742	3.687	-2.84036			0.498	-3.30431	0.498	-3.30996	0.498	-3.14645	0.498	-2.87908	0.498	-2.84117	0.498	-2.94619	1.102	-3.62374	0.498	-3.29321	0.498	-2.97415	0.498	-2.77166	0.629	-2.831	0.498	-3.34534
0.498	-3.78464	1.116	-3.69471	1.18	-3.63862	0.756	-3.81181	2.541	-3.43038	1.925	-3.38114	3.688	-2.85513			0.499	-3.29456	0.499	-3.29556	0.499	-3.14872	0.499	-2.88512	0.499	-2.83532	0.499	-2.95301	1.103	-3.61779	0.499	-3.30661	0.499	-2.98917	0.499	-2.78186	0.63	-2.83854	0.499	-3.36358
0.499	-3.78265	1.117	-3.69292	1.181	-3.63798	0.757	-3.83493	2.542	-3.40092	1.926	-3.38128	3.689	-2.88047			0.5	-3.26746	0.5	-3.3134	0.5	-3.1411	0.5	-2.87225	0.5	-2.88045	0.5	-2.97017	1.104	-3.60897	0.5	-3.30563	0.5	-2.97496	0.5	-2.77344	0.631	-2.80722	0.5	-3.37062
0.5	-3.77777	1.118	-3.70113	1.182	-3.64172	0.758	-3.82788	2.543	-3.38674	1.927	-3.37781	3.69	-2.88505			0.501	-3.28201	0.501	-3.31015	0.501	-3.18654	0.501	-2.84358	0.501	-2.86245	0.501	-2.95318	1.105	-3.604	0.501	-3.30057	0.501	-2.98347	0.501	-2.77276	0.632	-2.83572	0.501	-3.38784
0.501	-3.80367	1.119	-3.68184	1.183	-3.63621	0.759	-3.84633	2.544	-3.39723	1.928	-3.35356	3.691	-2.87412			0.502	-3.27304	0.502	-3.29709	0.502	-3.15247	0.502	-2.84382	0.502	-2.87682	0.502	-2.97168	1.106	-3.64085	0.502	-3.29151	0.502	-2.99855	0.502	-2.78357	0.633	-2.82997	0.502	-3.37598
0.502	-3.77123	1.12	-3.70653	1.184	-3.61956	0.76	-3.83935	2.545	-3.40646	1.929	-3.34808	3.692	-2.88399			0.503	-3.28896	0.503	-3.3143	0.503	-3.15303	0.503	-2.83755	0.503	-2.90707	0.503	-2.97654	1.107	-3.62742	0.503	-3.30624	0.503	-3.00385	0.503	-2.77667	0.634	-2.83876	0.503	-3.36834
0.503	-3.7706	1.121	-3.68411	1.185	-3.61721	0.761	-3.83289	2.546	-3.4135	1.93	-3.36218	3.693	-2.86723			0.504	-3.28757	0.504	-3.30823	0.504	-3.13848	0.504	-2.88897	0.504	-2.87978	0.504	-2.93588	1.108	-3.6105	0.504	-3.2575	0.504	-3.00978	0.504	-2.79821	0.635	-2.81595	0.504	-3.38078
0.504	-3.78372	1.122	-3.68632	1.186	-3.61654	0.762	-3.83414	2.547	-3.40307	1.931	-3.38276	3.694	-2.87018			0.505	-3.31308	0.505	-3.30793	0.505	-3.13239	0.505	-2.88928	0.505	-2.84562	0.505	-2.95979	1.109	-3.59243	0.505	-3.2796	0.505	-3.0027	0.505	-2.79762	0.636	-2.83673	0.505	-3.3625
0.505	-3.76286	1.123	-3.71004	1.187	-3.61562	0.763	-3.81375	2.548	-3.39646	1.932	-3.40706	3.695	-2.86337			0.506	-3.28878	0.506	-3.29013	0.506	-3.14909	0.506	-2.85611	0.506	-2.85675	0.506	-2.98279	1.11	-3.63156	0.506	-3.27066	0.506	-3.03749	0.506	-2.78965	0.637	-2.83869	0.506	-3.40122
0.506	-3.79816	1.124	-3.68954	1.188	-3.6258	0.764	-3.82216	2.549	-3.3994	1.933	-3.3785	3.696	-2.87666			0.507	-3.29046	0.507	-3.31887	0.507	-3.14273	0.507	-2.85849	0.507	-2.86358	0.507	-2.92788	1.111	-3.6585	0.507	-3.28634	0.507	-3.00932	0.507	-2.79157	0.638	-2.85268	0.507	-3.39969
0.507	-3.7705	1.125	-3.70614	1.189	-3.60834	0.765	-3.84858	2.55	-3.4012	1.934	-3.35609	3.697	-2.88389			0.508	-3.30107	0.508	-3.33431	0.508	-3.16225	0.508	-2.87381	0.508	-2.84779	0.508	-2.95642	1.112	-3.60306	0.508	-3.29633	0.508	-2.98259	0.508	-2.77363	0.639	-2.84844	0.508	-3.38811
0.508	-3.78943	1.126	-3.67632	1.19	-3.61518	0.766	-3.841	2.551	-3.41451	1.935	-3.37419	3.698	-2.86761			0.509	-3.30389	0.509	-3.31543	0.509	-3.16282	0.509	-2.90207	0.509	-2.82996	0.509	-2.95655	1.113	-3.63469	0.509	-3.29389	0.509	-2.98309	0.509	-2.7901	0.64	-2.82283	0.509	-3.37563
0.509	-3.77959	1.127	-3.67423	1.191	-3.63591	0.767	-3.8202	2.552	-3.38895	1.936	-3.38611	3.699	-2.8636			0.51	-3.30975	0.51	-3.27284	0.51	-3.14213	0.51	-2.89943	0.51	-2.83425	0.51	-2.93971	1.114	-3.61558	0.51	-3.27595	0.51	-3.00521	0.51	-2.7728	0.641	-2.79732	0.51	-3.41278
0.51	-3.7727	1.128	-3.69458	1.192	-3.62405	0.768	-3.82033	2.553	-3.38186	1.937	-3.3787	3.7	-2.87776			0.511	-3.30368	0.511	-3.28198	0.511	-3.16467	0.511	-2.86066	0.511	-2.83064	0.511	-2.94608	1.115	-3.60611	0.511	-3.28799	0.511	-2.98571	0.511	-2.80696	0.642	-2.79301	0.511	-3.3919
0.511	-3.77818	1.129	-3.70467	1.193	-3.61706	0.769	-3.84572	2.554	-3.4046	1.938	-3.38525	3.701	-2.87439			0.512	-3.31525	0.512	-3.30079	0.512	-3.16131	0.512	-2.874	0.512	-2.85352	0.512	-2.96625	1.116	-3.59899	0.512	-3.30838	0.512	-2.97211	0.512	-2.78067	0.643	-2.77861	0.512	-3.3864
0.512	-3.7756	1.13	-3.68483	1.194	-3.61257	0.77	-3.8287	2.555	-3.41812	1.939	-3.39239	3.702	-2.86455			0.513	-3.29351	0.513	-3.29897	0.513	-3.16689	0.513	-2.8926	0.513	-2.84163	0.513	-2.96886	1.117	-3.61736	0.513	-3.2928	0.513	-3.02047	0.513	-2.76809	0.644	-2.78222	0.513	-3.37014
0.513	-3.80463	1.131	-3.68634	1.195	-3.60081	0.771	-3.8392	2.556	-3.4141	1.94	-3.36918	3.703	-2.83979			0.514	-3.321	0.514	-3.33313	0.514	-3.15471	0.514	-2.86416	0.514	-2.85394	0.514	-2.95394	1.118	-3.60228	0.514	-3.26306	0.514	-2.98867	0.514	-2.80655	0.645	-2.7921	0.514	-3.37641
0.514	-3.79202	1.132	-3.6979	1.196	-3.60564	0.772	-3.82881	2.557	-3.39676	1.941	-3.35505	3.704	-2.84258			0.515	-3.3098	0.515	-3.32374	0.515	-3.17113	0.515	-2.89155	0.515	-2.83149	0.515	-2.94206	1.119	-3.57392	0.515	-3.29116	0.515	-3.01448	0.515	-2.80249	0.646	-2.79415	0.515	-3.37182
0.515	-3.77254	1.133	-3.69047	1.197	-3.59876	0.773	-3.82155	2.558	-3.39388	1.942	-3.37832	3.705	-2.85957			0.516	-3.30901	0.516	-3.30826	0.516	-3.17531	0.516	-2.87068	0.516	-2.82496	0.516	-2.96231	1.12	-3.62215	0.516	-3.28058	0.516	-3.01661	0.516	-2.81427	0.647	-2.81879	0.516	-3.40848
0.516	-3.78174	1.134	-3.68016	1.198	-3.6197	0.774	-3.82456	2.559	-3.3894	1.943	-3.37489	3.706	-2.8542			0.517	-3.31077	0.517	-3.3066	0.517	-3.16639	0.517	-2.85777	0.517	-2.85456	0.517	-2.93223	1.121	-3.5977	0.517	-3.27565	0.517	-2.99372	0.517	-2.7986	0.648	-2.79466	0.517	-3.38848
0.517	-3.80062	1.135	-3.69737	1.199	-3.62923	0.775	-3.81517	2.56	-3.4046	1.944	-3.37606	3.707	-2.86416			0.518	-3.29154	0.518	-3.27961	0.518	-3.17096	0.518	-2.86635	0.518	-2.83	0.518	-2.99204	1.122	-3.61848	0.518	-3.26165	0.518	-3.04479	0.518	-2.79111	0.649	-2.79417	0.518	-3.38872
0.518	-3.78591	1.136	-3.69505	1.2	-3.62328	0.776	-3.83088	2.561	-3.38874	1.945	-3.36919	3.708	-2.85109			0.519	-3.29763	0.519	-3.28543	0.519	-3.18482	0.519	-2.86811	0.519	-2.837	0.519	-2.96761	1.123	-3.60932	0.519	-3.30007	0.519	-3.05349	0.519	-2.78622	0.65	-2.81569	0.519	-3.37773
0.519	-3.78279	1.137	-3.68784	1.201	-3.62481	0.777	-3.85458	2.562	-3.37989	1.946	-3.35691	3.709	-2.85577			0.52	-3.2835	0.52	-3.30382	0.52	-3.18942	0.52	-2.86864	0.52	-2.81469	0.52	-2.96869	1.124	-3.58887	0.52	-3.29951	0.52	-3.03577	0.52	-2.81545	0.651	-2.82168	0.52	-3.37056
0.52	-3.79131	1.138	-3.67939	1.202	-3.61516	0.778	-3.84175	2.563	-3.37721	1.947	-3.36606	3.71	-2.87336			0.521	-3.31818	0.521	-3.3081	0.521	-3.18559	0.521	-2.8678	0.521	-2.84918	0.521	-3.00595	1.125	-3.60183	0.521	-3.3121	0.521	-3.00121	0.521	-2.80829	0.652	-2.81952	0.521	-3.41439
0.521	-3.78624	1.139	-3.68389	1.203	-3.62797	0.779	-3.83662	2.564	-3.3782	1.948	-3.36458	3.711	-2.87544			0.522	-3.32558	0.522	-3.29377	0.522	-3.20109	0.522	-2.88978	0.522	-2.85319	0.522	-2.95343	1.126	-3.59022	0.522	-3.32486	0.522	-2.98429	0.522	-2.79567	0.653	-2.82656	0.522	-3.38824
0.522	-3.78636	1.14	-3.70836	1.204	-3.63025	0.78	-3.832	2.565	-3.40355	1.949	-3.38724	3.712	-2.86647			0.523	-3.33958	0.523	-3.29445	0.523	-3.17031	0.523	-2.87326	0.523	-2.84644	0.523	-2.9573	1.127	-3.60899	0.523	-3.28524	0.523	-3.02293	0.523	-2.79315	0.654	-2.81974	0.523	-3.37118
0.523	-3.77224	1.141	-3.69149	1.205	-3.61778	0.781	-3.81136	2.566	-3.39875	1.95	-3.36024	3.713	-2.8577			0.524	-3.34973	0.524	-3.3196	0.524	-3.17664	0.524	-2.87509	0.524	-2.84155	0.524	-2.97386	1.128	-3.6047	0.524	-3.29168	0.524	-3.00644	0.524	-2.83372	0.655	-2.79735	0.524	-3.40159
0.524	-3.78895	1.142	-3.68783	1.206	-3.6166	0.782	-3.82431	2.567	-3.39801	1.951	-3.36716	3.714	-2.85161			0.525	-3.3282	0.525	-3.30767	0.525	-3.19582	0.525	-2.85239	0.525	-2.84126	0.525	-2.9483	1.129	-3.6031	0.525	-3.33832	0.525	-3.03362	0.525	-2.80472	0.656	-2.81909	0.525	-3.41038
0.525	-3.76421	1.143	-3.68705	1.207	-3.61229	0.783	-3.83488	2.568	-3.37016	1.952	-3.36165	3.715	-2.84856			0.526	-3.31403	0.526	-3.3085	0.526	-3.19178	0.526	-2.87296	0.526	-2.85312	0.526	-2.99035	1.13	-3.62713	0.526	-3.30561	0.526	-3.01512	0.526	-2.80782	0.657	-2.79584	0.526	-3.399
0.526	-3.762	1.144	-3.68131	1.208	-3.61878	0.784	-3.83578	2.569	-3.39227	1.953	-3.36165	3.716	-2.85269			0.527	-3.3018	0.527	-3.32353	0.527	-3.1645	0.527	-2.87153	0.527	-2.88142	0.527	-2.97302	1.131	-3.59149	0.527	-3.32137	0.527	-3.03699	0.527	-2.82368	0.658	-2.82733	0.527	-3.41819
0.527	-3.77708	1.145	-3.6691	1.209	-3.60858	0.785	-3.83397	2.57	-3.39075	1.954	-3.38122	3.717	-2.84118			0.528	-3.32954	0.528	-3.32166	0.528	-3.18915	0.528	-2.88001	0.528	-2.85607	0.528	-2.98212	1.132	-3.5752	0.528	-3.2916	0.528	-3.00017	0.528	-2.79452	0.659	-2.83188	0.528	-3.42871
0.528	-3.77351	1.146	-3.69008	1.21	-3.60323	0.786	-3.83502	2.571	-3.40179	1.955	-3.3588	3.718	-2.8356			0.529	-3.30656	0.529	-3.31619	0.529	-3.1906	0.529	-2.89072	0.529	-2.84194	0.529	-2.99717	1.133	-3.59811	0.529	-3.32137	0.529	-3.03718	0.529	-2.81548	0.66	-2.82139	0.529	-3.41333
0.529	-3.78885	1.147	-3.69297	1.211	-3.58625	0.787	-3.85166	2.572	-3.39924	1.956	-3.36326	3.719	-2.83662			0.53	-3.28616	0.53	-3.32217	0.53	-3.18955	0.53	-2.87471	0.53	-2.83961	0.53	-2.9871	1.134	-3.62616	0.53	-3.28546	0.53	-3.06537	0.53	-2.81464	0.661	-2.8432	0.53	-3.42305
0.53	-3.78008	1.148	-3.67795	1.212	-3.61082	0.788	-3.84199	2.573	-3.39353	1.957	-3.38853	3.72	-2.86478			0.531	-3.28465	0.531	-3.30908	0.531	-3.19588	0.531	-2.89161	0.531	-2.86841	0.531	-2.98677	1.135	-3.64305	0.531	-3.32458	0.531	-3.02665	0.531	-2.81689	0.662	-2.836	0.531	-3.40203
0.531	-3.78928	1.149	-3.7028	1.213	-3.61638	0.789	-3.85275	2.574	-3.38149	1.958	-3.40834	3.721	-2.83905			0.532	-3.29641	0.532	-3.31491	0.532	-3.18082	0.532	-2.90027	0.532	-2.85808	0.532	-2.98955	1.136	-3.60912	0.532	-3.30464	0.532	-3.05745	0.532	-2.80604	0.663	-2.8335	0.532	-3.39657
0.532	-3.77612	1.15	-3.68269	1.214	-3.60294	0.79	-3.82987	2.575	-3.38794	1.959	-3.38807	3.722	-2.83586			0.533	-3.31774	0.533	-3.31257	0.533	-3.18931	0.533	-2.87676	0.533	-2.84105	0.533	-3.01224	1.137	-3.6229	0.533	-3.31821	0.533	-3.04083	0.533	-2.81609	0.664	-2.78828	0.533	-3.41366
0.533	-3.77303	1.151	-3.6736	1.215	-3.61187	0.791	-3.8396	2.576	-3.37388	1.96	-3.37832	3.723	-2.85311			0.534	-3.32904	0.534	-3.30552	0.534	-3.18876	0.534	-2.90228	0.534	-2.84918	0.534	-2.98877	1.138	-3.62079	0.534	-3.31609	0.534	-3.03906	0.534	-2.83506	0.665	-2.79293	0.534	-3.40891
0.534	-3.77275	1.152	-3.6809	1.216	-3.61337	0.792	-3.83372	2.577	-3.40881	1.961	-3.36088	3.724	-2.85036			0.535	-3.32649	0.535	-3.30351	0.535	-3.21115	0.535	-2.90054	0.535	-2.82753	0.535	-3.00267	1.139	-3.60418	0.535	-3.31481	0.535	-3.0484	0.535	-2.82924	0.666	-2.82432	0.535	-3.40343
0.535	-3.77562	1.153	-3.69528	1.217	-3.61382	0.793	-3.81847	2.578	-3.40431	1.962	-3.36724	3.725	-2.85727			0.536	-3.35087	0.536	-3.31367	0.536	-3.23613	0.536	-2.89801	0.536	-2.86279	0.536	-3.00013	1.14	-3.59279	0.536	-3.31106	0.536	-3.06137	0.536	-2.81215	0.667	-2.81954	0.536	-3.43829
0.536	-3.77908	1.154	-3.68293	1.218	-3.60453	0.794	-3.82893	2.579	-3.40529	1.963	-3.3756	3.726	-2.84579			0.537	-3.33352	0.537	-3.32525	0.537	-3.22798	0.537	-2.87097	0.537	-2.85109	0.537	-3.00051	1.141	-3.59075	0.537	-3.30741	0.537	-3.06726	0.537	-2.81014	0.668	-2.81864	0.537	-3.4404
0.537	-3.78699	1.155	-3.67912	1.219	-3.5998	0.795	-3.83895	2.58	-3.39225	1.964	-3.36691	3.727	-2.83193			0.538	-3.32909	0.538	-3.34156	0.538	-3.19774	0.538	-2.89285	0.538	-2.85332	0.538	-2.98117	1.142	-3.59334	0.538	-3.31991	0.538	-3.05925	0.538	-2.81135	0.669	-2.79012	0.538	-3.42223
0.538	-3.78278	1.156	-3.69102	1.22	-3.61033	0.796	-3.82811	2.581	-3.38792	1.965	-3.38179	3.728	-2.84884			0.539	-3.35757	0.539	-3.34606	0.539	-3.21829	0.539	-2.90153	0.539	-2.84526	0.539	-2.99784	1.143	-3.59165	0.539	-3.30265	0.539	-3.07086	0.539	-2.82737	0.67	-2.80353	0.539	-3.4322
0.539	-3.78563	1.157	-3.6793	1.221	-3.60989	0.797	-3.82074	2.582	-3.38479	1.966	-3.36269	3.729	-2.85889			0.54	-3.34627	0.54	-3.35886	0.54	-3.18148	0.54	-2.90016	0.54	-2.8438	0.54	-2.97719	1.144	-3.61462	0.54	-3.33278	0.54	-3.02878	0.54	-2.83374	0.671	-2.8221	0.54	-3.40734
0.54	-3.80083	1.158	-3.67492	1.222	-3.60365	0.798	-3.8535	2.583	-3.38035	1.967	-3.36071	3.73	-2.84026			0.541	-3.32803	0.541	-3.34535	0.541	-3.20644	0.541	-2.88357	0.541	-2.81282	0.541	-3.00052	1.145	-3.60713	0.541	-3.32643	0.541	-3.09762	0.541	-2.83137	0.672	-2.80073	0.541	-3.42061
0.541	-3.77997	1.159	-3.69848	1.223	-3.60797	0.799	-3.83435	2.584	-3.37497	1.968	-3.37832	3.731	-2.82907			0.542	-3.35551	0.542	-3.34739	0.542	-3.17965	0.542	-2.88	0.542	-2.84922	0.542	-2.98289	1.146	-3.60949	0.542	-3.31575	0.542	-3.06784	0.542	-2.83953	0.673	-2.83382	0.542	-3.43178
0.542	-3.78962	1.16	-3.68833	1.224	-3.63176	0.8	-3.83058	2.585	-3.38457	1.969	-3.39847	3.732	-2.83374			0.543	-3.33398	0.543	-3.36908	0.543	-3.18083	0.543	-2.87033	0.543	-2.80992	0.543	-2.9842	1.147	-3.62033	0.543	-3.30699	0.543	-3.06202	0.543	-2.81539	0.674	-2.82033	0.543	-3.41609
0.543	-3.77799	1.161	-3.69265	1.225	-3.63846	0.801	-3.8412	2.586	-3.38514	1.97	-3.37904	3.733	-2.84676			0.544	-3.34354	0.544	-3.37212	0.544	-3.18748	0.544	-2.86863	0.544	-2.81637	0.544	-2.98668	1.148	-3.63524	0.544	-3.3142	0.544	-3.07508	0.544	-2.83066	0.675	-2.80545	0.544	-3.43515
0.544	-3.77913	1.162	-3.67251	1.226	-3.6155	0.802	-3.85254	2.587	-3.3803	1.971	-3.35513	3.734	-2.86422			0.545	-3.34544	0.545	-3.36274	0.545	-3.21549	0.545	-2.90375	0.545	-2.851	0.545	-2.98642	1.149	-3.60341	0.545	-3.29307	0.545	-3.06221	0.545	-2.82309	0.676	-2.81588	0.545	-3.41628
0.545	-3.76331	1.163	-3.67939	1.227	-3.63042	0.803	-3.83899	2.588	-3.39661	1.972	-3.35646	3.735	-2.84363			0.546	-3.33702	0.546	-3.37198	0.546	-3.19465	0.546	-2.88378	0.546	-2.85015	0.546	-2.99045	1.15	-3.61613	0.546	-3.3243	0.546	-3.04741	0.546	-2.821	0.677	-2.82308	0.546	-3.42432
0.546	-3.74608	1.164	-3.69018	1.228	-3.60886	0.804	-3.81519	2.589	-3.40556	1.973	-3.38918	3.736	-2.82957			0.547	-3.36401	0.547	-3.36263	0.547	-3.20454	0.547	-2.90027	0.547	-2.827	0.547	-2.95648	1.151	-3.60195	0.547	-3.33969	0.547	-3.05592	0.547	-2.81686	0.678	-2.79252	0.547	-3.39984
0.547	-3.76373	1.165	-3.67712	1.229	-3.62088	0.805	-3.82337	2.59	-3.38019	1.974	-3.3617	3.737	-2.84735			0.548	-3.36691	0.548	-3.32442	0.548	-3.21703	0.548	-2.90499	0.548	-2.84559	0.548	-2.98142	1.152	-3.59886	0.548	-3.30956	0.548	-3.05914	0.548	-2.82793	0.679	-2.81253	0.548	-3.40916
0.548	-3.78722	1.166	-3.69945	1.23	-3.61941	0.806	-3.82183	2.591	-3.35951	1.975	-3.35148	3.738	-2.8561			0.549	-3.31978	0.549	-3.32606	0.549	-3.22628	0.549	-2.87358	0.549	-2.81052	0.549	-2.9898	1.153	-3.59957	0.549	-3.31061	0.549	-3.07027	0.549	-2.83728	0.68	-2.80348	0.549	-3.42032
0.549	-3.77995	1.167	-3.6868	1.231	-3.60734	0.807	-3.81505	2.592	-3.38623	1.976	-3.35927	3.739	-2.85057			0.55	-3.34235	0.55	-3.37229	0.55	-3.24373	0.55	-2.8821	0.55	-2.80749	0.55	-3.00853	1.154	-3.58674	0.55	-3.3479	0.55	-3.05697	0.55	-2.84319	0.681	-2.7897	0.55	-3.44201
0.55	-3.78939	1.168	-3.6927	1.232	-3.61849	0.808	-3.83735	2.593	-3.37103	1.977	-3.35594	3.74	-2.81715			0.551	-3.34328	0.551	-3.3324	0.551	-3.21217	0.551	-2.92409	0.551	-2.82588	0.551	-3.0077	1.155	-3.59514	0.551	-3.33616	0.551	-3.0461	0.551	-2.84208	0.682	-2.79558	0.551	-3.43017
0.551	-3.79172	1.169	-3.67692	1.233	-3.62564	0.809	-3.82124	2.594	-3.38627	1.978	-3.37129	3.741	-2.82951			0.552	-3.33118	0.552	-3.32651	0.552	-3.20481	0.552	-2.93285	0.552	-2.84909	0.552	-2.98703	1.156	-3.59072	0.552	-3.29907	0.552	-3.08104	0.552	-2.81554	0.683	-2.8158	0.552	-3.41093
0.552	-3.77862	1.17	-3.69141	1.234	-3.63884	0.81	-3.81848	2.595	-3.37525	1.979	-3.34863	3.742	-2.8132			0.553	-3.35097	0.553	-3.33115	0.553	-3.21592	0.553	-2.89815	0.553	-2.84839	0.553	-2.98492	1.157	-3.61044	0.553	-3.32788	0.553	-3.06585	0.553	-2.84587	0.684	-2.80055	0.553	-3.41622
0.553	-3.76483	1.171	-3.68301	1.235	-3.62766	0.811	-3.81967	2.596	-3.36642	1.98	-3.324	3.743	-2.83522			0.554	-3.32744	0.554	-3.31989	0.554	-3.23407	0.554	-2.91919	0.554	-2.86739	0.554	-3.00253	1.158	-3.60282	0.554	-3.3001	0.554	-3.05326	0.554	-2.83341	0.685	-2.80691	0.554	-3.41003
0.554	-3.77719	1.172	-3.66801	1.236	-3.60927	0.812	-3.81817	2.597	-3.38351	1.981	-3.36345	3.744	-2.83971			0.555	-3.34716	0.555	-3.34824	0.555	-3.25465	0.555	-2.89651	0.555	-2.85361	0.555	-3.01082	1.159	-3.56996	0.555	-3.29627	0.555	-3.05597	0.555	-2.82951	0.686	-2.78337	0.555	-3.44415
0.555	-3.7811	1.173	-3.67387	1.237	-3.60987	0.813	-3.82683	2.598	-3.38051	1.982	-3.36282	3.745	-2.84991			0.556	-3.34235	0.556	-3.33954	0.556	-3.22213	0.556	-2.87691	0.556	-2.84973	0.556	-2.99688	1.16	-3.58244	0.556	-3.32047	0.556	-3.05634	0.556	-2.82947	0.687	-2.81959	0.556	-3.45311
0.556	-3.75807	1.174	-3.68378	1.238	-3.61525	0.814	-3.82629	2.599	-3.38366	1.983	-3.35286	3.746	-2.82008			0.557	-3.32657	0.557	-3.35335	0.557	-3.2261	0.557	-2.92226	0.557	-2.85233	0.557	-3.01197	1.161	-3.58425	0.557	-3.30219	0.557	-3.03629	0.557	-2.80434	0.688	-2.81658	0.557	-3.433
0.557	-3.76257	1.175	-3.69518	1.239	-3.59966	0.815	-3.82593	2.6	-3.37074	1.984	-3.35306	3.747	-2.82609			0.558	-3.329	0.558	-3.37502	0.558	-3.22655	0.558	-2.92542	0.558	-2.86648	0.558	-2.97548	1.162	-3.6022	0.558	-3.28999	0.558	-3.05055	0.558	-2.82666	0.689	-2.79924	0.558	-3.42527
0.558	-3.77071	1.176	-3.69608	1.24	-3.60775	0.816	-3.82613	2.601	-3.37996	1.985	-3.35861	3.748	-2.82583			0.559	-3.35963	0.559	-3.33514	0.559	-3.25359	0.559	-2.92208	0.559	-2.89506	0.559	-2.96755	1.163	-3.58879	0.559	-3.28003	0.559	-3.06996	0.559	-2.82141	0.69	-2.78889	0.559	-3.44587
0.559	-3.76106	1.177	-3.67705	1.241	-3.61388	0.817	-3.82132	2.602	-3.38652	1.986	-3.35572	3.749	-2.81865			0.56	-3.33924	0.56	-3.34685	0.56	-3.2297	0.56	-2.90524	0.56	-2.83679	0.56	-2.96434	1.164	-3.62044	0.56	-3.31181	0.56	-3.02861	0.56	-2.81753	0.691	-2.80993	0.56	-3.42791
0.56	-3.7699	1.178	-3.67504	1.242	-3.61356	0.818	-3.81034	2.603	-3.35149	1.987	-3.34385	3.75	-2.82311			0.561	-3.38825	0.561	-3.36468	0.561	-3.2235	0.561	-2.90785	0.561	-2.83408	0.561	-3.00712	1.165	-3.58811	0.561	-3.33417	0.561	-3.05344	0.561	-2.8508	0.692	-2.79118	0.561	-3.43944
0.561	-3.77379	1.179	-3.69196	1.243	-3.617	0.819	-3.83187	2.604	-3.38096	1.988	-3.36296	3.751	-2.82363			0.562	-3.35948	0.562	-3.34526	0.562	-3.24309	0.562	-2.9135	0.562	-2.86728	0.562	-2.96303	1.166	-3.58002	0.562	-3.31375	0.562	-3.06062	0.562	-2.83694	0.693	-2.78906	0.562	-3.45618
0.562	-3.77606	1.18	-3.68294	1.244	-3.6205	0.82	-3.81611	2.605	-3.36376	1.989	-3.3597	3.752	-2.83844			0.563	-3.37165	0.563	-3.33628	0.563	-3.24197	0.563	-2.88972	0.563	-2.87151	0.563	-3.01037	1.167	-3.62296	0.563	-3.33771	0.563	-3.05785	0.563	-2.81989	0.694	-2.8021	0.563	-3.45179
0.563	-3.79387	1.181	-3.67288	1.245	-3.6052	0.821	-3.81583	2.606	-3.36605	1.99	-3.35378	3.753	-2.8327			0.564	-3.35237	0.564	-3.35894	0.564	-3.26126	0.564	-2.91301	0.564	-2.87655	0.564	-2.9874	1.168	-3.61031	0.564	-3.33338	0.564	-3.07036	0.564	-2.8241	0.695	-2.81894	0.564	-3.44878
0.564	-3.77667	1.182	-3.68126	1.246	-3.6098	0.822	-3.8355	2.607	-3.37052	1.991	-3.35622	3.754	-2.81719			0.565	-3.35444	0.565	-3.35663	0.565	-3.25869	0.565	-2.90035	0.565	-2.86133	0.565	-2.994	1.169	-3.6084	0.565	-3.31063	0.565	-3.07072	0.565	-2.84406	0.696	-2.81913	0.565	-3.44264
0.565	-3.79498	1.183	-3.68387	1.247	-3.59312	0.823	-3.79621	2.608	-3.39321	1.992	-3.36022	3.755	-2.82004			0.566	-3.37185	0.566	-3.36727	0.566	-3.23667	0.566	-2.91746	0.566	-2.83814	0.566	-2.98261	1.17	-3.59893	0.566	-3.28272	0.566	-3.07093	0.566	-2.84252	0.697	-2.82877	0.566	-3.45915
0.566	-3.7684	1.184	-3.67225	1.248	-3.5919	0.824	-3.82885	2.609	-3.38313	1.993	-3.34945	3.756	-2.80979			0.567	-3.38782	0.567	-3.39959	0.567	-3.24647	0.567	-2.92886	0.567	-2.87324	0.567	-2.97767	1.171	-3.60245	0.567	-3.28314	0.567	-3.0599	0.567	-2.83761	0.698	-2.79292	0.567	-3.44306
0.567	-3.76527	1.185	-3.68995	1.249	-3.59672	0.825	-3.82218	2.61	-3.36994	1.994	-3.36672	3.757	-2.80641			0.568	-3.37449	0.568	-3.3822	0.568	-3.24439	0.568	-2.91414	0.568	-2.87699	0.568	-2.97173	1.172	-3.61883	0.568	-3.31439	0.568	-3.06241	0.568	-2.84561	0.699	-2.78918	0.568	-3.44568
0.568	-3.77644	1.186	-3.67281	1.25	-3.60467	0.826	-3.83212	2.611	-3.36795	1.995	-3.35296	3.758	-2.84784			0.569	-3.37412	0.569	-3.37982	0.569	-3.2305	0.569	-2.91437	0.569	-2.8797	0.569	-2.98044	1.173	-3.61616	0.569	-3.33438	0.569	-3.03796	0.569	-2.85105	0.7	-2.78282	0.569	-3.40715
0.569	-3.76363	1.187	-3.66645	1.251	-3.60514	0.827	-3.82292	2.612	-3.37762	1.996	-3.3512	3.759	-2.83668			0.57	-3.35819	0.57	-3.39138	0.57	-3.20896	0.57	-2.91513	0.57	-2.8957	0.57	-3.00294	1.174	-3.60728	0.57	-3.32619	0.57	-3.05402	0.57	-2.85283	0.701	-2.7761	0.57	-3.42067
0.57	-3.75921	1.188	-3.67186	1.252	-3.60678	0.828	-3.81323	2.613	-3.37008	1.997	-3.37489	3.76	-2.83797			0.571	-3.34277	0.571	-3.39314	0.571	-3.24163	0.571	-2.94164	0.571	-2.85994	0.571	-2.99082	1.175	-3.6116	0.571	-3.33221	0.571	-3.05734	0.571	-2.85127	0.702	-2.79075	0.571	-3.45694
0.571	-3.77717	1.189	-3.68008	1.253	-3.59041	0.829	-3.82811	2.614	-3.3721	1.998	-3.35118	3.761	-2.81415			0.572	-3.37311	0.572	-3.39149	0.572	-3.23803	0.572	-2.91428	0.572	-2.85822	0.572	-2.98103	1.176	-3.59978	0.572	-3.33843	0.572	-3.08983	0.572	-2.8473	0.703	-2.80671	0.572	-3.46836
0.572	-3.76283	1.19	-3.7076	1.254	-3.60471	0.83	-3.82093	2.615	-3.36523	1.999	-3.33703	3.762	-2.84027			0.573	-3.37225	0.573	-3.39717	0.573	-3.24284	0.573	-2.91471	0.573	-2.84784	0.573	-2.99232	1.177	-3.6116	0.573	-3.32907	0.573	-3.05599	0.573	-2.8542	0.704	-2.8189	0.573	-3.46013
0.573	-3.76253	1.191	-3.68351	1.255	-3.60065	0.831	-3.8469	2.616	-3.37304	2	-3.35703	3.763	-2.84491			0.574	-3.3925	0.574	-3.3908	0.574	-3.2525	0.574	-2.92667	0.574	-2.86395	0.574	-2.99986	1.178	-3.60184	0.574	-3.30612	0.574	-3.06837	0.574	-2.8221	0.705	-2.79936	0.574	-3.42138
0.574	-3.77294	1.192	-3.66567	1.256	-3.61115	0.832	-3.83401	2.617	-3.3698	2.001	-3.37358	3.764	-2.83835			0.575	-3.36639	0.575	-3.38418	0.575	-3.27727	0.575	-2.94902	0.575	-2.87	0.575	-2.98563	1.179	-3.59889	0.575	-3.328	0.575	-3.09598	0.575	-2.82418	0.706	-2.79026	0.575	-3.52554
0.575	-3.76869	1.193	-3.6634	1.257	-3.61385	0.833	-3.83898	2.618	-3.37158	2.002	-3.36271	3.765	-2.82363			0.576	-3.40622	0.576	-3.38314	0.576	-3.23142	0.576	-2.93071	0.576	-2.89157	0.576	-2.98145	1.18	-3.60496	0.576	-3.33844	0.576	-3.06992	0.576	-2.84759	0.707	-2.80982	0.576	-3.4593
0.576	-3.75549	1.194	-3.66669	1.258	-3.61944	0.834	-3.82449	2.619	-3.3756	2.003	-3.35711	3.766	-2.82906			0.577	-3.39094	0.577	-3.40811	0.577	-3.24916	0.577	-2.92078	0.577	-2.87108	0.577	-2.98257	1.181	-3.5931	0.577	-3.32373	0.577	-3.09905	0.577	-2.83326	0.708	-2.77512	0.577	-3.45505
0.577	-3.7646	1.195	-3.68938	1.259	-3.61086	0.835	-3.82478	2.62	-3.34212	2.004	-3.35454	3.767	-2.82557			0.578	-3.38215	0.578	-3.38476	0.578	-3.25992	0.578	-2.93647	0.578	-2.86542	0.578	-3.01271	1.182	-3.62361	0.578	-3.31077	0.578	-3.09747	0.578	-2.81989	0.709	-2.79182	0.578	-3.45458
0.578	-3.78135	1.196	-3.67001	1.26	-3.61105	0.836	-3.83253	2.621	-3.35409	2.005	-3.34573	3.768	-2.83228			0.579	-3.40511	0.579	-3.39799	0.579	-3.26888	0.579	-2.92648	0.579	-2.8526	0.579	-2.98275	1.183	-3.62881	0.579	-3.32396	0.579	-3.08066	0.579	-2.82384	0.71	-2.81199	0.579	-3.46199
0.579	-3.78931	1.197	-3.66925	1.261	-3.60818	0.837	-3.83168	2.622	-3.36579	2.006	-3.36388	3.769	-2.82439			0.58	-3.38607	0.58	-3.39522	0.58	-3.23508	0.58	-2.90045	0.58	-2.84594	0.58	-2.97975	1.184	-3.61615	0.58	-3.31904	0.58	-3.05821	0.58	-2.81863	0.711	-2.81185	0.58	-3.48088
0.58	-3.76718	1.198	-3.6652	1.262	-3.60519	0.838	-3.83194	2.623	-3.384	2.007	-3.36429	3.77	-2.83133			0.581	-3.38034	0.581	-3.40827	0.581	-3.25989	0.581	-2.92963	0.581	-2.87504	0.581	-2.99211	1.185	-3.63476	0.581	-3.33715	0.581	-3.05506	0.581	-2.8279	0.712	-2.78297	0.581	-3.46579
0.581	-3.76786	1.199	-3.68144	1.263	-3.6075	0.839	-3.82398	2.624	-3.3925	2.008	-3.35701	3.771	-2.81481			0.582	-3.38995	0.582	-3.38954	0.582	-3.24483	0.582	-2.90299	0.582	-2.85693	0.582	-3.00042	1.186	-3.6255	0.582	-3.32699	0.582	-3.11316	0.582	-2.82579	0.713	-2.79342	0.582	-3.48105
0.582	-3.76565	1.2	-3.66619	1.264	-3.61298	0.84	-3.81549	2.625	-3.36293	2.009	-3.36585	3.772	-2.79972			0.583	-3.40267	0.583	-3.38782	0.583	-3.2624	0.583	-2.92304	0.583	-2.86277	0.583	-2.99311	1.187	-3.60286	0.583	-3.3105	0.583	-3.11324	0.583	-2.81941	0.714	-2.80108	0.583	-3.43387
0.583	-3.78178	1.201	-3.66977	1.265	-3.6189	0.841	-3.83355	2.626	-3.35369	2.01	-3.35408	3.773	-2.79723			0.584	-3.3692	0.584	-3.40451	0.584	-3.24991	0.584	-2.94865	0.584	-2.85964	0.584	-2.99425	1.188	-3.60374	0.584	-3.34941	0.584	-3.08545	0.584	-2.80926	0.715	-2.80883	0.584	-3.47963
0.584	-3.76633	1.202	-3.65269	1.266	-3.6249	0.842	-3.8371	2.627	-3.36399	2.011	-3.34556	3.774	-2.82961			0.585	-3.36925	0.585	-3.36916	0.585	-3.24906	0.585	-2.92883	0.585	-2.85449	0.585	-2.98758	1.189	-3.61857	0.585	-3.34951	0.585	-3.1044	0.585	-2.83825	0.716	-2.80884	0.585	-3.44977
0.585	-3.76843	1.203	-3.66852	1.267	-3.61835	0.843	-3.81947	2.628	-3.35599	2.012	-3.35285	3.775	-2.82759			0.586	-3.35563	0.586	-3.40016	0.586	-3.25558	0.586	-2.95778	0.586	-2.85654	0.586	-3.02716	1.19	-3.60633	0.586	-3.34826	0.586	-3.08063	0.586	-2.82088	0.717	-2.80734	0.586	-3.47111
0.586	-3.77011	1.204	-3.68882	1.268	-3.61325	0.844	-3.79225	2.629	-3.34564	2.013	-3.36644	3.776	-2.83262			0.587	-3.38809	0.587	-3.41225	0.587	-3.23564	0.587	-2.9504	0.587	-2.83154	0.587	-2.9819	1.191	-3.5862	0.587	-3.31666	0.587	-3.07951	0.587	-2.85756	0.718	-2.81289	0.587	-3.48233
0.587	-3.79273	1.205	-3.66897	1.269	-3.58975	0.845	-3.81793	2.63	-3.35616	2.014	-3.35382	3.777	-2.82888			0.588	-3.42053	0.588	-3.43888	0.588	-3.23761	0.588	-2.93753	0.588	-2.87508	0.588	-3.00272	1.192	-3.59751	0.588	-3.34328	0.588	-3.09298	0.588	-2.84665	0.719	-2.81979	0.588	-3.46041
0.588	-3.77033	1.206	-3.67047	1.27	-3.59226	0.846	-3.82247	2.631	-3.37555	2.015	-3.36337	3.778	-2.83312			0.589	-3.40781	0.589	-3.37567	0.589	-3.25266	0.589	-2.96262	0.589	-2.88771	0.589	-3.00457	1.193	-3.58752	0.589	-3.3424	0.589	-3.1151	0.589	-2.84272	0.72	-2.81109	0.589	-3.44397
0.589	-3.75226	1.207	-3.68668	1.271	-3.60734	0.847	-3.82527	2.632	-3.36505	2.016	-3.34657	3.779	-2.83245			0.59	-3.37931	0.59	-3.3952	0.59	-3.28124	0.59	-2.9407	0.59	-2.85312	0.59	-2.9923	1.194	-3.6055	0.59	-3.34786	0.59	-3.10639	0.59	-2.82089	0.721	-2.79826	0.59	-3.45089
0.59	-3.75674	1.208	-3.68036	1.272	-3.58859	0.848	-3.81133	2.633	-3.36082	2.017	-3.35044	3.78	-2.82774			0.591	-3.36151	0.591	-3.40055	0.591	-3.26208	0.591	-2.95842	0.591	-2.85126	0.591	-2.99728	1.195	-3.58831	0.591	-3.33689	0.591	-3.12033	0.591	-2.85326	0.722	-2.81378	0.591	-3.45982
0.591	-3.77215	1.209	-3.68232	1.273	-3.6345	0.849	-3.83263	2.634	-3.37759	2.018	-3.35726	3.781	-2.83557			0.592	-3.38542	0.592	-3.40201	0.592	-3.26474	0.592	-2.93205	0.592	-2.86609	0.592	-3.00122	1.196	-3.60026	0.592	-3.34773	0.592	-3.10209	0.592	-2.83671	0.723	-2.7899	0.592	-3.45601
0.592	-3.80553	1.21	-3.67918	1.274	-3.6184	0.85	-3.81758	2.635	-3.36032	2.019	-3.34706	3.782	-2.82045			0.593	-3.38214	0.593	-3.40873	0.593	-3.28071	0.593	-2.94373	0.593	-2.85469	0.593	-3.0057	1.197	-3.58796	0.593	-3.33628	0.593	-3.11546	0.593	-2.85925	0.724	-2.7847	0.593	-3.46368
0.593	-3.78254	1.211	-3.66314	1.275	-3.60861	0.851	-3.80578	2.636	-3.35879	2.02	-3.35992	3.783	-2.81766			0.594	-3.37487	0.594	-3.38923	0.594	-3.2529	0.594	-2.93644	0.594	-2.85707	0.594	-3.01276	1.198	-3.55711	0.594	-3.31214	0.594	-3.11669	0.594	-2.84967	0.725	-2.76384	0.594	-3.49004
0.594	-3.79641	1.212	-3.66157	1.276	-3.5953	0.852	-3.8136	2.637	-3.37309	2.021	-3.34654	3.784	-2.79979			0.595	-3.39891	0.595	-3.41054	0.595	-3.26391	0.595	-2.92614	0.595	-2.85715	0.595	-3.00055	1.199	-3.58667	0.595	-3.32886	0.595	-3.10034	0.595	-2.8784	0.726	-2.8155	0.595	-3.46095
0.595	-3.76731	1.213	-3.64779	1.277	-3.59333	0.853	-3.80253	2.638	-3.37084	2.022	-3.34599	3.785	-2.81142			0.596	-3.39988	0.596	-3.39437	0.596	-3.24992	0.596	-2.93195	0.596	-2.84502	0.596	-3.0146	1.2	-3.59825	0.596	-3.32603	0.596	-3.10821	0.596	-2.86332	0.727	-2.82125	0.596	-3.47584
0.596	-3.74504	1.214	-3.67582	1.278	-3.60434	0.854	-3.81566	2.639	-3.36572	2.023	-3.3616	3.786	-2.8475			0.597	-3.38441	0.597	-3.41355	0.597	-3.24301	0.597	-2.93631	0.597	-2.87233	0.597	-2.99723	1.201	-3.59983	0.597	-3.30867	0.597	-3.11996	0.597	-2.87546	0.728	-2.78916	0.597	-3.48101
0.597	-3.77144	1.215	-3.67734	1.279	-3.60653	0.855	-3.81472	2.64	-3.36887	2.024	-3.3565	3.787	-2.82595			0.598	-3.38633	0.598	-3.42542	0.598	-3.21925	0.598	-2.91696	0.598	-2.86484	0.598	-2.99509	1.202	-3.59828	0.598	-3.32527	0.598	-3.13307	0.598	-2.87095	0.729	-2.77204	0.598	-3.49477
0.598	-3.76813	1.216	-3.69287	1.28	-3.59878	0.856	-3.81439	2.641	-3.35985	2.025	-3.34318	3.788	-2.82533			0.599	-3.41457	0.599	-3.40292	0.599	-3.26775	0.599	-2.94509	0.599	-2.89318	0.599	-3.0096	1.203	-3.56974	0.599	-3.29377	0.599	-3.10688	0.599	-2.89109	0.73	-2.80426	0.599	-3.50182
0.599	-3.78997	1.217	-3.66939	1.281	-3.61286	0.857	-3.8028	2.642	-3.35492	2.026	-3.34693	3.789	-2.81809			0.6	-3.40021	0.6	-3.38998	0.6	-3.23153	0.6	-2.92183	0.6	-2.87927	0.6	-3.02053	1.204	-3.58522	0.6	-3.32992	0.6	-3.09468	0.6	-2.89314	0.731	-2.79395	0.6	-3.47406
0.6	-3.78556	1.218	-3.67664	1.282	-3.6125	0.858	-3.81123	2.643	-3.34026	2.027	-3.35993	3.79	-2.82304			0.601	-3.35291	0.601	-3.41042	0.601	-3.25366	0.601	-2.92335	0.601	-2.88828	0.601	-3.00398	1.205	-3.61694	0.601	-3.29549	0.601	-3.10054	0.601	-2.85769	0.732	-2.81399	0.601	-3.50511
0.601	-3.78135	1.219	-3.68759	1.283	-3.60417	0.859	-3.80644	2.644	-3.34779	2.028	-3.34619	3.791	-2.82698			0.602	-3.36321	0.602	-3.38817	0.602	-3.24651	0.602	-2.93211	0.602	-2.884	0.602	-2.96065	1.206	-3.59768	0.602	-3.31776	0.602	-3.1139	0.602	-2.84132	0.733	-2.80256	0.602	-3.47544
0.602	-3.77062	1.22	-3.68843	1.284	-3.601	0.86	-3.8036	2.645	-3.33029	2.029	-3.35196	3.792	-2.82097			0.603	-3.38465	0.603	-3.40825	0.603	-3.23918	0.603	-2.92518	0.603	-2.87643	0.603	-2.96421	1.207	-3.57989	0.603	-3.33129	0.603	-3.11596	0.603	-2.85698	0.734	-2.80563	0.603	-3.47796
0.603	-3.78007	1.221	-3.66559	1.285	-3.59093	0.861	-3.81384	2.646	-3.35936	2.03	-3.36789	3.793	-2.82406			0.604	-3.38427	0.604	-3.40309	0.604	-3.26646	0.604	-2.95193	0.604	-2.86736	0.604	-2.96031	1.208	-3.56577	0.604	-3.34109	0.604	-3.09975	0.604	-2.83187	0.735	-2.82401	0.604	-3.49174
0.604	-3.78055	1.222	-3.6995	1.286	-3.58671	0.862	-3.81497	2.647	-3.34514	2.031	-3.34026	3.794	-2.80711			0.605	-3.39365	0.605	-3.40678	0.605	-3.2509	0.605	-2.94062	0.605	-2.86655	0.605	-2.99818	1.209	-3.61134	0.605	-3.30071	0.605	-3.09176	0.605	-2.85821	0.736	-2.80435	0.605	-3.5003
0.605	-3.76771	1.223	-3.6799	1.287	-3.58668	0.863	-3.79566	2.648	-3.34714	2.032	-3.32971	3.795	-2.80687			0.606	-3.40587	0.606	-3.38001	0.606	-3.23427	0.606	-2.95516	0.606	-2.86909	0.606	-2.96043	1.21	-3.59882	0.606	-3.30024	0.606	-3.09809	0.606	-2.87645	0.737	-2.81237	0.606	-3.47261
0.606	-3.7666	1.224	-3.68287	1.288	-3.59177	0.864	-3.80726	2.649	-3.35231	2.033	-3.35455	3.796	-2.81873			0.607	-3.40126	0.607	-3.35858	0.607	-3.24286	0.607	-2.94828	0.607	-2.85094	0.607	-2.93398	1.211	-3.597	0.607	-3.29543	0.607	-3.1292	0.607	-2.8503	0.738	-2.8116	0.607	-3.44915
0.607	-3.7856	1.225	-3.6822	1.289	-3.59044	0.865	-3.79368	2.65	-3.34574	2.034	-3.3438	3.797	-2.82908			0.608	-3.41039	0.608	-3.39101	0.608	-3.26699	0.608	-2.94067	0.608	-2.86399	0.608	-2.99378	1.212	-3.60334	0.608	-3.34318	0.608	-3.11598	0.608	-2.86204	0.739	-2.78105	0.608	-3.47478
0.608	-3.76594	1.226	-3.66629	1.29	-3.59737	0.866	-3.81178	2.651	-3.35368	2.035	-3.33002	3.798	-2.81867			0.609	-3.39693	0.609	-3.40099	0.609	-3.25195	0.609	-2.94427	0.609	-2.88014	0.609	-2.98963	1.213	-3.59246	0.609	-3.3375	0.609	-3.09941	0.609	-2.86637	0.74	-2.81421	0.609	-3.49178
0.609	-3.77282	1.227	-3.67306	1.291	-3.60273	0.867	-3.80209	2.652	-3.37255	2.036	-3.35247	3.799	-2.81834			0.61	-3.42126	0.61	-3.40014	0.61	-3.24733	0.61	-2.95965	0.61	-2.85954	0.61	-2.98915	1.214	-3.57588	0.61	-3.33306	0.61	-3.11499	0.61	-2.88044	0.741	-2.79865	0.61	-3.47773
0.61	-3.77737	1.228	-3.67582	1.292	-3.60521	0.868	-3.82849	2.653	-3.35696	2.037	-3.35282	3.8	-2.81247			0.611	-3.39161	0.611	-3.39943	0.611	-3.27219	0.611	-2.94576	0.611	-2.87417	0.611	-2.99152	1.215	-3.58294	0.611	-3.33934	0.611	-3.13373	0.611	-2.85602	0.742	-2.79949	0.611	-3.51187
0.611	-3.7822	1.229	-3.67551	1.293	-3.61259	0.869	-3.81267	2.654	-3.35446	2.038	-3.35475	3.801	-2.84303			0.612	-3.41073	0.612	-3.42427	0.612	-3.23934	0.612	-2.96815	0.612	-2.86123	0.612	-3.00966	1.216	-3.58403	0.612	-3.33903	0.612	-3.10183	0.612	-2.86901	0.743	-2.79775	0.612	-3.47829
0.612	-3.7764	1.23	-3.65264	1.294	-3.6137	0.87	-3.82388	2.655	-3.35204	2.039	-3.34618	3.802	-2.82117			0.613	-3.37583	0.613	-3.40524	0.613	-3.23099	0.613	-2.94321	0.613	-2.88658	0.613	-2.98555	1.217	-3.58729	0.613	-3.31399	0.613	-3.146	0.613	-2.86303	0.744	-2.81356	0.613	-3.48981
0.613	-3.77324	1.231	-3.68175	1.295	-3.60411	0.871	-3.82242	2.656	-3.35459	2.04	-3.32798	3.803	-2.82095			0.614	-3.36272	0.614	-3.41605	0.614	-3.23872	0.614	-2.9514	0.614	-2.87402	0.614	-3.0036	1.218	-3.58933	0.614	-3.33567	0.614	-3.10082	0.614	-2.86446	0.745	-2.8198	0.614	-3.47864
0.614	-3.7695	1.232	-3.65806	1.296	-3.56691	0.872	-3.82005	2.657	-3.35752	2.041	-3.34332	3.804	-2.81187			0.615	-3.40393	0.615	-3.41611	0.615	-3.24512	0.615	-2.95195	0.615	-2.8416	0.615	-3.01502	1.219	-3.60205	0.615	-3.30862	0.615	-3.13581	0.615	-2.86994	0.746	-2.81882	0.615	-3.49965
0.615	-3.76537	1.233	-3.68218	1.297	-3.59978	0.873	-3.80413	2.658	-3.3716	2.042	-3.37378	3.805	-2.81161			0.616	-3.38	0.616	-3.42103	0.616	-3.22981	0.616	-2.96842	0.616	-2.87087	0.616	-2.97582	1.22	-3.59941	0.616	-3.34158	0.616	-3.13749	0.616	-2.86358	0.747	-2.8064	0.616	-3.49536
0.616	-3.79175	1.234	-3.68817	1.298	-3.60304	0.874	-3.82166	2.659	-3.36122	2.043	-3.35029	3.806	-2.82719			0.617	-3.39807	0.617	-3.3829	0.617	-3.24198	0.617	-2.96424	0.617	-2.89189	0.617	-3.00779	1.221	-3.56558	0.617	-3.29697	0.617	-3.12848	0.617	-2.87109	0.748	-2.8375	0.617	-3.51383
0.617	-3.78071	1.235	-3.68167	1.299	-3.59862	0.875	-3.80592	2.66	-3.33681	2.044	-3.35453	3.807	-2.8223			0.618	-3.42022	0.618	-3.40492	0.618	-3.23668	0.618	-2.94667	0.618	-2.88033	0.618	-2.98979	1.222	-3.57001	0.618	-3.30381	0.618	-3.11868	0.618	-2.87752	0.749	-2.80586	0.618	-3.51132
0.618	-3.75305	1.236	-3.66543	1.3	-3.59656	0.876	-3.80689	2.661	-3.34332	2.045	-3.35169	3.808	-2.81164			0.619	-3.42552	0.619	-3.45127	0.619	-3.2448	0.619	-2.95737	0.619	-2.89076	0.619	-2.94966	1.223	-3.59139	0.619	-3.30955	0.619	-3.1085	0.619	-2.88048	0.75	-2.82055	0.619	-3.48377
0.619	-3.76399	1.237	-3.66471	1.301	-3.59601	0.877	-3.80902	2.662	-3.35223	2.046	-3.34749	3.809	-2.82172			0.62	-3.41427	0.62	-3.44423	0.62	-3.27126	0.62	-2.98559	0.62	-2.87412	0.62	-2.97319	1.224	-3.59486	0.62	-3.32611	0.62	-3.12124	0.62	-2.85776	0.751	-2.7989	0.62	-3.51133
0.62	-3.77516	1.238	-3.67732	1.302	-3.59701	0.878	-3.79177	2.663	-3.32918	2.047	-3.34573	3.81	-2.81936			0.621	-3.40839	0.621	-3.41319	0.621	-3.26684	0.621	-2.94627	0.621	-2.87232	0.621	-2.99589	1.225	-3.60308	0.621	-3.35365	0.621	-3.09844	0.621	-2.85774	0.752	-2.80591	0.621	-3.51157
0.621	-3.77643	1.239	-3.66371	1.303	-3.62099	0.879	-3.79699	2.664	-3.30599	2.048	-3.33948	3.811	-2.80403			0.622	-3.43478	0.622	-3.40836	0.622	-3.27183	0.622	-2.94155	0.622	-2.8846	0.622	-2.98782	1.226	-3.6018	0.622	-3.31078	0.622	-3.11174	0.622	-2.84832	0.753	-2.78477	0.622	-3.50222
0.622	-3.77501	1.24	-3.67508	1.304	-3.59982	0.88	-3.81964	2.665	-3.33509	2.049	-3.336	3.812	-2.80839			0.623	-3.44061	0.623	-3.41	0.623	-3.24274	0.623	-2.94511	0.623	-2.89091	0.623	-2.99343	1.227	-3.60214	0.623	-3.32653	0.623	-3.09207	0.623	-2.86796	0.754	-2.77241	0.623	-3.50101
0.623	-3.77163	1.241	-3.69179	1.305	-3.59659	0.881	-3.83437	2.666	-3.33994	2.05	-3.35167	3.813	-2.80418			0.624	-3.40356	0.624	-3.40522	0.624	-3.26279	0.624	-2.94205	0.624	-2.87945	0.624	-2.9788	1.228	-3.56932	0.624	-3.32452	0.624	-3.11385	0.624	-2.90335	0.755	-2.77208	0.624	-3.46526
0.624	-3.77217	1.242	-3.66583	1.306	-3.60195	0.882	-3.81132	2.667	-3.33932	2.051	-3.34788	3.814	-2.81897			0.625	-3.41137	0.625	-3.41827	0.625	-3.26297	0.625	-2.95102	0.625	-2.86335	0.625	-2.96772	1.229	-3.61332	0.625	-3.31507	0.625	-3.11744	0.625	-2.85949	0.756	-2.78836	0.625	-3.50942
0.625	-3.76702	1.243	-3.64936	1.307	-3.6092	0.883	-3.81676	2.668	-3.35595	2.052	-3.35765	3.815	-2.83176			0.626	-3.39979	0.626	-3.40932	0.626	-3.27927	0.626	-2.92247	0.626	-2.86437	0.626	-2.98573	1.23	-3.5999	0.626	-3.34903	0.626	-3.11827	0.626	-2.82065	0.757	-2.80469	0.626	-3.50041
0.626	-3.78588	1.244	-3.64818	1.308	-3.58788	0.884	-3.82304	2.669	-3.35924	2.053	-3.35768	3.816	-2.81548			0.627	-3.42317	0.627	-3.40609	0.627	-3.28595	0.627	-2.93651	0.627	-2.86389	0.627	-3.02689	1.231	-3.59914	0.627	-3.36675	0.627	-3.12007	0.627	-2.86347	0.758	-2.8048	0.627	-3.48985
0.627	-3.7914	1.245	-3.65637	1.309	-3.59106	0.885	-3.81308	2.67	-3.35346	2.054	-3.36406	3.817	-2.83131			0.628	-3.40727	0.628	-3.38652	0.628	-3.27105	0.628	-2.9428	0.628	-2.84367	0.628	-3.00318	1.232	-3.57759	0.628	-3.29989	0.628	-3.13348	0.628	-2.87198	0.759	-2.77931	0.628	-3.48665
0.628	-3.78185	1.246	-3.66287	1.31	-3.58592	0.886	-3.79112	2.671	-3.33491	2.055	-3.3568	3.818	-2.80065			0.629	-3.40416	0.629	-3.39151	0.629	-3.27188	0.629	-2.91678	0.629	-2.87301	0.629	-3.01996	1.233	-3.5957	0.629	-3.32975	0.629	-3.11079	0.629	-2.87985	0.76	-2.80135	0.629	-3.49636
0.629	-3.76112	1.247	-3.67297	1.311	-3.57153	0.887	-3.77642	2.672	-3.34812	2.056	-3.34551	3.819	-2.80689			0.63	-3.42734	0.63	-3.42044	0.63	-3.26101	0.63	-2.92997	0.63	-2.86967	0.63	-3.01697	1.234	-3.63463	0.63	-3.30845	0.63	-3.11331	0.63	-2.83389	0.761	-2.78134	0.63	-3.53198
0.63	-3.77601	1.248	-3.6693	1.312	-3.58404	0.888	-3.80988	2.673	-3.36599	2.057	-3.34913	3.82	-2.81688			0.631	-3.40647	0.631	-3.4098	0.631	-3.27083	0.631	-2.96039	0.631	-2.85395	0.631	-2.98938	1.235	-3.59848	0.631	-3.29841	0.631	-3.12855	0.631	-2.87232	0.762	-2.80561	0.631	-3.51503
0.631	-3.7712	1.249	-3.64804	1.313	-3.57889	0.889	-3.80693	2.674	-3.36403	2.058	-3.35323	3.821	-2.80824			0.632	-3.38168	0.632	-3.42858	0.632	-3.27436	0.632	-2.96842	0.632	-2.85224	0.632	-2.9915	1.236	-3.59203	0.632	-3.3126	0.632	-3.11958	0.632	-2.86284	0.763	-2.78097	0.632	-3.52618
0.632	-3.78017	1.25	-3.66627	1.314	-3.58918	0.89	-3.81726	2.675	-3.35043	2.059	-3.35934	3.822	-2.80966			0.633	-3.38541	0.633	-3.44624	0.633	-3.28867	0.633	-2.96784	0.633	-2.86353	0.633	-2.96507	1.237	-3.61272	0.633	-3.2993	0.633	-3.11618	0.633	-2.90173	0.764	-2.78621	0.633	-3.50418
0.633	-3.77462	1.251	-3.67479	1.315	-3.60153	0.891	-3.82379	2.676	-3.33937	2.06	-3.323	3.823	-2.791			0.634	-3.44372	0.634	-3.41107	0.634	-3.29037	0.634	-2.95899	0.634	-2.87878	0.634	-2.97913	1.238	-3.56927	0.634	-3.34135	0.634	-3.09213	0.634	-2.87089	0.765	-2.80865	0.634	-3.5386
0.634	-3.77066	1.252	-3.67114	1.316	-3.60786	0.892	-3.80541	2.677	-3.32889	2.061	-3.33638	3.824	-2.79244			0.635	-3.43092	0.635	-3.41587	0.635	-3.28626	0.635	-2.9673	0.635	-2.8754	0.635	-2.97087	1.239	-3.57352	0.635	-3.35655	0.635	-3.14728	0.635	-2.89056	0.766	-2.78763	0.635	-3.53117
0.635	-3.75846	1.253	-3.66776	1.317	-3.61355	0.893	-3.80396	2.678	-3.34204	2.062	-3.34195	3.825	-2.83403			0.636	-3.435	0.636	-3.43628	0.636	-3.26416	0.636	-2.93496	0.636	-2.86863	0.636	-2.9921	1.24	-3.56357	0.636	-3.33153	0.636	-3.13207	0.636	-2.87088	0.767	-2.79704	0.636	-3.48279
0.636	-3.76404	1.254	-3.67349	1.318	-3.59044	0.894	-3.80473	2.679	-3.34695	2.063	-3.34819	3.826	-2.83193			0.637	-3.41645	0.637	-3.41927	0.637	-3.2504	0.637	-2.97444	0.637	-2.86481	0.637	-2.97796	1.241	-3.5753	0.637	-3.32174	0.637	-3.12784	0.637	-2.89203	0.768	-2.82742	0.637	-3.54116
0.637	-3.78737	1.255	-3.67226	1.319	-3.59278	0.895	-3.80104	2.68	-3.33644	2.064	-3.35637	3.827	-2.8213			0.638	-3.40206	0.638	-3.42021	0.638	-3.27895	0.638	-2.95337	0.638	-2.87854	0.638	-2.98831	1.242	-3.59146	0.638	-3.30832	0.638	-3.09553	0.638	-2.87501	0.769	-2.77438	0.638	-3.52296
0.638	-3.76011	1.256	-3.65072	1.32	-3.58264	0.896	-3.79785	2.681	-3.33614	2.065	-3.34434	3.828	-2.81278			0.639	-3.45111	0.639	-3.41996	0.639	-3.2779	0.639	-2.99272	0.639	-2.84077	0.639	-2.99713	1.243	-3.58397	0.639	-3.33443	0.639	-3.1467	0.639	-2.86173	0.77	-2.80694	0.639	-3.52144
0.639	-3.76103	1.257	-3.67843	1.321	-3.5858	0.897	-3.80768	2.682	-3.35544	2.066	-3.33435	3.829	-2.81504			0.64	-3.42553	0.64	-3.44057	0.64	-3.2657	0.64	-2.95591	0.64	-2.87471	0.64	-2.99653	1.244	-3.61475	0.64	-3.35004	0.64	-3.09911	0.64	-2.88815	0.771	-2.7803	0.64	-3.52562
0.64	-3.77956	1.258	-3.67497	1.322	-3.59833	0.898	-3.8145	2.683	-3.3497	2.067	-3.36504	3.83	-2.80105			0.641	-3.42122	0.641	-3.42269	0.641	-3.29352	0.641	-2.96159	0.641	-2.85325	0.641	-2.99914	1.245	-3.58519	0.641	-3.32799	0.641	-3.09735	0.641	-2.87432	0.772	-2.7787	0.641	-3.48073
0.641	-3.78842	1.259	-3.6652	1.323	-3.59103	0.899	-3.8038	2.684	-3.33762	2.068	-3.34382	3.831	-2.79977			0.642	-3.43214	0.642	-3.4414	0.642	-3.28333	0.642	-2.96146	0.642	-2.89155	0.642	-2.99871	1.246	-3.61123	0.642	-3.33636	0.642	-3.12262	0.642	-2.89645	0.773	-2.7952	0.642	-3.53233
0.642	-3.77821	1.26	-3.65163	1.324	-3.62032	0.9	-3.82392	2.685	-3.32865	2.069	-3.35269	3.832	-2.81125			0.643	-3.42693	0.643	-3.44698	0.643	-3.27037	0.643	-2.96102	0.643	-2.841	0.643	-3.01061	1.247	-3.57733	0.643	-3.31584	0.643	-3.12341	0.643	-2.85258	0.774	-2.78095	0.643	-3.51702
0.643	-3.75875	1.261	-3.67797	1.325	-3.60532	0.901	-3.81887	2.686	-3.31934	2.07	-3.34962	3.833	-2.77476			0.644	-3.41175	0.644	-3.42104	0.644	-3.26861	0.644	-2.97357	0.644	-2.85539	0.644	-3.00072	1.248	-3.59196	0.644	-3.33333	0.644	-3.1189	0.644	-2.87878	0.775	-2.7918	0.644	-3.51072
0.644	-3.76285	1.262	-3.67948	1.326	-3.60989	0.902	-3.81614	2.687	-3.33932	2.071	-3.34371	3.834	-2.80263			0.645	-3.43871	0.645	-3.42751	0.645	-3.3034	0.645	-2.94628	0.645	-2.83408	0.645	-3.00708	1.249	-3.59251	0.645	-3.32295	0.645	-3.11825	0.645	-2.86514	0.776	-2.75353	0.645	-3.54156
0.645	-3.76227	1.263	-3.66088	1.327	-3.57989	0.903	-3.80854	2.688	-3.32722	2.072	-3.35153	3.835	-2.82442			0.646	-3.43167	0.646	-3.42004	0.646	-3.2825	0.646	-2.94716	0.646	-2.85985	0.646	-2.95279	1.25	-3.58007	0.646	-3.30279	0.646	-3.10977	0.646	-2.86532	0.777	-2.78504	0.646	-3.50289
0.646	-3.75114	1.264	-3.67061	1.328	-3.56304	0.904	-3.7964	2.689	-3.3516	2.073	-3.35889	3.836	-2.82111			0.647	-3.40224	0.647	-3.43235	0.647	-3.26846	0.647	-2.94615	0.647	-2.84177	0.647	-2.95344	1.251	-3.59793	0.647	-3.29249	0.647	-3.10876	0.647	-2.86733	0.778	-2.80537	0.647	-3.52985
0.647	-3.76318	1.265	-3.65153	1.329	-3.6018	0.905	-3.81157	2.69	-3.33652	2.074	-3.32919	3.837	-2.8079			0.648	-3.43225	0.648	-3.41232	0.648	-3.27573	0.648	-2.97064	0.648	-2.86489	0.648	-2.99409	1.252	-3.59429	0.648	-3.32314	0.648	-3.14342	0.648	-2.88827	0.779	-2.79329	0.648	-3.48199
0.648	-3.76078	1.266	-3.65822	1.33	-3.58992	0.906	-3.80488	2.691	-3.32969	2.075	-3.33526	3.838	-2.79766			0.649	-3.45732	0.649	-3.43718	0.649	-3.28721	0.649	-2.97806	0.649	-2.87025	0.649	-2.97946	1.253	-3.59232	0.649	-3.33945	0.649	-3.11901	0.649	-2.89261	0.78	-2.83074	0.649	-3.49252
0.649	-3.7729	1.267	-3.67072	1.331	-3.58367	0.907	-3.80565	2.692	-3.33738	2.076	-3.34124	3.839	-2.80954			0.65	-3.41456	0.65	-3.43148	0.65	-3.30175	0.65	-2.95891	0.65	-2.85637	0.65	-2.96885	1.254	-3.59727	0.65	-3.32689	0.65	-3.11018	0.65	-2.88032	0.781	-2.79422	0.65	-3.52372
0.65	-3.7828	1.268	-3.68854	1.332	-3.59557	0.908	-3.83436	2.693	-3.34473	2.077	-3.35561	3.84	-2.81374			0.651	-3.41649	0.651	-3.42247	0.651	-3.26866	0.651	-2.97111	0.651	-2.8484	0.651	-2.99489	1.255	-3.58453	0.651	-3.33901	0.651	-3.12041	0.651	-2.84813	0.782	-2.75819	0.651	-3.51306
0.651	-3.7712	1.269	-3.65621	1.333	-3.59561	0.909	-3.80144	2.694	-3.34757	2.078	-3.33603	3.841	-2.80921			0.652	-3.44998	0.652	-3.39744	0.652	-3.26026	0.652	-2.95467	0.652	-2.84831	0.652	-2.99048	1.256	-3.58352	0.652	-3.33101	0.652	-3.14494	0.652	-2.89384	0.783	-2.81407	0.652	-3.51984
0.652	-3.75785	1.27	-3.65482	1.334	-3.60034	0.91	-3.79595	2.695	-3.33643	2.079	-3.35581	3.842	-2.80799			0.653	-3.45941	0.653	-3.41413	0.653	-3.2746	0.653	-2.94192	0.653	-2.85592	0.653	-2.95954	1.257	-3.6044	0.653	-3.30844	0.653	-3.12001	0.653	-2.89941	0.784	-2.79146	0.653	-3.50951
0.653	-3.77068	1.271	-3.674	1.335	-3.59376	0.911	-3.80305	2.696	-3.34116	2.08	-3.34326	3.843	-2.82028			0.654	-3.43828	0.654	-3.4176	0.654	-3.29021	0.654	-2.93001	0.654	-2.84758	0.654	-2.99849	1.258	-3.59737	0.654	-3.33577	0.654	-3.12722	0.654	-2.88803	0.785	-2.81312	0.654	-3.53257
0.654	-3.74917	1.272	-3.6751	1.336	-3.58522	0.912	-3.79067	2.697	-3.3516	2.081	-3.34009	3.844	-2.83583			0.655	-3.44612	0.655	-3.43664	0.655	-3.28844	0.655	-2.9634	0.655	-2.84269	0.655	-2.98253	1.259	-3.60653	0.655	-3.3205	0.655	-3.14056	0.655	-2.88116	0.786	-2.80573	0.655	-3.5441
0.655	-3.75998	1.273	-3.64642	1.337	-3.57494	0.913	-3.7983	2.698	-3.31946	2.082	-3.34682	3.845	-2.81812			0.656	-3.43416	0.656	-3.4376	0.656	-3.26148	0.656	-2.98872	0.656	-2.88292	0.656	-2.97058	1.26	-3.5767	0.656	-3.33683	0.656	-3.12995	0.656	-2.8936	0.787	-2.78062	0.656	-3.51483
0.656	-3.77707	1.274	-3.66848	1.338	-3.56395	0.914	-3.81469	2.699	-3.32519	2.083	-3.33515	3.846	-2.79434			0.657	-3.42517	0.657	-3.43005	0.657	-3.29814	0.657	-2.96279	0.657	-2.86811	0.657	-2.96165	1.261	-3.55823	0.657	-3.30724	0.657	-3.13486	0.657	-2.8839	0.788	-2.79362	0.657	-3.52954
0.657	-3.77364	1.275	-3.66386	1.339	-3.58423	0.915	-3.81703	2.7	-3.32645	2.084	-3.33395	3.847	-2.79577			0.658	-3.41553	0.658	-3.43329	0.658	-3.28054	0.658	-2.98726	0.658	-2.84908	0.658	-2.96868	1.262	-3.53799	0.658	-3.32997	0.658	-3.18163	0.658	-2.8807	0.789	-2.80841	0.658	-3.51504
0.658	-3.75333	1.276	-3.64903	1.34	-3.58183	0.916	-3.80729	2.701	-3.34893	2.085	-3.33061	3.848	-2.81213			0.659	-3.45339	0.659	-3.43981	0.659	-3.27523	0.659	-2.96874	0.659	-2.83533	0.659	-2.98398	1.263	-3.55263	0.659	-3.33241	0.659	-3.14194	0.659	-2.87723	0.79	-2.78619	0.659	-3.52849
0.659	-3.74519	1.277	-3.65156	1.341	-3.57806	0.917	-3.80425	2.702	-3.32655	2.086	-3.35349	3.849	-2.8074			0.66	-3.45079	0.66	-3.42762	0.66	-3.30641	0.66	-2.94938	0.66	-2.83984	0.66	-2.98016	1.264	-3.57566	0.66	-3.33785	0.66	-3.16038	0.66	-2.86598	0.791	-2.79053	0.66	-3.52372
0.66	-3.75116	1.278	-3.64974	1.342	-3.57933	0.918	-3.79438	2.703	-3.33615	2.087	-3.33845	3.85	-2.7983			0.661	-3.45649	0.661	-3.40792	0.661	-3.27768	0.661	-2.97668	0.661	-2.84688	0.661	-2.98958	1.265	-3.58588	0.661	-3.32659	0.661	-3.13234	0.661	-2.87104	0.792	-2.75313	0.661	-3.52706
0.661	-3.75455	1.279	-3.6813	1.343	-3.5778	0.919	-3.79276	2.704	-3.33198	2.088	-3.32623	3.851	-2.81528			0.662	-3.46661	0.662	-3.43541	0.662	-3.28358	0.662	-3.00002	0.662	-2.84733	0.662	-2.98398	1.266	-3.58477	0.662	-3.32792	0.662	-3.12537	0.662	-2.88431	0.793	-2.79487	0.662	-3.50781
0.662	-3.75656	1.28	-3.65585	1.344	-3.59118	0.92	-3.79263	2.705	-3.32488	2.089	-3.32441	3.852	-2.8177			0.663	-3.44288	0.663	-3.42322	0.663	-3.27309	0.663	-2.98868	0.663	-2.86461	0.663	-2.983	1.267	-3.56392	0.663	-3.32651	0.663	-3.13196	0.663	-2.85898	0.794	-2.80255	0.663	-3.53305
0.663	-3.78742	1.281	-3.669	1.345	-3.59265	0.921	-3.79134	2.706	-3.32517	2.09	-3.33456	3.853	-2.79512			0.664	-3.46608	0.664	-3.43772	0.664	-3.27636	0.664	-2.96495	0.664	-2.83235	0.664	-2.97224	1.268	-3.57357	0.664	-3.33035	0.664	-3.13923	0.664	-2.88911	0.795	-2.81158	0.664	-3.51394
0.664	-3.76112	1.282	-3.66885	1.346	-3.59953	0.922	-3.80786	2.707	-3.33292	2.091	-3.34521	3.854	-2.77551			0.665	-3.44986	0.665	-3.4096	0.665	-3.287	0.665	-2.94409	0.665	-2.87651	0.665	-2.94219	1.269	-3.5662	0.665	-3.33759	0.665	-3.15806	0.665	-2.86036	0.796	-2.78537	0.665	-3.53857
0.665	-3.76566	1.283	-3.67286	1.347	-3.60779	0.923	-3.80406	2.708	-3.33276	2.092	-3.32622	3.855	-2.78183			0.666	-3.47187	0.666	-3.43254	0.666	-3.29547	0.666	-2.92731	0.666	-2.86832	0.666	-2.98088	1.27	-3.57038	0.666	-3.31046	0.666	-3.14871	0.666	-2.8923	0.797	-2.78427	0.666	-3.5005
0.666	-3.78268	1.284	-3.67855	1.348	-3.58185	0.924	-3.79756	2.709	-3.3564	2.093	-3.34152	3.856	-2.79131			0.667	-3.44712	0.667	-3.43823	0.667	-3.2689	0.667	-2.96966	0.667	-2.8338	0.667	-2.95603	1.271	-3.56484	0.667	-3.32222	0.667	-3.14833	0.667	-2.89195	0.798	-2.77935	0.667	-3.52515
0.667	-3.76763	1.285	-3.67685	1.349	-3.59302	0.925	-3.78611	2.71	-3.33011	2.094	-3.34235	3.857	-2.7879			0.668	-3.46324	0.668	-3.40734	0.668	-3.30686	0.668	-2.95306	0.668	-2.87284	0.668	-2.99395	1.272	-3.5664	0.668	-3.34065	0.668	-3.12499	0.668	-2.92077	0.799	-2.80553	0.668	-3.51274
0.668	-3.76007	1.286	-3.66189	1.35	-3.57367	0.926	-3.78583	2.711	-3.3263	2.095	-3.3401	3.858	-2.81668			0.669	-3.46553	0.669	-3.4015	0.669	-3.29411	0.669	-2.95958	0.669	-2.85783	0.669	-2.93317	1.273	-3.57148	0.669	-3.35148	0.669	-3.12308	0.669	-2.89841	0.8	-2.79914	0.669	-3.50833
0.669	-3.74615	1.287	-3.64701	1.351	-3.59077	0.927	-3.8014	2.712	-3.31516	2.096	-3.31561	3.859	-2.79849			0.67	-3.4404	0.67	-3.43344	0.67	-3.29106	0.67	-2.95157	0.67	-2.84914	0.67	-2.93229	1.274	-3.55805	0.67	-3.32913	0.67	-3.11163	0.67	-2.88077	0.801	-2.78278	0.67	-3.52387
0.67	-3.74368	1.288	-3.64447	1.352	-3.58006	0.928	-3.79577	2.713	-3.34169	2.097	-3.32268	3.86	-2.82851			0.671	-3.44939	0.671	-3.44325	0.671	-3.27453	0.671	-2.96788	0.671	-2.84825	0.671	-2.96421	1.275	-3.59776	0.671	-3.35425	0.671	-3.13083	0.671	-2.90225	0.802	-2.78064	0.671	-3.51938
0.671	-3.75617	1.289	-3.67302	1.353	-3.58134	0.929	-3.80265	2.714	-3.33606	2.098	-3.33157	3.861	-2.80438			0.672	-3.42656	0.672	-3.47586	0.672	-3.2927	0.672	-2.96067	0.672	-2.83474	0.672	-2.96308	1.276	-3.59745	0.672	-3.32008	0.672	-3.14157	0.672	-2.9019	0.803	-2.76438	0.672	-3.52482
0.672	-3.76111	1.29	-3.66756	1.354	-3.58428	0.93	-3.8048	2.715	-3.34135	2.099	-3.34704	3.862	-2.79186			0.673	-3.45046	0.673	-3.46862	0.673	-3.27511	0.673	-2.96459	0.673	-2.85889	0.673	-2.94439	1.277	-3.57924	0.673	-3.28848	0.673	-3.12924	0.673	-2.89525	0.804	-2.78234	0.673	-3.53143
0.673	-3.77392	1.291	-3.66584	1.355	-3.59148	0.931	-3.79755	2.716	-3.33349	2.1	-3.35046	3.863	-2.7914			0.674	-3.43659	0.674	-3.45906	0.674	-3.27437	0.674	-2.96895	0.674	-2.86435	0.674	-2.97362	1.278	-3.5816	0.674	-3.33224	0.674	-3.15647	0.674	-2.8678	0.805	-2.78852	0.674	-3.53816
0.674	-3.7579	1.292	-3.66339	1.356	-3.58231	0.932	-3.77755	2.717	-3.33177	2.101	-3.34177	3.864	-2.79617			0.675	-3.45263	0.675	-3.43848	0.675	-3.27516	0.675	-2.96455	0.675	-2.87153	0.675	-2.97444	1.279	-3.58834	0.675	-3.31609	0.675	-3.14427	0.675	-2.88077	0.806	-2.77578	0.675	-3.54883
0.675	-3.76352	1.293	-3.66772	1.357	-3.5678	0.933	-3.79989	2.718	-3.33872	2.102	-3.34938	3.865	-2.77677			0.676	-3.45484	0.676	-3.44063	0.676	-3.27949	0.676	-2.97956	0.676	-2.88409	0.676	-2.9848	1.28	-3.60459	0.676	-3.33277	0.676	-3.16042	0.676	-2.90281	0.807	-2.76911	0.676	-3.5234
0.676	-3.77299	1.294	-3.66103	1.358	-3.58329	0.934	-3.80027	2.719	-3.32336	2.103	-3.3421	3.866	-2.77387			0.677	-3.43097	0.677	-3.44594	0.677	-3.24931	0.677	-2.93475	0.677	-2.88445	0.677	-2.9804	1.281	-3.60082	0.677	-3.32069	0.677	-3.16802	0.677	-2.90073	0.808	-2.78604	0.677	-3.5102
0.677	-3.75063	1.295	-3.66237	1.359	-3.58963	0.935	-3.80478	2.72	-3.28752	2.104	-3.36288	3.867	-2.78631			0.678	-3.47284	0.678	-3.43516	0.678	-3.28	0.678	-2.96172	0.678	-2.84988	0.678	-2.98442	1.282	-3.56329	0.678	-3.29643	0.678	-3.14699	0.678	-2.88424	0.809	-2.80717	0.678	-3.51235
0.678	-3.74553	1.296	-3.68131	1.36	-3.58762	0.936	-3.78674	2.721	-3.30574	2.105	-3.33764	3.868	-2.7803			0.679	-3.46806	0.679	-3.42251	0.679	-3.27731	0.679	-2.9401	0.679	-2.84547	0.679	-2.96302	1.283	-3.58052	0.679	-3.3112	0.679	-3.15876	0.679	-2.89563	0.81	-2.78739	0.679	-3.53791
0.679	-3.74448	1.297	-3.67447	1.361	-3.6081	0.937	-3.78451	2.722	-3.32675	2.106	-3.33946	3.869	-2.78084			0.68	-3.47053	0.68	-3.45452	0.68	-3.28173	0.68	-2.97064	0.68	-2.83966	0.68	-2.95856	1.284	-3.57622	0.68	-3.30052	0.68	-3.13673	0.68	-2.88265	0.811	-2.77461	0.68	-3.52729
0.68	-3.77009	1.298	-3.64728	1.362	-3.58513	0.938	-3.80648	2.723	-3.29237	2.107	-3.33535	3.87	-2.80583			0.681	-3.46605	0.681	-3.43807	0.681	-3.26782	0.681	-2.9696	0.681	-2.86468	0.681	-2.94934	1.285	-3.56168	0.681	-3.29197	0.681	-3.15028	0.681	-2.87449	0.812	-2.7602	0.681	-3.50278
0.681	-3.75516	1.299	-3.67477	1.363	-3.56488	0.939	-3.80076	2.724	-3.30807	2.108	-3.33938	3.871	-2.80798			0.682	-3.47121	0.682	-3.4212	0.682	-3.29384	0.682	-2.97318	0.682	-2.83701	0.682	-2.97474	1.286	-3.59835	0.682	-3.33159	0.682	-3.15691	0.682	-2.85325	0.813	-2.77161	0.682	-3.51816
0.682	-3.76871	1.3	-3.64822	1.364	-3.55903	0.94	-3.79425	2.725	-3.3132	2.109	-3.339	3.872	-2.77605			0.683	-3.44385	0.683	-3.43346	0.683	-3.33789	0.683	-2.97221	0.683	-2.85718	0.683	-2.95509	1.287	-3.59626	0.683	-3.29879	0.683	-3.15644	0.683	-2.89611	0.814	-2.79963	0.683	-3.54155
0.683	-3.74534	1.301	-3.64033	1.365	-3.582	0.941	-3.80758	2.726	-3.30741	2.11	-3.32439	3.873	-2.8021			0.684	-3.47902	0.684	-3.43022	0.684	-3.30657	0.684	-2.98503	0.684	-2.87306	0.684	-2.97839	1.288	-3.5595	0.684	-3.25781	0.684	-3.16183	0.684	-2.87792	0.815	-2.75593	0.684	-3.5514
0.684	-3.77819	1.302	-3.65479	1.366	-3.56199	0.942	-3.81137	2.727	-3.30762	2.111	-3.32669	3.874	-2.81895			0.685	-3.49224	0.685	-3.43625	0.685	-3.30519	0.685	-2.97727	0.685	-2.86721	0.685	-2.97889	1.289	-3.5733	0.685	-3.31613	0.685	-3.15256	0.685	-2.89752	0.816	-2.7947	0.685	-3.55614
0.685	-3.79433	1.303	-3.64395	1.367	-3.56966	0.943	-3.80079	2.728	-3.32337	2.112	-3.34941	3.875	-2.8017			0.686	-3.50141	0.686	-3.46515	0.686	-3.29363	0.686	-2.94116	0.686	-2.88769	0.686	-2.97096	1.29	-3.5625	0.686	-3.32535	0.686	-3.16274	0.686	-2.88231	0.817	-2.78415	0.686	-3.51446
0.686	-3.75981	1.304	-3.6472	1.368	-3.58206	0.944	-3.79992	2.729	-3.34214	2.113	-3.34474	3.876	-2.75684			0.687	-3.48549	0.687	-3.44844	0.687	-3.29473	0.687	-2.95432	0.687	-2.89168	0.687	-2.96822	1.291	-3.58753	0.687	-3.3341	0.687	-3.14637	0.687	-2.84989	0.818	-2.79891	0.687	-3.54782
0.687	-3.75883	1.305	-3.664	1.369	-3.58428	0.945	-3.78774	2.73	-3.31014	2.114	-3.33193	3.877	-2.76698			0.688	-3.45467	0.688	-3.46172	0.688	-3.27998	0.688	-2.95828	0.688	-2.87145	0.688	-2.98286	1.292	-3.59374	0.688	-3.30714	0.688	-3.19712	0.688	-2.89033	0.819	-2.7869	0.688	-3.52099
0.688	-3.77203	1.306	-3.66309	1.37	-3.59998	0.946	-3.79478	2.731	-3.3089	2.115	-3.33819	3.878	-2.78943			0.689	-3.46402	0.689	-3.45239	0.689	-3.2802	0.689	-2.96948	0.689	-2.88088	0.689	-3.00414	1.293	-3.55208	0.689	-3.31848	0.689	-3.15603	0.689	-2.88314	0.82	-2.81267	0.689	-3.54375
0.689	-3.77663	1.307	-3.66051	1.371	-3.59092	0.947	-3.79514	2.732	-3.32493	2.116	-3.33077	3.879	-2.77114			0.69	-3.42939	0.69	-3.4494	0.69	-3.28791	0.69	-2.98271	0.69	-2.84602	0.69	-2.94928	1.294	-3.57753	0.69	-3.30222	0.69	-3.19442	0.69	-2.91204	0.821	-2.79406	0.69	-3.5473
0.69	-3.7714	1.308	-3.65247	1.372	-3.60262	0.948	-3.79763	2.733	-3.32276	2.117	-3.32229	3.88	-2.77708			0.691	-3.44044	0.691	-3.4309	0.691	-3.27724	0.691	-2.9607	0.691	-2.85202	0.691	-2.9833	1.295	-3.61426	0.691	-3.32846	0.691	-3.16673	0.691	-2.89859	0.822	-2.78872	0.691	-3.5289
0.691	-3.76724	1.309	-3.64952	1.373	-3.58013	0.949	-3.78797	2.734	-3.32842	2.118	-3.29695	3.881	-2.78298			0.692	-3.44727	0.692	-3.43073	0.692	-3.2914	0.692	-2.98333	0.692	-2.8718	0.692	-2.99545	1.296	-3.55519	0.692	-3.2911	0.692	-3.17301	0.692	-2.8836	0.823	-2.76844	0.692	-3.58116
0.692	-3.77239	1.31	-3.6665	1.374	-3.59109	0.95	-3.79397	2.735	-3.32632	2.119	-3.32648	3.882	-2.79197			0.693	-3.46159	0.693	-3.44263	0.693	-3.31848	0.693	-2.96312	0.693	-2.87469	0.693	-2.95481	1.297	-3.56523	0.693	-3.30945	0.693	-3.12554	0.693	-2.88286	0.824	-2.78205	0.693	-3.54077
0.693	-3.76403	1.311	-3.67313	1.375	-3.58344	0.951	-3.80112	2.736	-3.31997	2.12	-3.34802	3.883	-2.76644			0.694	-3.46402	0.694	-3.44396	0.694	-3.2831	0.694	-2.96275	0.694	-2.85479	0.694	-2.9714	1.298	-3.56867	0.694	-3.33484	0.694	-3.1519	0.694	-2.88419	0.825	-2.77297	0.694	-3.5166
0.694	-3.75681	1.312	-3.6657	1.376	-3.57801	0.952	-3.80391	2.737	-3.30748	2.121	-3.34789	3.884	-2.7794			0.695	-3.46305	0.695	-3.45689	0.695	-3.27612	0.695	-2.97893	0.695	-2.86953	0.695	-2.95591	1.299	-3.57271	0.695	-3.33271	0.695	-3.14473	0.695	-2.89876	0.826	-2.78194	0.695	-3.52691
0.695	-3.74417	1.313	-3.66512	1.377	-3.56761	0.953	-3.79335	2.738	-3.32962	2.122	-3.33123	3.885	-2.78348			0.696	-3.47056	0.696	-3.44508	0.696	-3.32026	0.696	-2.9943	0.696	-2.84973	0.696	-2.97753	1.3	-3.55214	0.696	-3.32072	0.696	-3.15962	0.696	-2.87054	0.827	-2.79398	0.696	-3.53781
0.696	-3.74368	1.314	-3.66055	1.378	-3.56671	0.954	-3.80491	2.739	-3.32956	2.123	-3.32016	3.886	-2.79067			0.697	-3.48757	0.697	-3.46762	0.697	-3.31345	0.697	-2.98846	0.697	-2.85639	0.697	-2.99138	1.301	-3.55526	0.697	-3.32033	0.697	-3.15353	0.697	-2.86569	0.828	-2.76898	0.697	-3.55315
0.697	-3.74941	1.315	-3.6348	1.379	-3.57749	0.955	-3.79582	2.74	-3.31228	2.124	-3.33476	3.887	-2.77613			0.698	-3.49211	0.698	-3.42107	0.698	-3.29696	0.698	-3.00929	0.698	-2.86112	0.698	-2.9877	1.302	-3.57307	0.698	-3.32593	0.698	-3.1549	0.698	-2.87702	0.829	-2.78837	0.698	-3.54303
0.698	-3.76133	1.316	-3.63316	1.38	-3.577	0.956	-3.79012	2.741	-3.30455	2.125	-3.34201	3.888	-2.7836			0.699	-3.49206	0.699	-3.45973	0.699	-3.29688	0.699	-2.98653	0.699	-2.86843	0.699	-3.00603	1.303	-3.57202	0.699	-3.28672	0.699	-3.14244	0.699	-2.85457	0.83	-2.7891	0.699	-3.55263
0.699	-3.74105	1.317	-3.65576	1.381	-3.58598	0.957	-3.8108	2.742	-3.32436	2.126	-3.32723	3.889	-2.77857			0.7	-3.45364	0.7	-3.46306	0.7	-3.2918	0.7	-2.97551	0.7	-2.86839	0.7	-3.061	1.304	-3.55615	0.7	-3.30239	0.7	-3.13649	0.7	-2.86168	0.831	-2.79504	0.7	-3.52799
0.7	-3.74242	1.318	-3.64153	1.382	-3.60874	0.958	-3.79656	2.743	-3.30311	2.127	-3.32928	3.89	-2.78097			0.701	-3.46699	0.701	-3.45419	0.701	-3.31982	0.701	-2.96696	0.701	-2.87893	0.701	-3.02828	1.305	-3.59671	0.701	-3.29031	0.701	-3.16561	0.701	-2.88794	0.832	-2.80278	0.701	-3.53655
0.701	-3.75333	1.319	-3.64205	1.383	-3.58088	0.959	-3.77343	2.744	-3.29816	2.128	-3.33236	3.891	-2.78449			0.702	-3.4867	0.702	-3.4776	0.702	-3.28714	0.702	-2.96319	0.702	-2.87566	0.702	-2.99043	1.306	-3.56538	0.702	-3.3092	0.702	-3.15703	0.702	-2.87493	0.833	-2.80048	0.702	-3.55088
0.702	-3.76059	1.32	-3.64894	1.384	-3.55997	0.96	-3.78749	2.745	-3.31368	2.129	-3.33468	3.892	-2.77858			0.703	-3.46186	0.703	-3.44354	0.703	-3.31074	0.703	-2.99408	0.703	-2.88402	0.703	-3.01437	1.307	-3.56615	0.703	-3.327	0.703	-3.14912	0.703	-2.86706	0.834	-2.75267	0.703	-3.55526
0.703	-3.75128	1.321	-3.67484	1.385	-3.5586	0.961	-3.80243	2.746	-3.30942	2.13	-3.30219	3.893	-2.76799			0.704	-3.47342	0.704	-3.45937	0.704	-3.29329	0.704	-2.97921	0.704	-2.88361	0.704	-2.99754	1.308	-3.5948	0.704	-3.30943	0.704	-3.15755	0.704	-2.89942	0.835	-2.78079	0.704	-3.54011
0.704	-3.74189	1.322	-3.65842	1.386	-3.57246	0.962	-3.78637	2.747	-3.30949	2.131	-3.32423	3.894	-2.76003			0.705	-3.4545	0.705	-3.46448	0.705	-3.31316	0.705	-2.97208	0.705	-2.88038	0.705	-3.00737	1.309	-3.58464	0.705	-3.3201	0.705	-3.1485	0.705	-2.87212	0.836	-2.74816	0.705	-3.58107
0.705	-3.76877	1.323	-3.6543	1.387	-3.5818	0.963	-3.79919	2.748	-3.31121	2.132	-3.31983	3.895	-2.77218			0.706	-3.4876	0.706	-3.4427	0.706	-3.2974	0.706	-2.96965	0.706	-2.87686	0.706	-2.98284	1.31	-3.59245	0.706	-3.32154	0.706	-3.1653	0.706	-2.86261	0.837	-2.76898	0.706	-3.54873
0.706	-3.75618	1.324	-3.67655	1.388	-3.577	0.964	-3.78014	2.749	-3.29207	2.133	-3.3181	3.896	-2.78565			0.707	-3.44915	0.707	-3.45464	0.707	-3.30567	0.707	-2.95859	0.707	-2.86149	0.707	-3.00269	1.311	-3.58493	0.707	-3.30989	0.707	-3.16553	0.707	-2.87771	0.838	-2.74764	0.707	-3.53245
0.707	-3.77264	1.325	-3.65517	1.389	-3.57659	0.965	-3.79602	2.75	-3.29716	2.134	-3.32049	3.897	-2.76316			0.708	-3.46209	0.708	-3.45798	0.708	-3.3387	0.708	-2.99223	0.708	-2.84176	0.708	-2.99991	1.312	-3.5529	0.708	-3.28161	0.708	-3.16274	0.708	-2.85629	0.839	-2.77272	0.708	-3.54402
0.708	-3.75305	1.326	-3.64486	1.39	-3.57294	0.966	-3.78422	2.751	-3.31292	2.135	-3.3296	3.898	-2.78241			0.709	-3.48274	0.709	-3.44584	0.709	-3.32002	0.709	-2.96793	0.709	-2.86635	0.709	-2.98918	1.313	-3.55802	0.709	-3.2961	0.709	-3.17416	0.709	-2.88258	0.84	-2.76934	0.709	-3.53768
0.709	-3.74218	1.327	-3.64988	1.391	-3.59509	0.967	-3.7864	2.752	-3.32647	2.136	-3.32235	3.899	-2.75524			0.71	-3.45832	0.71	-3.44426	0.71	-3.31531	0.71	-2.99553	0.71	-2.87743	0.71	-2.96996	1.314	-3.5999	0.71	-3.29558	0.71	-3.16451	0.71	-2.84674	0.841	-2.79085	0.71	-3.56589
0.71	-3.73387	1.328	-3.64885	1.392	-3.57129	0.968	-3.78686	2.753	-3.31099	2.137	-3.33583	3.9	-2.76732			0.711	-3.47199	0.711	-3.47275	0.711	-3.31217	0.711	-2.9837	0.711	-2.87613	0.711	-2.99405	1.315	-3.55394	0.711	-3.31774	0.711	-3.15324	0.711	-2.8688	0.842	-2.76769	0.711	-3.54117
0.711	-3.74963	1.329	-3.66557	1.393	-3.57342	0.969	-3.78625	2.754	-3.30617	2.138	-3.30953	3.901	-2.76819			0.712	-3.50944	0.712	-3.43638	0.712	-3.30718	0.712	-2.95995	0.712	-2.86504	0.712	-2.97299	1.316	-3.55826	0.712	-3.30144	0.712	-3.16503	0.712	-2.89525	0.843	-2.74723	0.712	-3.53325
0.712	-3.7732	1.33	-3.64209	1.394	-3.56402	0.97	-3.78895	2.755	-3.31517	2.139	-3.32673	3.902	-2.78127			0.713	-3.49567	0.713	-3.46096	0.713	-3.31009	0.713	-2.97942	0.713	-2.8398	0.713	-3.0021	1.317	-3.55846	0.713	-3.30649	0.713	-3.1707	0.713	-2.89008	0.844	-2.76601	0.713	-3.51471
0.713	-3.78155	1.331	-3.66502	1.395	-3.57905	0.971	-3.79693	2.756	-3.29949	2.14	-3.32164	3.903	-2.76685			0.714	-3.46458	0.714	-3.44563	0.714	-3.30905	0.714	-2.97189	0.714	-2.86201	0.714	-2.98512	1.318	-3.58194	0.714	-3.30448	0.714	-3.14735	0.714	-2.86296	0.845	-2.78434	0.714	-3.53163
0.714	-3.78054	1.332	-3.66004	1.396	-3.5888	0.972	-3.78834	2.757	-3.32297	2.141	-3.33276	3.904	-2.77615			0.715	-3.46147	0.715	-3.44612	0.715	-3.30975	0.715	-2.9507	0.715	-2.86287	0.715	-2.97851	1.319	-3.59073	0.715	-3.27794	0.715	-3.17054	0.715	-2.8743	0.846	-2.74428	0.715	-3.55314
0.715	-3.7614	1.333	-3.66748	1.397	-3.58259	0.973	-3.78237	2.758	-3.30796	2.142	-3.32575	3.905	-2.77237			0.716	-3.47442	0.716	-3.43926	0.716	-3.30742	0.716	-2.9313	0.716	-2.84491	0.716	-2.98751	1.32	-3.58365	0.716	-3.29492	0.716	-3.16141	0.716	-2.87789	0.847	-2.75401	0.716	-3.52294
0.716	-3.73318	1.334	-3.6611	1.398	-3.58976	0.974	-3.78722	2.759	-3.29632	2.143	-3.32413	3.906	-2.77056			0.717	-3.47047	0.717	-3.44925	0.717	-3.31535	0.717	-2.95913	0.717	-2.83479	0.717	-2.97276	1.321	-3.59503	0.717	-3.31211	0.717	-3.13628	0.717	-2.88673	0.848	-2.75953	0.717	-3.53135
0.717	-3.74573	1.335	-3.64584	1.399	-3.59098	0.975	-3.77589	2.76	-3.31008	2.144	-3.33853	3.907	-2.76856			0.718	-3.45327	0.718	-3.43679	0.718	-3.30448	0.718	-2.95595	0.718	-2.87998	0.718	-2.96695	1.322	-3.56662	0.718	-3.3006	0.718	-3.17132	0.718	-2.89479	0.849	-2.75718	0.718	-3.54619
0.718	-3.77131	1.336	-3.66443	1.4	-3.5689	0.976	-3.81537	2.761	-3.31252	2.145	-3.3383	3.908	-2.78399			0.719	-3.50416	0.719	-3.44454	0.719	-3.32095	0.719	-2.95609	0.719	-2.83024	0.719	-2.97577	1.323	-3.56167	0.719	-3.31289	0.719	-3.16368	0.719	-2.88635	0.85	-2.76693	0.719	-3.55426
0.719	-3.76998	1.337	-3.66022	1.401	-3.60431	0.977	-3.80221	2.762	-3.30076	2.146	-3.30985	3.909	-2.78308			0.72	-3.45905	0.72	-3.46574	0.72	-3.30228	0.72	-2.96826	0.72	-2.808	0.72	-2.96916	1.324	-3.5645	0.72	-3.30062	0.72	-3.17459	0.72	-2.86408	0.851	-2.74591	0.72	-3.52514
0.72	-3.75456	1.338	-3.66213	1.402	-3.59005	0.978	-3.80566	2.763	-3.28922	2.147	-3.31596	3.91	-2.76608			0.721	-3.48947	0.721	-3.43016	0.721	-3.2952	0.721	-2.93824	0.721	-2.82401	0.721	-2.98131	1.325	-3.57108	0.721	-3.30219	0.721	-3.17421	0.721	-2.86134	0.852	-2.7555	0.721	-3.57965
0.721	-3.74611	1.339	-3.65056	1.403	-3.57044	0.979	-3.79206	2.764	-3.31272	2.148	-3.31938	3.911	-2.77709			0.722	-3.48426	0.722	-3.4285	0.722	-3.32782	0.722	-2.98964	0.722	-2.8282	0.722	-2.9658	1.326	-3.55979	0.722	-3.32667	0.722	-3.20254	0.722	-2.89037	0.853	-2.75912	0.722	-3.53412
0.722	-3.73565	1.34	-3.64976	1.404	-3.57266	0.98	-3.80353	2.765	-3.30927	2.149	-3.3112	3.912	-2.80163			0.723	-3.46823	0.723	-3.43095	0.723	-3.31212	0.723	-2.95392	0.723	-2.84315	0.723	-2.96955	1.327	-3.53796	0.723	-3.28329	0.723	-3.19142	0.723	-2.90258	0.854	-2.77348	0.723	-3.4881
0.723	-3.74694	1.341	-3.67417	1.405	-3.58508	0.981	-3.7904	2.766	-3.30601	2.15	-3.32864	3.913	-2.77631			0.724	-3.46815	0.724	-3.45627	0.724	-3.33151	0.724	-2.96301	0.724	-2.8517	0.724	-2.96706	1.328	-3.57036	0.724	-3.25165	0.724	-3.18197	0.724	-2.91714	0.855	-2.76644	0.724	-3.48101
0.724	-3.74985	1.342	-3.65677	1.406	-3.60233	0.982	-3.79726	2.767	-3.28436	2.151	-3.30387	3.914	-2.7865			0.725	-3.48805	0.725	-3.47017	0.725	-3.34254	0.725	-2.97209	0.725	-2.83736	0.725	-2.99113	1.329	-3.55326	0.725	-3.28609	0.725	-3.17634	0.725	-2.88023	0.856	-2.7868	0.725	-3.51798
0.725	-3.74578	1.343	-3.65923	1.407	-3.58987	0.983	-3.78835	2.768	-3.29157	2.152	-3.27297	3.915	-2.76635			0.726	-3.46601	0.726	-3.42509	0.726	-3.3004	0.726	-2.98146	0.726	-2.86227	0.726	-2.98852	1.33	-3.54065	0.726	-3.32878	0.726	-3.17725	0.726	-2.87081	0.857	-2.75803	0.726	-3.53382
0.726	-3.74295	1.344	-3.65568	1.408	-3.59507	0.984	-3.7797	2.769	-3.29404	2.153	-3.29938	3.916	-2.789			0.727	-3.48382	0.727	-3.4291	0.727	-3.31498	0.727	-2.97634	0.727	-2.87229	0.727	-2.99778	1.331	-3.56847	0.727	-3.29969	0.727	-3.18696	0.727	-2.87299	0.858	-2.76521	0.727	-3.52025
0.727	-3.75955	1.345	-3.65447	1.409	-3.57547	0.985	-3.78357	2.77	-3.30933	2.154	-3.30547	3.917	-2.76641			0.728	-3.48772	0.728	-3.44873	0.728	-3.33227	0.728	-2.96424	0.728	-2.87284	0.728	-2.98645	1.332	-3.56756	0.728	-3.30855	0.728	-3.16567	0.728	-2.91858	0.859	-2.75924	0.728	-3.54085
0.728	-3.74833	1.346	-3.64069	1.41	-3.57523	0.986	-3.78507	2.771	-3.29178	2.155	-3.31524	3.918	-2.74884			0.729	-3.48167	0.729	-3.47216	0.729	-3.32065	0.729	-2.93672	0.729	-2.85962	0.729	-2.96297	1.333	-3.51894	0.729	-3.29187	0.729	-3.14768	0.729	-2.88069	0.86	-2.78204	0.729	-3.54947
0.729	-3.77348	1.347	-3.64245	1.411	-3.57772	0.987	-3.79977	2.772	-3.29307	2.156	-3.33252	3.919	-2.77816			0.73	-3.47107	0.73	-3.46058	0.73	-3.2919	0.73	-2.96573	0.73	-2.87234	0.73	-2.96843	1.334	-3.54027	0.73	-3.30746	0.73	-3.20037	0.73	-2.86226	0.861	-2.7997	0.73	-3.52994
0.73	-3.76394	1.348	-3.65277	1.412	-3.60294	0.988	-3.80225	2.773	-3.28628	2.157	-3.32526	3.92	-2.78051			0.731	-3.46761	0.731	-3.44496	0.731	-3.30644	0.731	-2.96634	0.731	-2.85876	0.731	-2.9924	1.335	-3.5288	0.731	-3.28667	0.731	-3.18659	0.731	-2.89886	0.862	-2.78512	0.731	-3.55374
0.731	-3.7452	1.349	-3.63368	1.413	-3.60204	0.989	-3.79061	2.774	-3.29941	2.158	-3.32045	3.921	-2.76363			0.732	-3.45591	0.732	-3.46708	0.732	-3.31712	0.732	-2.97677	0.732	-2.8602	0.732	-2.98559	1.336	-3.56142	0.732	-3.30146	0.732	-3.18732	0.732	-2.90815	0.863	-2.80224	0.732	-3.53793
0.732	-3.76031	1.35	-3.65997	1.414	-3.59568	0.99	-3.79826	2.775	-3.28874	2.159	-3.3112	3.922	-2.73989			0.733	-3.47072	0.733	-3.46877	0.733	-3.31525	0.733	-2.95986	0.733	-2.86988	0.733	-2.97903	1.337	-3.54571	0.733	-3.29627	0.733	-3.19645	0.733	-2.89845	0.864	-2.77515	0.733	-3.54562
0.733	-3.76828	1.351	-3.67702	1.415	-3.5798	0.991	-3.78176	2.776	-3.29002	2.16	-3.30487	3.923	-2.74489			0.734	-3.51331	0.734	-3.48648	0.734	-3.3076	0.734	-2.95287	0.734	-2.87939	0.734	-2.9747	1.338	-3.55998	0.734	-3.31495	0.734	-3.17485	0.734	-2.91673	0.865	-2.7618	0.734	-3.56402
0.734	-3.74448	1.352	-3.67308	1.416	-3.58444	0.992	-3.79177	2.777	-3.28604	2.161	-3.29703	3.924	-2.77941			0.735	-3.46794	0.735	-3.45406	0.735	-3.3191	0.735	-2.99304	0.735	-2.87978	0.735	-2.98953	1.339	-3.57244	0.735	-3.29574	0.735	-3.16888	0.735	-2.88827	0.866	-2.76062	0.735	-3.5616
0.735	-3.7596	1.353	-3.65567	1.417	-3.5789	0.993	-3.79685	2.778	-3.26869	2.162	-3.30885	3.925	-2.75999			0.736	-3.45662	0.736	-3.44548	0.736	-3.3116	0.736	-2.95474	0.736	-2.8786	0.736	-2.97576	1.34	-3.59145	0.736	-3.30927	0.736	-3.16876	0.736	-2.91421	0.867	-2.7475	0.736	-3.54433
0.736	-3.7448	1.354	-3.63493	1.418	-3.58811	0.994	-3.78393	2.779	-3.27628	2.163	-3.33633	3.926	-2.77338			0.737	-3.43553	0.737	-3.48299	0.737	-3.32608	0.737	-2.984	0.737	-2.86465	0.737	-2.97186	1.341	-3.56821	0.737	-3.29471	0.737	-3.15039	0.737	-2.90563	0.868	-2.77415	0.737	-3.54546
0.737	-3.74989	1.355	-3.62639	1.419	-3.57269	0.995	-3.79831	2.78	-3.29773	2.164	-3.31697	3.927	-2.77402			0.738	-3.48233	0.738	-3.45254	0.738	-3.30308	0.738	-3.00117	0.738	-2.8796	0.738	-2.96848	1.342	-3.57628	0.738	-3.30881	0.738	-3.16841	0.738	-2.90721	0.869	-2.77133	0.738	-3.55125
0.738	-3.76834	1.356	-3.65222	1.42	-3.58967	0.996	-3.78595	2.781	-3.30237	2.165	-3.32056	3.928	-2.77117			0.739	-3.47587	0.739	-3.45541	0.739	-3.30608	0.739	-2.98253	0.739	-2.90835	0.739	-2.98626	1.343	-3.58356	0.739	-3.28929	0.739	-3.1809	0.739	-2.89367	0.87	-2.78241	0.739	-3.53908
0.739	-3.75034	1.357	-3.64796	1.421	-3.58436	0.997	-3.79677	2.782	-3.31181	2.166	-3.33269	3.929	-2.77808			0.74	-3.49495	0.74	-3.42623	0.74	-3.30816	0.74	-2.9611	0.74	-2.85061	0.74	-2.98974	1.344	-3.5875	0.74	-3.29857	0.74	-3.14959	0.74	-2.92355	0.871	-2.76607	0.74	-3.5541
0.74	-3.76268	1.358	-3.64709	1.422	-3.58112	0.998	-3.77199	2.783	-3.30727	2.167	-3.32832	3.93	-2.75618			0.741	-3.4958	0.741	-3.4547	0.741	-3.30373	0.741	-2.93922	0.741	-2.87816	0.741	-3.00225	1.345	-3.54953	0.741	-3.27729	0.741	-3.15503	0.741	-2.90932	0.872	-2.76973	0.741	-3.5515
0.741	-3.75794	1.359	-3.64935	1.423	-3.56906	0.999	-3.78429	2.784	-3.31955	2.168	-3.3126	3.931	-2.76282			0.742	-3.46569	0.742	-3.46088	0.742	-3.36739	0.742	-2.99656	0.742	-2.90439	0.742	-2.97204	1.346	-3.54852	0.742	-3.29443	0.742	-3.18262	0.742	-2.89437	0.873	-2.76839	0.742	-3.55029
0.742	-3.73275	1.36	-3.65648	1.424	-3.58283	1	-3.80579	2.785	-3.31823	2.169	-3.30409	3.932	-2.77969			0.743	-3.46117	0.743	-3.45495	0.743	-3.32259	0.743	-2.99489	0.743	-2.88434	0.743	-2.95991	1.347	-3.56358	0.743	-3.28441	0.743	-3.21337	0.743	-2.90275	0.874	-2.78	0.743	-3.54447
0.743	-3.74655	1.361	-3.66857	1.425	-3.5891	1.001	-3.77643	2.786	-3.29791	2.17	-3.3083	3.933	-2.77961			0.744	-3.46249	0.744	-3.48188	0.744	-3.35067	0.744	-2.9629	0.744	-2.87216	0.744	-2.96484	1.348	-3.58094	0.744	-3.28866	0.744	-3.18883	0.744	-2.86763	0.875	-2.74486	0.744	-3.55259
0.744	-3.73168	1.362	-3.6713	1.426	-3.57277	1.002	-3.78861	2.787	-3.28605	2.171	-3.31458	3.934	-2.77831			0.745	-3.45254	0.745	-3.46014	0.745	-3.3236	0.745	-3.00959	0.745	-2.85075	0.745	-2.96824	1.349	-3.56954	0.745	-3.29971	0.745	-3.19822	0.745	-2.86774	0.876	-2.74187	0.745	-3.54377
0.745	-3.75916	1.363	-3.63847	1.427	-3.57669	1.003	-3.7864	2.788	-3.30409	2.172	-3.30928	3.935	-2.77337			0.746	-3.44314	0.746	-3.44566	0.746	-3.32229	0.746	-2.9912	0.746	-2.86125	0.746	-2.96865	1.35	-3.53795	0.746	-3.27193	0.746	-3.19634	0.746	-2.85752	0.877	-2.74227	0.746	-3.52394
0.746	-3.73245	1.364	-3.65113	1.428	-3.56992	1.004	-3.80492	2.789	-3.30806	2.173	-3.32695	3.936	-2.77299			0.747	-3.47509	0.747	-3.45469	0.747	-3.33058	0.747	-2.95294	0.747	-2.86109	0.747	-2.97883	1.351	-3.53553	0.747	-3.2901	0.747	-3.18008	0.747	-2.89567	0.878	-2.72461	0.747	-3.5133
0.747	-3.74434	1.365	-3.65641	1.429	-3.58716	1.005	-3.79714	2.79	-3.29987	2.174	-3.33127	3.937	-2.75115			0.748	-3.49002	0.748	-3.46057	0.748	-3.33564	0.748	-2.9595	0.748	-2.85653	0.748	-2.9586	1.352	-3.54162	0.748	-3.27877	0.748	-3.18408	0.748	-2.87977	0.879	-2.74716	0.748	-3.55591
0.748	-3.75262	1.366	-3.66633	1.43	-3.57034	1.006	-3.79237	2.791	-3.29202	2.175	-3.34067	3.938	-2.76093			0.749	-3.48338	0.749	-3.48713	0.749	-3.32433	0.749	-2.97352	0.749	-2.866	0.749	-2.96329	1.353	-3.55572	0.749	-3.28882	0.749	-3.20493	0.749	-2.88347	0.88	-2.76297	0.749	-3.55478
0.749	-3.72938	1.367	-3.67379	1.431	-3.56225	1.007	-3.808	2.792	-3.29903	2.176	-3.32279	3.939	-2.74335			0.75	-3.47192	0.75	-3.49431	0.75	-3.31624	0.75	-2.95434	0.75	-2.87805	0.75	-2.97758	1.354	-3.57831	0.75	-3.30139	0.75	-3.1756	0.75	-2.87996	0.881	-2.73952	0.75	-3.55147
0.75	-3.7465	1.368	-3.65752	1.432	-3.5548	1.008	-3.79649	2.793	-3.32236	2.177	-3.30443	3.94	-2.75249			0.751	-3.47872	0.751	-3.48452	0.751	-3.2839	0.751	-2.98691	0.751	-2.85958	0.751	-2.99563	1.355	-3.54055	0.751	-3.29682	0.751	-3.1952	0.751	-2.8913	0.882	-2.74325	0.751	-3.53085
0.751	-3.77706	1.369	-3.65595	1.433	-3.56549	1.009	-3.78191	2.794	-3.31478	2.178	-3.30048	3.941	-2.76545			0.752	-3.45897	0.752	-3.48019	0.752	-3.2894	0.752	-2.98969	0.752	-2.85467	0.752	-2.96159	1.356	-3.54742	0.752	-3.29508	0.752	-3.19181	0.752	-2.89794	0.883	-2.75609	0.752	-3.52971
0.752	-3.75467	1.37	-3.63459	1.434	-3.59329	1.01	-3.77395	2.795	-3.28755	2.179	-3.32005	3.942	-2.76579			0.753	-3.47531	0.753	-3.48185	0.753	-3.31803	0.753	-2.98244	0.753	-2.84254	0.753	-2.96397	1.357	-3.54722	0.753	-3.33238	0.753	-3.19812	0.753	-2.9023	0.884	-2.73985	0.753	-3.55372
0.753	-3.74219	1.371	-3.63805	1.435	-3.58165	1.011	-3.78844	2.796	-3.29916	2.18	-3.31775	3.943	-2.7554			0.754	-3.46043	0.754	-3.47376	0.754	-3.31202	0.754	-2.98046	0.754	-2.89151	0.754	-2.97492	1.358	-3.57617	0.754	-3.28218	0.754	-3.20373	0.754	-2.86775	0.885	-2.7261	0.754	-3.53378
0.754	-3.75596	1.372	-3.61265	1.436	-3.55209	1.012	-3.77067	2.797	-3.28534	2.181	-3.33099	3.944	-2.75208			0.755	-3.46416	0.755	-3.44468	0.755	-3.31915	0.755	-3.00226	0.755	-2.86625	0.755	-2.97539	1.359	-3.56578	0.755	-3.313	0.755	-3.20867	0.755	-2.89006	0.886	-2.75602	0.755	-3.55317
0.755	-3.75011	1.373	-3.62988	1.437	-3.57435	1.013	-3.76803	2.798	-3.28202	2.182	-3.30965	3.945	-2.75727			0.756	-3.47258	0.756	-3.44519	0.756	-3.32139	0.756	-2.95659	0.756	-2.82884	0.756	-2.97717	1.36	-3.56621	0.756	-3.34281	0.756	-3.2238	0.756	-2.86273	0.887	-2.76384	0.756	-3.52277
0.756	-3.7361	1.374	-3.63242	1.438	-3.57219	1.014	-3.77965	2.799	-3.2944	2.183	-3.31748	3.946	-2.75411			0.757	-3.45932	0.757	-3.45883	0.757	-3.32689	0.757	-2.97504	0.757	-2.87464	0.757	-2.96565	1.361	-3.55097	0.757	-3.31803	0.757	-3.20573	0.757	-2.89163	0.888	-2.74118	0.757	-3.57682
0.757	-3.7527	1.375	-3.64586	1.439	-3.57098	1.015	-3.80058	2.8	-3.30096	2.184	-3.3421	3.947	-2.73124			0.758	-3.46131	0.758	-3.43428	0.758	-3.30109	0.758	-2.99806	0.758	-2.83838	0.758	-2.98535	1.362	-3.55403	0.758	-3.32467	0.758	-3.20457	0.758	-2.92219	0.889	-2.7437	0.758	-3.54942
0.758	-3.76255	1.376	-3.66134	1.44	-3.57798	1.016	-3.78871	2.801	-3.2966	2.185	-3.31692	3.948	-2.73454			0.759	-3.46247	0.759	-3.4805	0.759	-3.32083	0.759	-2.98615	0.759	-2.86497	0.759	-2.97562	1.363	-3.52781	0.759	-3.30002	0.759	-3.19389	0.759	-2.91805	0.89	-2.76559	0.759	-3.54923
0.759	-3.76313	1.377	-3.66667	1.441	-3.59498	1.017	-3.79634	2.802	-3.31579	2.186	-3.29684	3.949	-2.74301			0.76	-3.45829	0.76	-3.4847	0.76	-3.35996	0.76	-2.97217	0.76	-2.88675	0.76	-2.98443	1.364	-3.57015	0.76	-3.3194	0.76	-3.17802	0.76	-2.88877	0.891	-2.75759	0.76	-3.54436
0.76	-3.753	1.378	-3.66481	1.442	-3.57057	1.018	-3.78732	2.803	-3.28374	2.187	-3.29798	3.95	-2.73835			0.761	-3.4847	0.761	-3.45863	0.761	-3.34335	0.761	-2.93909	0.761	-2.86033	0.761	-3.00236	1.365	-3.55295	0.761	-3.30003	0.761	-3.20525	0.761	-2.90758	0.892	-2.76531	0.761	-3.56861
0.761	-3.7559	1.379	-3.64391	1.443	-3.58577	1.019	-3.79224	2.804	-3.26526	2.188	-3.30393	3.951	-2.73749			0.762	-3.46633	0.762	-3.45868	0.762	-3.3226	0.762	-2.98442	0.762	-2.85822	0.762	-2.95617	1.366	-3.55913	0.762	-3.27575	0.762	-3.17449	0.762	-2.9167	0.893	-2.75946	0.762	-3.55755
0.762	-3.7509	1.38	-3.64274	1.444	-3.57439	1.02	-3.80888	2.805	-3.29383	2.189	-3.31069	3.952	-2.74666			0.763	-3.46875	0.763	-3.44666	0.763	-3.34149	0.763	-2.94629	0.763	-2.84419	0.763	-2.99281	1.367	-3.52548	0.763	-3.28811	0.763	-3.16975	0.763	-2.89786	0.894	-2.76244	0.763	-3.55536
0.763	-3.7623	1.381	-3.64329	1.445	-3.59384	1.021	-3.77464	2.806	-3.30318	2.19	-3.30099	3.953	-2.76096			0.764	-3.43616	0.764	-3.45196	0.764	-3.35238	0.764	-2.9519	0.764	-2.85041	0.764	-2.95882	1.368	-3.53491	0.764	-3.28239	0.764	-3.1523	0.764	-2.90666	0.895	-2.75917	0.764	-3.55601
0.764	-3.76087	1.382	-3.64908	1.446	-3.56859	1.022	-3.77035	2.807	-3.28917	2.191	-3.31203	3.954	-2.76482			0.765	-3.42308	0.765	-3.46856	0.765	-3.34841	0.765	-2.93929	0.765	-2.86658	0.765	-2.98161	1.369	-3.53616	0.765	-3.29648	0.765	-3.18311	0.765	-2.90703	0.896	-2.75484	0.765	-3.57245
0.765	-3.73348	1.383	-3.64283	1.447	-3.58396	1.023	-3.75463	2.808	-3.30422	2.192	-3.2892	3.955	-2.75093			0.766	-3.47024	0.766	-3.46749	0.766	-3.35033	0.766	-2.95945	0.766	-2.85091	0.766	-2.95973	1.37	-3.52941	0.766	-3.29523	0.766	-3.18518	0.766	-2.89303	0.897	-2.75859	0.766	-3.56934
0.766	-3.75559	1.384	-3.63507	1.448	-3.57496	1.024	-3.76157	2.809	-3.2992	2.193	-3.29399	3.956	-2.73547			0.767	-3.45661	0.767	-3.47133	0.767	-3.34286	0.767	-3.01155	0.767	-2.88591	0.767	-2.98749	1.371	-3.52074	0.767	-3.30124	0.767	-3.1766	0.767	-2.87048	0.898	-2.76639	0.767	-3.54474
0.767	-3.75409	1.385	-3.6548	1.449	-3.55883	1.025	-3.78452	2.81	-3.29048	2.194	-3.31515	3.957	-2.75552			0.768	-3.471	0.768	-3.44272	0.768	-3.304	0.768	-2.97848	0.768	-2.84389	0.768	-2.94602	1.372	-3.56087	0.768	-3.29103	0.768	-3.18489	0.768	-2.86853	0.899	-2.73443	0.768	-3.53917
0.768	-3.74857	1.386	-3.66994	1.45	-3.55468	1.026	-3.75989	2.811	-3.29823	2.195	-3.32295	3.958	-2.77322			0.769	-3.45632	0.769	-3.46608	0.769	-3.3474	0.769	-2.97707	0.769	-2.8733	0.769	-2.96847	1.373	-3.53444	0.769	-3.26096	0.769	-3.20792	0.769	-2.90445	0.9	-2.79313	0.769	-3.55619
0.769	-3.76051	1.387	-3.6601	1.451	-3.55935	1.027	-3.77667	2.812	-3.27267	2.196	-3.30587	3.959	-2.75436			0.77	-3.45106	0.77	-3.46704	0.77	-3.32717	0.77	-2.96603	0.77	-2.88735	0.77	-2.97134	1.374	-3.5748	0.77	-3.28059	0.77	-3.19406	0.77	-2.92989	0.901	-2.79847	0.77	-3.57441
0.77	-3.75196	1.388	-3.64306	1.452	-3.5762	1.028	-3.76287	2.813	-3.28149	2.197	-3.30731	3.96	-2.76697			0.771	-3.4714	0.771	-3.47333	0.771	-3.32885	0.771	-2.97608	0.771	-2.90135	0.771	-2.96444	1.375	-3.55404	0.771	-3.26336	0.771	-3.18126	0.771	-2.8674	0.902	-2.76428	0.771	-3.56635
0.771	-3.74953	1.389	-3.63281	1.453	-3.57221	1.029	-3.76621	2.814	-3.28209	2.198	-3.28461	3.961	-2.74522			0.772	-3.4624	0.772	-3.46254	0.772	-3.32861	0.772	-2.95644	0.772	-2.86207	0.772	-2.93774	1.376	-3.54921	0.772	-3.2481	0.772	-3.18831	0.772	-2.89027	0.903	-2.77474	0.772	-3.59945
0.772	-3.74707	1.39	-3.63996	1.454	-3.57609	1.03	-3.79246	2.815	-3.29221	2.199	-3.29571	3.962	-2.74057			0.773	-3.47436	0.773	-3.48782	0.773	-3.29809	0.773	-2.98374	0.773	-2.87327	0.773	-2.95977	1.377	-3.56061	0.773	-3.2718	0.773	-3.2204	0.773	-2.9032	0.904	-2.7691	0.773	-3.58581
0.773	-3.74753	1.391	-3.63166	1.455	-3.5764	1.031	-3.77333	2.816	-3.28491	2.2	-3.29845	3.963	-2.75801			0.774	-3.48086	0.774	-3.46341	0.774	-3.31871	0.774	-2.96697	0.774	-2.88162	0.774	-2.95288	1.378	-3.53932	0.774	-3.28423	0.774	-3.18786	0.774	-2.90098	0.905	-2.75841	0.774	-3.56613
0.774	-3.74517	1.392	-3.63038	1.456	-3.5752	1.032	-3.75878	2.817	-3.28282	2.201	-3.31774	3.964	-2.74183			0.775	-3.48402	0.775	-3.46331	0.775	-3.32073	0.775	-2.98029	0.775	-2.87006	0.775	-2.99317	1.379	-3.55965	0.775	-3.27712	0.775	-3.20596	0.775	-2.89502	0.906	-2.78754	0.775	-3.5689
0.775	-3.75373	1.393	-3.65065	1.457	-3.5658	1.033	-3.76426	2.818	-3.28191	2.202	-3.30875	3.965	-2.73458			0.776	-3.47438	0.776	-3.45134	0.776	-3.33624	0.776	-2.96076	0.776	-2.87251	0.776	-2.95804	1.38	-3.54516	0.776	-3.26386	0.776	-3.19135	0.776	-2.89161	0.907	-2.7828	0.776	-3.54946
0.776	-3.74728	1.394	-3.64143	1.458	-3.55602	1.034	-3.73959	2.819	-3.28652	2.203	-3.2934	3.966	-2.75637			0.777	-3.43808	0.777	-3.4809	0.777	-3.32665	0.777	-2.94597	0.777	-2.86939	0.777	-2.97641	1.381	-3.53552	0.777	-3.24803	0.777	-3.22486	0.777	-2.89182	0.908	-2.76604	0.777	-3.55596
0.777	-3.74443	1.395	-3.65357	1.459	-3.57931	1.035	-3.7764	2.82	-3.29759	2.204	-3.2908	3.967	-2.75254			0.778	-3.47146	0.778	-3.45126	0.778	-3.33298	0.778	-2.9449	0.778	-2.88024	0.778	-2.99949	1.382	-3.50941	0.778	-3.25599	0.778	-3.1735	0.778	-2.87293	0.909	-2.7646	0.778	-3.58566
0.778	-3.73703	1.396	-3.64647	1.46	-3.5687	1.036	-3.78687	2.821	-3.28965	2.205	-3.3066	3.968	-2.75497			0.779	-3.46215	0.779	-3.43711	0.779	-3.33571	0.779	-2.94675	0.779	-2.86887	0.779	-2.96821	1.383	-3.53336	0.779	-3.29305	0.779	-3.18863	0.779	-2.89149	0.91	-2.72878	0.779	-3.56295
0.779	-3.73276	1.397	-3.63026	1.461	-3.5681	1.037	-3.7603	2.822	-3.29356	2.206	-3.29351	3.969	-2.75255			0.78	-3.47378	0.78	-3.46728	0.78	-3.32653	0.78	-2.96199	0.78	-2.84285	0.78	-2.96625	1.384	-3.56033	0.78	-3.26807	0.78	-3.18648	0.78	-2.8986	0.911	-2.76416	0.78	-3.5995
0.78	-3.74713	1.398	-3.62864	1.462	-3.56572	1.038	-3.76946	2.823	-3.28334	2.207	-3.30074	3.97	-2.7438			0.781	-3.46397	0.781	-3.45281	0.781	-3.35263	0.781	-2.94747	0.781	-2.82388	0.781	-2.97339	1.385	-3.55465	0.781	-3.30489	0.781	-3.19744	0.781	-2.90853	0.912	-2.7572	0.781	-3.54934
0.781	-3.76589	1.399	-3.6341	1.463	-3.55337	1.039	-3.75669	2.824	-3.26295	2.208	-3.30056	3.971	-2.74695			0.782	-3.50196	0.782	-3.48601	0.782	-3.33343	0.782	-2.9435	0.782	-2.84681	0.782	-2.93368	1.386	-3.54684	0.782	-3.26296	0.782	-3.20885	0.782	-2.89069	0.913	-2.72393	0.782	-3.55874
0.782	-3.75066	1.4	-3.63829	1.464	-3.58043	1.04	-3.75843	2.825	-3.27563	2.209	-3.31092	3.972	-2.75096			0.783	-3.46788	0.783	-3.48599	0.783	-3.35094	0.783	-2.93998	0.783	-2.86298	0.783	-2.9709	1.387	-3.53041	0.783	-3.2543	0.783	-3.21599	0.783	-2.89004	0.914	-2.76543	0.783	-3.54974
0.783	-3.76309	1.401	-3.65911	1.465	-3.57714	1.041	-3.76563	2.826	-3.27342	2.21	-3.32814	3.973	-2.75739			0.784	-3.49454	0.784	-3.50457	0.784	-3.3319	0.784	-2.9386	0.784	-2.8669	0.784	-2.99934	1.388	-3.52752	0.784	-3.30484	0.784	-3.21368	0.784	-2.90767	0.915	-2.75723	0.784	-3.56639
0.784	-3.74057	1.402	-3.64267	1.466	-3.57241	1.042	-3.7873	2.827	-3.27561	2.211	-3.3144	3.974	-2.75031			0.785	-3.47361	0.785	-3.46133	0.785	-3.36374	0.785	-2.94158	0.785	-2.84937	0.785	-2.96328	1.389	-3.54396	0.785	-3.29792	0.785	-3.24351	0.785	-2.91562	0.916	-2.78714	0.785	-3.57228
0.785	-3.74333	1.403	-3.65792	1.467	-3.54184	1.043	-3.7711	2.828	-3.27714	2.212	-3.32492	3.975	-2.76102			0.786	-3.4733	0.786	-3.50921	0.786	-3.34697	0.786	-2.91364	0.786	-2.86492	0.786	-2.97101	1.39	-3.52993	0.786	-3.30975	0.786	-3.17963	0.786	-2.88672	0.917	-2.73243	0.786	-3.55944
0.786	-3.73316	1.404	-3.64345	1.468	-3.57013	1.044	-3.76893	2.829	-3.26276	2.213	-3.30584	3.976	-2.76976			0.787	-3.44843	0.787	-3.46004	0.787	-3.32607	0.787	-2.94111	0.787	-2.8324	0.787	-2.97059	1.391	-3.52388	0.787	-3.26473	0.787	-3.18451	0.787	-2.90453	0.918	-2.73579	0.787	-3.57184
0.787	-3.75538	1.405	-3.65082	1.469	-3.56334	1.045	-3.76882	2.83	-3.28589	2.214	-3.30687	3.977	-2.75629			0.788	-3.4692	0.788	-3.47408	0.788	-3.31403	0.788	-2.9529	0.788	-2.86193	0.788	-2.97456	1.392	-3.58223	0.788	-3.30584	0.788	-3.20243	0.788	-2.88743	0.919	-2.7429	0.788	-3.57484
0.788	-3.75944	1.406	-3.63303	1.47	-3.56557	1.046	-3.78157	2.831	-3.29652	2.215	-3.30853	3.978	-2.7502			0.789	-3.4609	0.789	-3.47903	0.789	-3.34651	0.789	-2.95101	0.789	-2.89459	0.789	-2.97865	1.393	-3.51784	0.789	-3.28632	0.789	-3.20721	0.789	-2.89796	0.92	-2.73781	0.789	-3.5439
0.789	-3.74759	1.407	-3.612	1.471	-3.54646	1.047	-3.76272	2.832	-3.27257	2.216	-3.30445	3.979	-2.74152			0.79	-3.46288	0.79	-3.47667	0.79	-3.35213	0.79	-2.95656	0.79	-2.89251	0.79	-2.99836	1.394	-3.49318	0.79	-3.26905	0.79	-3.21592	0.79	-2.90197	0.921	-2.73784	0.79	-3.55362
0.79	-3.7515	1.408	-3.66719	1.472	-3.57463	1.048	-3.77913	2.833	-3.28898	2.217	-3.3124	3.98	-2.72874			0.791	-3.47318	0.791	-3.4926	0.791	-3.33786	0.791	-2.91587	0.791	-2.87613	0.791	-2.96911	1.395	-3.52675	0.791	-3.27102	0.791	-3.18527	0.791	-2.923	0.922	-2.74786	0.791	-3.55011
0.791	-3.76045	1.409	-3.65072	1.473	-3.56844	1.049	-3.78042	2.834	-3.2883	2.218	-3.30115	3.981	-2.76176			0.792	-3.48787	0.792	-3.47483	0.792	-3.34614	0.792	-2.98666	0.792	-2.86762	0.792	-2.97953	1.396	-3.51481	0.792	-3.2993	0.792	-3.22311	0.792	-2.90372	0.923	-2.73617	0.792	-3.53741
0.792	-3.74497	1.41	-3.62028	1.474	-3.57716	1.05	-3.76727	2.835	-3.28664	2.219	-3.31168	3.982	-2.75802			0.793	-3.50177	0.793	-3.4701	0.793	-3.31259	0.793	-2.97839	0.793	-2.85384	0.793	-2.96807	1.397	-3.50697	0.793	-3.3076	0.793	-3.20944	0.793	-2.88652	0.924	-2.7336	0.793	-3.58158
0.793	-3.7538	1.411	-3.64371	1.475	-3.5747	1.051	-3.78136	2.836	-3.28326	2.22	-3.3002	3.983	-2.73226			0.794	-3.48635	0.794	-3.49024	0.794	-3.34322	0.794	-2.97545	0.794	-2.86963	0.794	-2.97036	1.398	-3.50201	0.794	-3.28602	0.794	-3.17038	0.794	-2.88259	0.925	-2.75174	0.794	-3.55784
0.794	-3.74416	1.412	-3.6453	1.476	-3.56839	1.052	-3.76976	2.837	-3.28668	2.221	-3.30247	3.984	-2.7227			0.795	-3.4858	0.795	-3.48867	0.795	-3.32357	0.795	-2.99064	0.795	-2.8474	0.795	-2.97288	1.399	-3.49366	0.795	-3.28285	0.795	-3.20615	0.795	-2.88854	0.926	-2.74495	0.795	-3.5504
0.795	-3.73804	1.413	-3.62689	1.477	-3.57908	1.053	-3.75487	2.838	-3.28327	2.222	-3.2946	3.985	-2.74284			0.796	-3.46391	0.796	-3.4648	0.796	-3.32993	0.796	-2.97329	0.796	-2.82971	0.796	-2.97952	1.4	-3.50046	0.796	-3.30936	0.796	-3.16206	0.796	-2.8716	0.927	-2.76024	0.796	-3.56712
0.796	-3.75626	1.414	-3.64399	1.478	-3.57689	1.054	-3.74081	2.839	-3.29967	2.223	-3.30659	3.986	-2.71842			0.797	-3.46963	0.797	-3.43517	0.797	-3.34123	0.797	-2.95322	0.797	-2.87303	0.797	-3.00653	1.401	-3.51177	0.797	-3.27642	0.797	-3.19372	0.797	-2.8861	0.928	-2.73057	0.797	-3.5531
0.797	-3.7489	1.415	-3.63887	1.479	-3.55865	1.055	-3.7658	2.84	-3.27142	2.224	-3.30604	3.987	-2.72671			0.798	-3.47935	0.798	-3.46413	0.798	-3.35649	0.798	-2.96921	0.798	-2.88442	0.798	-3.02181	1.402	-3.5141	0.798	-3.28134	0.798	-3.22326	0.798	-2.90032	0.929	-2.74751	0.798	-3.54769
0.798	-3.74442	1.416	-3.63378	1.48	-3.57535	1.056	-3.76526	2.841	-3.26027	2.225	-3.28494	3.988	-2.73593			0.799	-3.44551	0.799	-3.46417	0.799	-3.33343	0.799	-2.95099	0.799	-2.83092	0.799	-2.97965	1.403	-3.50865	0.799	-3.2795	0.799	-3.19011	0.799	-2.88786	0.93	-2.74422	0.799	-3.56152
0.799	-3.7433	1.417	-3.62935	1.481	-3.56568	1.057	-3.76702	2.842	-3.26852	2.226	-3.26905	3.989	-2.73254			0.8	-3.49258	0.8	-3.48463	0.8	-3.36062	0.8	-2.95621	0.8	-2.84475	0.8	-3.00016	1.404	-3.5193	0.8	-3.27397	0.8	-3.18827	0.8	-2.90305	0.931	-2.75574	0.8	-3.5582
0.8	-3.73311	1.418	-3.63236	1.482	-3.56933	1.058	-3.76623	2.843	-3.2608	2.227	-3.30244	3.99	-2.76144			0.801	-3.4461	0.801	-3.50371	0.801	-3.31584	0.801	-2.97059	0.801	-2.85717	0.801	-2.99354	1.405	-3.4979	0.801	-3.2521	0.801	-3.17351	0.801	-2.89987	0.932	-2.77032	0.801	-3.54524
0.801	-3.74526	1.419	-3.62376	1.483	-3.57095	1.059	-3.75905	2.844	-3.27118	2.228	-3.30539	3.991	-2.7407			0.802	-3.45805	0.802	-3.49031	0.802	-3.32829	0.802	-2.98822	0.802	-2.85618	0.802	-2.99862	1.406	-3.52924	0.802	-3.28377	0.802	-3.20602	0.802	-2.89533	0.933	-2.75911	0.802	-3.56843
0.802	-3.7626	1.42	-3.64296	1.484	-3.56489	1.06	-3.76446	2.845	-3.27558	2.229	-3.30754	3.992	-2.72323			0.803	-3.47905	0.803	-3.50378	0.803	-3.33985	0.803	-2.96971	0.803	-2.84335	0.803	-2.99084	1.407	-3.54192	0.803	-3.27853	0.803	-3.17653	0.803	-2.92748	0.934	-2.76851	0.803	-3.56228
0.803	-3.73147	1.421	-3.63549	1.485	-3.55903	1.061	-3.76587	2.846	-3.27575	2.23	-3.31493	3.993	-2.72675			0.804	-3.48374	0.804	-3.46302	0.804	-3.35706	0.804	-2.95754	0.804	-2.84582	0.804	-2.98358	1.408	-3.51763	0.804	-3.31175	0.804	-3.19809	0.804	-2.88449	0.935	-2.76102	0.804	-3.54542
0.804	-3.73425	1.422	-3.62055	1.486	-3.55349	1.062	-3.76559	2.847	-3.28812	2.231	-3.30537	3.994	-2.73362			0.805	-3.48512	0.805	-3.45398	0.805	-3.34262	0.805	-2.97444	0.805	-2.84146	0.805	-2.98183	1.409	-3.52339	0.805	-3.2754	0.805	-3.16141	0.805	-2.8753	0.936	-2.75784	0.805	-3.53876
0.805	-3.76025	1.423	-3.63648	1.487	-3.58125	1.063	-3.76145	2.848	-3.27684	2.232	-3.30713	3.995	-2.7321			0.806	-3.45775	0.806	-3.47922	0.806	-3.32094	0.806	-2.97367	0.806	-2.84773	0.806	-2.99255	1.41	-3.52427	0.806	-3.28608	0.806	-3.19223	0.806	-2.91847	0.937	-2.76659	0.806	-3.52111
0.806	-3.74573	1.424	-3.62942	1.488	-3.53694	1.064	-3.77106	2.849	-3.2715	2.233	-3.30273	3.996	-2.74098			0.807	-3.49813	0.807	-3.47586	0.807	-3.34298	0.807	-2.9634	0.807	-2.83623	0.807	-3.02458	1.411	-3.5266	0.807	-3.27161	0.807	-3.21138	0.807	-2.90846	0.938	-2.75699	0.807	-3.53159
0.807	-3.74583	1.425	-3.63705	1.489	-3.5549	1.065	-3.76132	2.85	-3.28221	2.234	-3.28319	3.997	-2.73711			0.808	-3.50599	0.808	-3.47635	0.808	-3.33206	0.808	-2.994	0.808	-2.84784	0.808	-3.02734	1.412	-3.54912	0.808	-3.26717	0.808	-3.20465	0.808	-2.89723	0.939	-2.75833	0.808	-3.55767
0.808	-3.72852	1.426	-3.63258	1.49	-3.55831	1.066	-3.76158	2.851	-3.26334	2.235	-3.29177	3.998	-2.74867			0.809	-3.47825	0.809	-3.46564	0.809	-3.346	0.809	-2.97713	0.809	-2.82294	0.809	-3.03398	1.413	-3.52503	0.809	-3.29391	0.809	-3.20397	0.809	-2.90166	0.94	-2.73737	0.809	-3.5562
0.809	-3.73656	1.427	-3.63486	1.491	-3.5501	1.067	-3.7596	2.852	-3.25633	2.236	-3.29388	3.999	-2.72259			0.81	-3.50698	0.81	-3.46398	0.81	-3.34996	0.81	-2.95928	0.81	-2.82732	0.81	-3.00646	1.414	-3.52451	0.81	-3.30549	0.81	-3.21492	0.81	-2.89101	0.941	-2.75868	0.81	-3.54939
0.81	-3.744	1.428	-3.62686	1.492	-3.55745	1.068	-3.77686	2.853	-3.25628	2.237	-3.2913	4	-2.72259			0.811	-3.47545	0.811	-3.49191	0.811	-3.34514	0.811	-2.96457	0.811	-2.84389	0.811	-3.00658	1.415	-3.53198	0.811	-3.28052	0.811	-3.1766	0.811	-2.9157	0.942	-2.75945	0.811	-3.53241
0.811	-3.74838	1.429	-3.62274	1.493	-3.55335	1.069	-3.76163	2.854	-3.27242	2.238	-3.29835	4.001	-2.7359			0.812	-3.48075	0.812	-3.51175	0.812	-3.33165	0.812	-2.95692	0.812	-2.8397	0.812	-3.01754	1.416	-3.51969	0.812	-3.29884	0.812	-3.20395	0.812	-2.8695	0.943	-2.74739	0.812	-3.54183
0.812	-3.75797	1.43	-3.6438	1.494	-3.56768	1.07	-3.75535	2.855	-3.28053	2.239	-3.29726	4.002	-2.76263			0.813	-3.53753	0.813	-3.4783	0.813	-3.34594	0.813	-2.98291	0.813	-2.81816	0.813	-2.99992	1.417	-3.54263	0.813	-3.27705	0.813	-3.21167	0.813	-2.88574	0.944	-2.74607	0.813	-3.56769
0.813	-3.73968	1.431	-3.66759	1.495	-3.55068	1.071	-3.75778	2.856	-3.26785	2.24	-3.2694	4.003	-2.73768			0.814	-3.47249	0.814	-3.44146	0.814	-3.31461	0.814	-2.95756	0.814	-2.82343	0.814	-3.02294	1.418	-3.51056	0.814	-3.22833	0.814	-3.21315	0.814	-2.91948	0.945	-2.74618	0.814	-3.54175
0.814	-3.72797	1.432	-3.64651	1.496	-3.53332	1.072	-3.7725	2.857	-3.2706	2.241	-3.28326	4.004	-2.74437			0.815	-3.48458	0.815	-3.47175	0.815	-3.3531	0.815	-2.95914	0.815	-2.80578	0.815	-3.0418	1.419	-3.53415	0.815	-3.25459	0.815	-3.16937	0.815	-2.90018	0.946	-2.73521	0.815	-3.55112
0.815	-3.74608	1.433	-3.63219	1.497	-3.56491	1.073	-3.79333	2.858	-3.24944	2.242	-3.29665	4.005	-2.75113			0.816	-3.47317	0.816	-3.4662	0.816	-3.35248	0.816	-2.93836	0.816	-2.79652	0.816	-3.01356	1.42	-3.51272	0.816	-3.28545	0.816	-3.19647	0.816	-2.90403	0.947	-2.77089	0.816	-3.52338
0.816	-3.73572	1.434	-3.63152	1.498	-3.57847	1.074	-3.76657	2.859	-3.2789	2.243	-3.27845	4.006	-2.74267			0.817	-3.47071	0.817	-3.45516	0.817	-3.35991	0.817	-2.97736	0.817	-2.81914	0.817	-3.05694	1.421	-3.51868	0.817	-3.2661	0.817	-3.1782	0.817	-2.8948	0.948	-2.75358	0.817	-3.54137
0.817	-3.74435	1.435	-3.61859	1.499	-3.56281	1.075	-3.76839	2.86	-3.25759	2.244	-3.30374	4.007	-2.75659			0.818	-3.49511	0.818	-3.4502	0.818	-3.35836	0.818	-2.98585	0.818	-2.84513	0.818	-3.04443	1.422	-3.52374	0.818	-3.26013	0.818	-3.20542	0.818	-2.88977	0.949	-2.79429	0.818	-3.52061
0.818	-3.75256	1.436	-3.62377	1.5	-3.55094	1.076	-3.76672	2.861	-3.28535	2.245	-3.29196	4.008	-2.73168			0.819	-3.51247	0.819	-3.47737	0.819	-3.35153	0.819	-2.96497	0.819	-2.83303	0.819	-3.03697	1.423	-3.50527	0.819	-3.23938	0.819	-3.19379	0.819	-2.90919	0.95	-2.7613	0.819	-3.51279
0.819	-3.76076	1.437	-3.64092	1.501	-3.55377	1.077	-3.79352	2.862	-3.26929	2.246	-3.28464	4.009	-2.72258			0.82	-3.49363	0.82	-3.47666	0.82	-3.37251	0.82	-2.9757	0.82	-2.82555	0.82	-3.02056	1.424	-3.53866	0.82	-3.26225	0.82	-3.20812	0.82	-2.89673	0.951	-2.76902	0.82	-3.57347
0.82	-3.74239	1.438	-3.64392	1.502	-3.56533	1.078	-3.76992	2.863	-3.27626	2.247	-3.27539	4.01	-2.73687			0.821	-3.45867	0.821	-3.49556	0.821	-3.37308	0.821	-2.97556	0.821	-2.82484	0.821	-3.01911	1.425	-3.51207	0.821	-3.2554	0.821	-3.20027	0.821	-2.90438	0.952	-2.75521	0.821	-3.5814
0.821	-3.73871	1.439	-3.65116	1.503	-3.56882	1.079	-3.76824	2.864	-3.27507	2.248	-3.27529	4.011	-2.72812			0.822	-3.47971	0.822	-3.46358	0.822	-3.35601	0.822	-2.96376	0.822	-2.84404	0.822	-3.06321	1.426	-3.53447	0.822	-3.27198	0.822	-3.20801	0.822	-2.90308	0.953	-2.75898	0.822	-3.5651
0.822	-3.74344	1.44	-3.63808	1.504	-3.5594	1.08	-3.77904	2.865	-3.24558	2.249	-3.28948	4.012	-2.75248			0.823	-3.48714	0.823	-3.47064	0.823	-3.33365	0.823	-2.99184	0.823	-2.82749	0.823	-3.02198	1.427	-3.52595	0.823	-3.30878	0.823	-3.19848	0.823	-2.89432	0.954	-2.75598	0.823	-3.59292
0.823	-3.7556	1.441	-3.63276	1.505	-3.55621	1.081	-3.77151	2.866	-3.23597	2.25	-3.28377	4.013	-2.74616			0.824	-3.47616	0.824	-3.46514	0.824	-3.35278	0.824	-2.97721	0.824	-2.84723	0.824	-3.03187	1.428	-3.50622	0.824	-3.31807	0.824	-3.19745	0.824	-2.91001	0.955	-2.71819	0.824	-3.55724
0.824	-3.74685	1.442	-3.63999	1.506	-3.56973	1.082	-3.76321	2.867	-3.25894	2.251	-3.31177	4.014	-2.75374			0.825	-3.46546	0.825	-3.48056	0.825	-3.37702	0.825	-2.97676	0.825	-2.82683	0.825	-3.02438	1.429	-3.51529	0.825	-3.24941	0.825	-3.2085	0.825	-2.89282	0.956	-2.73079	0.825	-3.57
0.825	-3.76117	1.443	-3.65107	1.507	-3.55112	1.083	-3.78092	2.868	-3.26054	2.252	-3.30453	4.015	-2.73545			0.826	-3.47892	0.826	-3.48246	0.826	-3.33873	0.826	-2.94991	0.826	-2.8362	0.826	-3.03128	1.43	-3.51965	0.826	-3.28137	0.826	-3.19125	0.826	-2.85343	0.957	-2.72849	0.826	-3.5381
0.826	-3.74206	1.444	-3.62975	1.508	-3.56193	1.084	-3.7564	2.869	-3.25104	2.253	-3.28046	4.016	-2.74549			0.827	-3.47879	0.827	-3.49863	0.827	-3.3426	0.827	-2.95958	0.827	-2.82177	0.827	-3.0442	1.431	-3.50754	0.827	-3.31118	0.827	-3.20132	0.827	-2.91081	0.958	-2.71008	0.827	-3.53811
0.827	-3.74592	1.445	-3.63896	1.509	-3.56928	1.085	-3.7512	2.87	-3.25136	2.254	-3.30039	4.017	-2.74023			0.828	-3.47807	0.828	-3.48521	0.828	-3.34895	0.828	-2.96528	0.828	-2.85386	0.828	-3.05031	1.432	-3.48358	0.828	-3.2642	0.828	-3.22054	0.828	-2.92929	0.959	-2.72552	0.828	-3.56487
0.828	-3.72769	1.446	-3.62661	1.51	-3.57264	1.086	-3.78747	2.871	-3.25958	2.255	-3.28434	4.018	-2.7287			0.829	-3.46923	0.829	-3.46601	0.829	-3.31832	0.829	-2.9725	0.829	-2.82317	0.829	-3.04758	1.433	-3.52176	0.829	-3.32129	0.829	-3.18283	0.829	-2.91241	0.96	-2.73033	0.829	-3.58415
0.829	-3.75064	1.447	-3.63514	1.511	-3.57896	1.087	-3.78107	2.872	-3.27495	2.256	-3.32405	4.019	-2.72695			0.83	-3.46762	0.83	-3.5067	0.83	-3.36526	0.83	-2.97981	0.83	-2.85096	0.83	-3.0396	1.434	-3.50573	0.83	-3.29143	0.83	-3.1492	0.83	-2.92715	0.961	-2.72675	0.83	-3.57183
0.83	-3.74429	1.448	-3.62156	1.512	-3.54705	1.088	-3.77067	2.873	-3.25904	2.257	-3.3071	4.02	-2.75177			0.831	-3.48254	0.831	-3.49014	0.831	-3.35412	0.831	-2.95859	0.831	-2.85488	0.831	-3.02467	1.435	-3.50549	0.831	-3.25725	0.831	-3.16739	0.831	-2.9218	0.962	-2.75248	0.831	-3.56075
0.831	-3.72659	1.449	-3.61523	1.513	-3.56338	1.089	-3.75885	2.874	-3.26586	2.258	-3.30035	4.021	-2.73865			0.832	-3.47265	0.832	-3.51601	0.832	-3.35886	0.832	-2.95624	0.832	-2.84569	0.832	-3.04698	1.436	-3.51058	0.832	-3.30242	0.832	-3.1386	0.832	-2.92068	0.963	-2.74876	0.832	-3.57883
0.832	-3.72591	1.45	-3.62348	1.514	-3.55994	1.09	-3.76054	2.875	-3.26761	2.259	-3.29743	4.022	-2.74645			0.833	-3.50389	0.833	-3.48881	0.833	-3.345	0.833	-2.95971	0.833	-2.85542	0.833	-3.04693	1.437	-3.5181	0.833	-3.26485	0.833	-3.16455	0.833	-2.90395	0.964	-2.72699	0.833	-3.57081
0.833	-3.73847	1.451	-3.62382	1.515	-3.53735	1.091	-3.7565	2.876	-3.24062	2.26	-3.26562	4.023	-2.72719			0.834	-3.48746	0.834	-3.48146	0.834	-3.33617	0.834	-2.98862	0.834	-2.84705	0.834	-3.02021	1.438	-3.51069	0.834	-3.27389	0.834	-3.17241	0.834	-2.90985	0.965	-2.74878	0.834	-3.56152
0.834	-3.74049	1.452	-3.63956	1.516	-3.56007	1.092	-3.7393	2.877	-3.268	2.261	-3.27036	4.024	-2.7509			0.835	-3.49708	0.835	-3.50701	0.835	-3.35636	0.835	-2.94348	0.835	-2.85507	0.835	-3.07233	1.439	-3.52184	0.835	-3.29516	0.835	-3.19466	0.835	-2.93093	0.966	-2.72967	0.835	-3.55837
0.835	-3.73563	1.453	-3.6316	1.517	-3.54386	1.093	-3.76395	2.878	-3.28832	2.262	-3.29297	4.025	-2.75146			0.836	-3.4711	0.836	-3.44457	0.836	-3.3495	0.836	-2.97903	0.836	-2.86739	0.836	-3.05869	1.44	-3.52814	0.836	-3.31337	0.836	-3.18929	0.836	-2.88895	0.967	-2.71244	0.836	-3.56555
0.836	-3.72526	1.454	-3.64345	1.518	-3.5642	1.094	-3.7603	2.879	-3.27022	2.263	-3.28475	4.026	-2.7482			0.837	-3.48305	0.837	-3.4898	0.837	-3.34405	0.837	-2.94873	0.837	-2.83194	0.837	-3.04172	1.441	-3.51759	0.837	-3.25713	0.837	-3.1732	0.837	-2.88548	0.968	-2.72321	0.837	-3.55992
0.837	-3.73975	1.455	-3.61458	1.519	-3.55235	1.095	-3.78321	2.88	-3.24961	2.264	-3.29083	4.027	-2.74877			0.838	-3.49083	0.838	-3.46867	0.838	-3.34541	0.838	-2.96211	0.838	-2.80547	0.838	-3.05873	1.442	-3.51508	0.838	-3.2614	0.838	-3.20345	0.838	-2.88118	0.969	-2.76648	0.838	-3.56012
0.838	-3.73184	1.456	-3.6261	1.52	-3.55875	1.096	-3.77502	2.881	-3.24616	2.265	-3.27442	4.028	-2.75383			0.839	-3.49246	0.839	-3.4831	0.839	-3.35967	0.839	-2.96211	0.839	-2.81531	0.839	-3.05389	1.443	-3.50085	0.839	-3.26328	0.839	-3.19527	0.839	-2.91357	0.97	-2.73803	0.839	-3.56567
0.839	-3.74093	1.457	-3.61507	1.521	-3.5759	1.097	-3.75224	2.882	-3.25859	2.266	-3.29668	4.029	-2.75699			0.84	-3.47052	0.84	-3.46573	0.84	-3.36273	0.84	-2.96032	0.84	-2.81143	0.84	-3.0552	1.444	-3.49802	0.84	-3.28759	0.84	-3.17644	0.84	-2.91498	0.971	-2.73258	0.84	-3.57733
0.84	-3.75755	1.458	-3.63602	1.522	-3.55492	1.098	-3.7788	2.883	-3.25644	2.267	-3.29021	4.03	-2.74677			0.841	-3.50171	0.841	-3.4722	0.841	-3.35201	0.841	-2.95663	0.841	-2.78918	0.841	-3.08256	1.445	-3.49029	0.841	-3.3293	0.841	-3.17122	0.841	-2.91632	0.972	-2.75482	0.841	-3.57362
0.841	-3.74318	1.459	-3.64389	1.523	-3.55754	1.099	-3.76564	2.884	-3.26369	2.268	-3.28844	4.031	-2.72035			0.842	-3.49321	0.842	-3.48245	0.842	-3.36159	0.842	-2.95497	0.842	-2.80235	0.842	-3.03043	1.446	-3.5304	0.842	-3.24785	0.842	-3.17141	0.842	-2.92598	0.973	-2.73308	0.842	-3.57678
0.842	-3.7401	1.46	-3.64172	1.524	-3.55652	1.1	-3.75519	2.885	-3.27353	2.269	-3.28841	4.032	-2.74067			0.843	-3.50717	0.843	-3.49306	0.843	-3.37278	0.843	-2.96847	0.843	-2.78199	0.843	-3.05906	1.447	-3.51376	0.843	-3.26026	0.843	-3.20978	0.843	-2.91288	0.974	-2.72406	0.843	-3.5471
0.843	-3.72961	1.461	-3.6283	1.525	-3.55861	1.101	-3.73164	2.886	-3.25562	2.27	-3.29141	4.033	-2.74502			0.844	-3.49746	0.844	-3.48402	0.844	-3.3211	0.844	-2.96456	0.844	-2.7957	0.844	-3.03418	1.448	-3.5218	0.844	-3.2753	0.844	-3.21174	0.844	-2.90716	0.975	-2.76798	0.844	-3.57148
0.844	-3.74262	1.462	-3.62551	1.526	-3.55169	1.102	-3.74544	2.887	-3.25495	2.271	-3.29861	4.034	-2.74883			0.845	-3.49473	0.845	-3.49697	0.845	-3.34253	0.845	-2.97933	0.845	-2.78666	0.845	-3.05627	1.449	-3.52296	0.845	-3.25514	0.845	-3.18429	0.845	-2.88921	0.976	-2.74039	0.845	-3.58159
0.845	-3.72498	1.463	-3.62118	1.527	-3.54176	1.103	-3.75623	2.888	-3.25437	2.272	-3.29136	4.035	-2.73976			0.846	-3.51976	0.846	-3.50397	0.846	-3.348	0.846	-2.97905	0.846	-2.81103	0.846	-3.0461	1.45	-3.52129	0.846	-3.26919	0.846	-3.17077	0.846	-2.89012	0.977	-2.71815	0.846	-3.58118
0.846	-3.73521	1.464	-3.62394	1.528	-3.54195	1.104	-3.74506	2.889	-3.25378	2.273	-3.2947	4.036	-2.73818			0.847	-3.48902	0.847	-3.49182	0.847	-3.35573	0.847	-2.99122	0.847	-2.80352	0.847	-3.05196	1.451	-3.50909	0.847	-3.26272	0.847	-3.21711	0.847	-2.91023	0.978	-2.7293	0.847	-3.55882
0.847	-3.73653	1.465	-3.62646	1.529	-3.53162	1.105	-3.75776	2.89	-3.25165	2.274	-3.30113	4.037	-2.74826			0.848	-3.49685	0.848	-3.49533	0.848	-3.35467	0.848	-2.94752	0.848	-2.81996	0.848	-3.06132	1.452	-3.52071	0.848	-3.25802	0.848	-3.17854	0.848	-2.89168	0.979	-2.74268	0.848	-3.58201
0.848	-3.74387	1.466	-3.62361	1.53	-3.55874	1.106	-3.74851	2.891	-3.27319	2.275	-3.29489	4.038	-2.73736			0.849	-3.48554	0.849	-3.50812	0.849	-3.36039	0.849	-2.99644	0.849	-2.79678	0.849	-3.06094	1.453	-3.51628	0.849	-3.28404	0.849	-3.20096	0.849	-2.89202	0.98	-2.73991	0.849	-3.5713
0.849	-3.75416	1.467	-3.60887	1.531	-3.56152	1.107	-3.76058	2.892	-3.24921	2.276	-3.28529	4.039	-2.75514			0.85	-3.47639	0.85	-3.50307	0.85	-3.3546	0.85	-2.94233	0.85	-2.81304	0.85	-3.04852	1.454	-3.50192	0.85	-3.2643	0.85	-3.19734	0.85	-2.90144	0.981	-2.73639	0.85	-3.57014
0.85	-3.75438	1.468	-3.63005	1.532	-3.55271	1.108	-3.77623	2.893	-3.24874	2.277	-3.27606	4.04	-2.73838			0.851	-3.48229	0.851	-3.48294	0.851	-3.36766	0.851	-2.95314	0.851	-2.81806	0.851	-3.03046	1.455	-3.48118	0.851	-3.27768	0.851	-3.21282	0.851	-2.89931	0.982	-2.72463	0.851	-3.57965
0.851	-3.74045	1.469	-3.6311	1.533	-3.52517	1.109	-3.77248	2.894	-3.24512	2.278	-3.27086	4.041	-2.73275			0.852	-3.46424	0.852	-3.47293	0.852	-3.35136	0.852	-2.97742	0.852	-2.79587	0.852	-3.04599	1.456	-3.48881	0.852	-3.3097	0.852	-3.17607	0.852	-2.877	0.983	-2.74229	0.852	-3.56099
0.852	-3.73222	1.47	-3.63199	1.534	-3.54563	1.11	-3.76243	2.895	-3.2451	2.279	-3.27061	4.042	-2.74939			0.853	-3.48281	0.853	-3.48202	0.853	-3.34575	0.853	-2.95196	0.853	-2.80917	0.853	-3.02994	1.457	-3.49604	0.853	-3.27596	0.853	-3.1909	0.853	-2.91391	0.984	-2.70225	0.853	-3.59186
0.853	-3.73652	1.471	-3.64473	1.535	-3.55306	1.111	-3.75988	2.896	-3.2494	2.28	-3.27379	4.043	-2.72072			0.854	-3.5083	0.854	-3.47132	0.854	-3.37003	0.854	-2.97979	0.854	-2.80633	0.854	-3.0408	1.458	-3.49461	0.854	-3.26238	0.854	-3.21761	0.854	-2.90315	0.985	-2.72794	0.854	-3.55892
0.854	-3.73401	1.472	-3.66318	1.536	-3.55995	1.112	-3.7694	2.897	-3.26158	2.281	-3.29519	4.044	-2.73023			0.855	-3.47663	0.855	-3.46592	0.855	-3.34713	0.855	-2.95403	0.855	-2.78166	0.855	-3.06169	1.459	-3.50457	0.855	-3.28042	0.855	-3.19681	0.855	-2.8738	0.986	-2.72947	0.855	-3.5665
0.855	-3.73281	1.473	-3.63603	1.537	-3.58418	1.113	-3.75444	2.898	-3.23181	2.282	-3.2755	4.045	-2.72208			0.856	-3.49124	0.856	-3.49428	0.856	-3.37205	0.856	-2.96359	0.856	-2.8053	0.856	-3.04107	1.46	-3.51895	0.856	-3.26298	0.856	-3.15602	0.856	-2.91282	0.987	-2.73219	0.856	-3.58369
0.856	-3.72861	1.474	-3.63884	1.538	-3.57536	1.114	-3.7651	2.899	-3.24396	2.283	-3.27001	4.046	-2.73328			0.857	-3.50428	0.857	-3.49013	0.857	-3.3689	0.857	-2.97773	0.857	-2.76752	0.857	-3.06538	1.461	-3.51542	0.857	-3.30053	0.857	-3.2041	0.857	-2.93476	0.988	-2.72149	0.857	-3.57323
0.857	-3.71748	1.475	-3.64243	1.539	-3.56218	1.115	-3.776	2.9	-3.25111	2.284	-3.2794	4.047	-2.74591			0.858	-3.4739	0.858	-3.48375	0.858	-3.36017	0.858	-2.9653	0.858	-2.77399	0.858	-3.05933	1.462	-3.50582	0.858	-3.26387	0.858	-3.19298	0.858	-2.90004	0.989	-2.73196	0.858	-3.57686
0.858	-3.72841	1.476	-3.63514	1.54	-3.56116	1.116	-3.73975	2.901	-3.26167	2.285	-3.28769	4.048	-2.72707			0.859	-3.49204	0.859	-3.48386	0.859	-3.3771	0.859	-2.98819	0.859	-2.81334	0.859	-3.04801	1.463	-3.49332	0.859	-3.26232	0.859	-3.18777	0.859	-2.91312	0.99	-2.70196	0.859	-3.52946
0.859	-3.74194	1.477	-3.63746	1.541	-3.56276	1.117	-3.75249	2.902	-3.25823	2.286	-3.27148	4.049	-2.71726			0.86	-3.48192	0.86	-3.50959	0.86	-3.35972	0.86	-2.97739	0.86	-2.80778	0.86	-3.05233	1.464	-3.49718	0.86	-3.27646	0.86	-3.16566	0.86	-2.88207	0.991	-2.69134	0.86	-3.57199
0.86	-3.7538	1.478	-3.62507	1.542	-3.56675	1.118	-3.76733	2.903	-3.22084	2.287	-3.26331	4.05	-2.72707			0.861	-3.50294	0.861	-3.50253	0.861	-3.38902	0.861	-2.98877	0.861	-2.76018	0.861	-3.02812	1.465	-3.49361	0.861	-3.2836	0.861	-3.17981	0.861	-2.94258	0.992	-2.71501	0.861	-3.59226
0.861	-3.72907	1.479	-3.61667	1.543	-3.54923	1.119	-3.76672	2.904	-3.24415	2.288	-3.27595	4.051	-2.73786			0.862	-3.47758	0.862	-3.47706	0.862	-3.38068	0.862	-2.99502	0.862	-2.78909	0.862	-3.03985	1.466	-3.49631	0.862	-3.26011	0.862	-3.21185	0.862	-2.90222	0.993	-2.66997	0.862	-3.59356
0.862	-3.71495	1.48	-3.62001	1.544	-3.57246	1.12	-3.76036	2.905	-3.25948	2.289	-3.25621	4.052	-2.74904			0.863	-3.50513	0.863	-3.47435	0.863	-3.36564	0.863	-2.99707	0.863	-2.78263	0.863	-3.04911	1.467	-3.49437	0.863	-3.26932	0.863	-3.1964	0.863	-2.88155	0.994	-2.70303	0.863	-3.59815
0.863	-3.71287	1.481	-3.6202	1.545	-3.54743	1.121	-3.75368	2.906	-3.25312	2.29	-3.29165	4.053	-2.74818			0.864	-3.50429	0.864	-3.47743	0.864	-3.34958	0.864	-2.99883	0.864	-2.82029	0.864	-3.06125	1.468	-3.49832	0.864	-3.24745	0.864	-3.20432	0.864	-2.89246	0.995	-2.69181	0.864	-3.59519
0.864	-3.71146	1.482	-3.61723	1.546	-3.53659	1.122	-3.75711	2.907	-3.24773	2.291	-3.26916	4.054	-2.70445			0.865	-3.51565	0.865	-3.48399	0.865	-3.35601	0.865	-2.98725	0.865	-2.79716	0.865	-3.04034	1.469	-3.49165	0.865	-3.30565	0.865	-3.19052	0.865	-2.87996	0.996	-2.71969	0.865	-3.62582
0.865	-3.71716	1.483	-3.63476	1.547	-3.53532	1.123	-3.75753	2.908	-3.22076	2.292	-3.27653	4.055	-2.72458			0.866	-3.49323	0.866	-3.48848	0.866	-3.37057	0.866	-3.02016	0.866	-2.77269	0.866	-3.06346	1.47	-3.51003	0.866	-3.29668	0.866	-3.18502	0.866	-2.91623	0.997	-2.71951	0.866	-3.62206
0.866	-3.73451	1.484	-3.63487	1.548	-3.53991	1.124	-3.74539	2.909	-3.24612	2.293	-3.29276	4.056	-2.74994			0.867	-3.49001	0.867	-3.46011	0.867	-3.35785	0.867	-2.97809	0.867	-2.76051	0.867	-3.07749	1.471	-3.51821	0.867	-3.28183	0.867	-3.19387	0.867	-2.87902	0.998	-2.73378	0.867	-3.58567
0.867	-3.75773	1.485	-3.63894	1.549	-3.53885	1.125	-3.76356	2.91	-3.24569	2.294	-3.27445	4.057	-2.74081			0.868	-3.52911	0.868	-3.49529	0.868	-3.35322	0.868	-2.99234	0.868	-2.79589	0.868	-3.05358	1.472	-3.4716	0.868	-3.27961	0.868	-3.21661	0.868	-2.91052	0.999	-2.71333	0.868	-3.58168
0.868	-3.72846	1.486	-3.61917	1.55	-3.54292	1.126	-3.767	2.911	-3.23231	2.295	-3.2577	4.058	-2.73966			0.869	-3.49714	0.869	-3.48569	0.869	-3.34906	0.869	-3.02694	0.869	-2.78931	0.869	-3.04624	1.473	-3.47096	0.869	-3.29227	0.869	-3.20296	0.869	-2.92231	1	-2.7202	0.869	-3.61458
0.869	-3.72593	1.487	-3.62792	1.551	-3.54304	1.127	-3.75348	2.912	-3.24392	2.296	-3.256	4.059	-2.73442			0.87	-3.52694	0.87	-3.45787	0.87	-3.33319	0.87	-2.99344	0.87	-2.78749	0.87	-3.05208	1.474	-3.4962	0.87	-3.29753	0.87	-3.20424	0.87	-2.90565	1.001	-2.74608	0.87	-3.58873
0.87	-3.73843	1.488	-3.62137	1.552	-3.52545	1.128	-3.74709	2.913	-3.24588	2.297	-3.26406	4.06	-2.7253			0.871	-3.5556	0.871	-3.4641	0.871	-3.40088	0.871	-2.99458	0.871	-2.79746	0.871	-3.0348	1.475	-3.49035	0.871	-3.25346	0.871	-3.20317	0.871	-2.9064	1.002	-2.73285	0.871	-3.58692
0.871	-3.73124	1.489	-3.63069	1.553	-3.53426	1.129	-3.7535	2.914	-3.25181	2.298	-3.26957	4.061	-2.70191			0.872	-3.52927	0.872	-3.46832	0.872	-3.36421	0.872	-2.98132	0.872	-2.7998	0.872	-3.04122	1.476	-3.49079	0.872	-3.22567	0.872	-3.19021	0.872	-2.89355	1.003	-2.70691	0.872	-3.58647
0.872	-3.71493	1.49	-3.64155	1.554	-3.56639	1.13	-3.77274	2.915	-3.23262	2.299	-3.26659	4.062	-2.69144			0.873	-3.48686	0.873	-3.46888	0.873	-3.34829	0.873	-2.94932	0.873	-2.78876	0.873	-3.03845	1.477	-3.49441	0.873	-3.23531	0.873	-3.1779	0.873	-2.87543	1.004	-2.73035	0.873	-3.59681
0.873	-3.72433	1.491	-3.63232	1.555	-3.57161	1.131	-3.7836	2.916	-3.24621	2.3	-3.28202	4.063	-2.72134			0.874	-3.50209	0.874	-3.47761	0.874	-3.356	0.874	-2.97284	0.874	-2.76759	0.874	-3.0135	1.478	-3.48914	0.874	-3.23824	0.874	-3.18105	0.874	-2.90421	1.005	-2.72617	0.874	-3.61362
0.874	-3.73938	1.492	-3.63373	1.556	-3.55243	1.132	-3.76877	2.917	-3.22774	2.301	-3.27181	4.064	-2.7208			0.875	-3.53583	0.875	-3.46386	0.875	-3.36161	0.875	-3.00954	0.875	-2.7598	0.875	-3.01198	1.479	-3.47863	0.875	-3.21101	0.875	-3.17368	0.875	-2.87873	1.006	-2.72795	0.875	-3.5974
0.875	-3.71394	1.493	-3.63476	1.557	-3.56066	1.133	-3.73669	2.918	-3.25822	2.302	-3.26545	4.065	-2.70909			0.876	-3.52712	0.876	-3.47917	0.876	-3.36959	0.876	-3.02717	0.876	-2.78684	0.876	-3.01485	1.48	-3.46248	0.876	-3.23464	0.876	-3.20253	0.876	-2.90881	1.007	-2.68901	0.876	-3.58721
0.876	-3.71373	1.494	-3.62622	1.558	-3.55767	1.134	-3.75484	2.919	-3.25538	2.303	-3.29351	4.066	-2.70382			0.877	-3.52632	0.877	-3.45063	0.877	-3.36273	0.877	-2.98388	0.877	-2.77287	0.877	-3.03091	1.481	-3.48107	0.877	-3.26441	0.877	-3.20853	0.877	-2.87507	1.008	-2.72306	0.877	-3.6052
0.877	-3.74801	1.495	-3.63603	1.559	-3.57078	1.135	-3.75211	2.92	-3.23812	2.304	-3.27014	4.067	-2.71152			0.878	-3.48682	0.878	-3.47388	0.878	-3.35357	0.878	-2.99491	0.878	-2.76213	0.878	-3.03872	1.482	-3.47846	0.878	-3.28462	0.878	-3.19095	0.878	-2.88565	1.009	-2.72664	0.878	-3.5906
0.878	-3.73829	1.496	-3.61985	1.56	-3.56542	1.136	-3.74016	2.921	-3.21292	2.305	-3.27774	4.068	-2.7369			0.879	-3.50859	0.879	-3.43876	0.879	-3.32112	0.879	-3.00692	0.879	-2.762	0.879	-3.02111	1.483	-3.48606	0.879	-3.27491	0.879	-3.209	0.879	-2.90549	1.01	-2.7367	0.879	-3.59548
0.879	-3.74106	1.497	-3.61314	1.561	-3.55691	1.137	-3.75207	2.922	-3.21041	2.306	-3.27253	4.069	-2.73185			0.88	-3.4832	0.88	-3.4543	0.88	-3.35282	0.88	-2.99481	0.88	-2.80487	0.88	-3.02982	1.484	-3.49362	0.88	-3.27393	0.88	-3.1782	0.88	-2.89756	1.011	-2.70935	0.88	-3.60311
0.88	-3.74011	1.498	-3.63524	1.562	-3.53908	1.138	-3.76102	2.923	-3.2323	2.307	-3.27262	4.07	-2.73375			0.881	-3.48156	0.881	-3.46864	0.881	-3.36597	0.881	-3.00257	0.881	-2.7927	0.881	-3.05584	1.485	-3.50085	0.881	-3.26213	0.881	-3.17777	0.881	-2.89377	1.012	-2.71799	0.881	-3.6061
0.881	-3.73378	1.499	-3.62319	1.563	-3.55152	1.139	-3.75263	2.924	-3.23692	2.308	-3.25938	4.071	-2.74196			0.882	-3.5168	0.882	-3.44325	0.882	-3.3555	0.882	-2.96762	0.882	-2.7828	0.882	-3.04907	1.486	-3.46986	0.882	-3.26685	0.882	-3.17381	0.882	-2.87162	1.013	-2.71885	0.882	-3.59611
0.882	-3.72953	1.5	-3.62295	1.564	-3.55814	1.14	-3.74096	2.925	-3.24424	2.309	-3.26647	4.072	-2.72111			0.883	-3.46765	0.883	-3.45661	0.883	-3.36174	0.883	-2.99927	0.883	-2.78545	0.883	-3.04925	1.487	-3.46277	0.883	-3.23561	0.883	-3.16088	0.883	-2.84732	1.014	-2.6835	0.883	-3.57419
0.883	-3.74304	1.501	-3.61838	1.565	-3.56428	1.141	-3.75635	2.926	-3.25956	2.31	-3.25142	4.073	-2.72465			0.884	-3.50249	0.884	-3.46133	0.884	-3.37503	0.884	-2.98201	0.884	-2.7745	0.884	-3.06543	1.488	-3.47251	0.884	-3.22464	0.884	-3.18872	0.884	-2.913	1.015	-2.70387	0.884	-3.58575
0.884	-3.7537	1.502	-3.62476	1.566	-3.55239	1.142	-3.73163	2.927	-3.26196	2.311	-3.26599	4.074	-2.7207			0.885	-3.48207	0.885	-3.47127	0.885	-3.38006	0.885	-2.98053	0.885	-2.76685	0.885	-3.05864	1.489	-3.43826	0.885	-3.25507	0.885	-3.18946	0.885	-2.87811	1.016	-2.70098	0.885	-3.56054
0.885	-3.73726	1.503	-3.64781	1.567	-3.55978	1.143	-3.74215	2.928	-3.25505	2.312	-3.27323	4.075	-2.72579			0.886	-3.50409	0.886	-3.45959	0.886	-3.38378	0.886	-3.01114	0.886	-2.78306	0.886	-3.02909	1.49	-3.48582	0.886	-3.2666	0.886	-3.18057	0.886	-2.87713	1.017	-2.67908	0.886	-3.5707
0.886	-3.73017	1.504	-3.63144	1.568	-3.5554	1.144	-3.74724	2.929	-3.25413	2.313	-3.2675	4.076	-2.70711			0.887	-3.51083	0.887	-3.48149	0.887	-3.37136	0.887	-3.00357	0.887	-2.76633	0.887	-3.07247	1.491	-3.46187	0.887	-3.24349	0.887	-3.21157	0.887	-2.90196	1.018	-2.68801	0.887	-3.5769
0.887	-3.73862	1.505	-3.62891	1.569	-3.54505	1.145	-3.75371	2.93	-3.23608	2.314	-3.28583	4.077	-2.73543			0.888	-3.46786	0.888	-3.48832	0.888	-3.36354	0.888	-2.99478	0.888	-2.78486	0.888	-3.10011	1.492	-3.45356	0.888	-3.2091	0.888	-3.18179	0.888	-2.92394	1.019	-2.68526	0.888	-3.54605
0.888	-3.71938	1.506	-3.60802	1.57	-3.5603	1.146	-3.76094	2.931	-3.24904	2.315	-3.27658	4.078	-2.71503			0.889	-3.49912	0.889	-3.47734	0.889	-3.38299	0.889	-2.97761	0.889	-2.79036	0.889	-3.04483	1.493	-3.46042	0.889	-3.22956	0.889	-3.20266	0.889	-2.93149	1.02	-2.66209	0.889	-3.58588
0.889	-3.726	1.507	-3.61574	1.571	-3.56142	1.147	-3.75368	2.932	-3.22297	2.316	-3.27995	4.079	-2.7284			0.89	-3.50537	0.89	-3.44797	0.89	-3.39247	0.89	-2.96233	0.89	-2.76703	0.89	-3.04997	1.494	-3.46468	0.89	-3.22912	0.89	-3.22146	0.89	-2.90125	1.021	-2.69922	0.89	-3.59306
0.89	-3.73135	1.508	-3.59504	1.572	-3.57112	1.148	-3.74507	2.933	-3.23241	2.317	-3.27199	4.08	-2.71785			0.891	-3.48423	0.891	-3.43922	0.891	-3.34814	0.891	-2.97284	0.891	-2.76674	0.891	-3.05024	1.495	-3.44093	0.891	-3.23979	0.891	-3.19958	0.891	-2.92392	1.022	-2.70439	0.891	-3.59195
0.891	-3.74189	1.509	-3.6244	1.573	-3.53889	1.149	-3.76779	2.934	-3.25417	2.318	-3.25881	4.081	-2.73451			0.892	-3.49783	0.892	-3.44729	0.892	-3.36303	0.892	-3.02177	0.892	-2.77218	0.892	-3.05004	1.496	-3.48209	0.892	-3.25015	0.892	-3.19901	0.892	-2.9022	1.023	-2.68492	0.892	-3.60075
0.892	-3.72315	1.51	-3.62135	1.574	-3.53695	1.15	-3.75867	2.935	-3.21854	2.319	-3.28384	4.082	-2.71335			0.893	-3.49522	0.893	-3.49925	0.893	-3.38664	0.893	-2.97077	0.893	-2.76209	0.893	-3.04794	1.497	-3.48826	0.893	-3.24844	0.893	-3.17221	0.893	-2.89411	1.024	-2.67215	0.893	-3.56327
0.893	-3.7117	1.511	-3.59901	1.575	-3.55574	1.151	-3.74695	2.936	-3.23547	2.32	-3.28032	4.083	-2.71419			0.894	-3.4931	0.894	-3.48986	0.894	-3.35959	0.894	-2.96956	0.894	-2.77667	0.894	-3.06054	1.498	-3.45673	0.894	-3.2476	0.894	-3.17543	0.894	-2.91153	1.025	-2.67627	0.894	-3.5625
0.894	-3.73005	1.512	-3.6268	1.576	-3.55431	1.152	-3.75494	2.937	-3.24519	2.321	-3.28916	4.084	-2.71065			0.895	-3.47979	0.895	-3.42715	0.895	-3.38467	0.895	-2.96918	0.895	-2.76752	0.895	-3.04341	1.499	-3.46416	0.895	-3.24819	0.895	-3.19624	0.895	-2.89215	1.026	-2.66916	0.895	-3.58309
0.895	-3.73343	1.513	-3.59783	1.577	-3.55223	1.153	-3.74169	2.938	-3.23458	2.322	-3.27305	4.085	-2.74065			0.896	-3.47377	0.896	-3.46035	0.896	-3.39599	0.896	-2.97344	0.896	-2.76721	0.896	-3.04175	1.5	-3.45221	0.896	-3.23769	0.896	-3.18252	0.896	-2.89438	1.027	-2.71566	0.896	-3.59764
0.896	-3.72605	1.514	-3.6005	1.578	-3.55022	1.154	-3.76447	2.939	-3.21413	2.323	-3.2616	4.086	-2.74242			0.897	-3.48381	0.897	-3.47754	0.897	-3.36494	0.897	-2.98519	0.897	-2.7947	0.897	-3.04768	1.501	-3.4522	0.897	-3.21147	0.897	-3.19401	0.897	-2.87672	1.028	-2.71784	0.897	-3.59552
0.897	-3.73422	1.515	-3.61924	1.579	-3.55671	1.155	-3.77457	2.94	-3.19535	2.324	-3.27798	4.087	-2.73771			0.898	-3.44482	0.898	-3.48249	0.898	-3.35088	0.898	-2.97182	0.898	-2.78656	0.898	-3.0247	1.502	-3.46614	0.898	-3.24011	0.898	-3.20486	0.898	-2.89168	1.029	-2.71276	0.898	-3.57783
0.898	-3.74397	1.516	-3.60882	1.58	-3.56093	1.156	-3.77256	2.941	-3.22723	2.325	-3.27756	4.088	-2.73369			0.899	-3.47871	0.899	-3.47278	0.899	-3.38262	0.899	-2.95295	0.899	-2.78769	0.899	-3.03616	1.503	-3.47925	0.899	-3.2569	0.899	-3.1994	0.899	-2.88917	1.03	-2.69609	0.899	-3.60296
0.899	-3.71157	1.517	-3.59985	1.581	-3.54561	1.157	-3.75294	2.942	-3.22596	2.326	-3.25717	4.089	-2.71087			0.9	-3.48396	0.9	-3.45702	0.9	-3.34085	0.9	-2.96476	0.9	-2.77575	0.9	-3.02838	1.504	-3.48574	0.9	-3.2161	0.9	-3.20283	0.9	-2.87536	1.031	-2.68504	0.9	-3.57797
0.9	-3.70708	1.518	-3.62962	1.582	-3.54908	1.158	-3.75641	2.943	-3.23432	2.327	-3.27818	4.09	-2.7178			0.901	-3.50602	0.901	-3.4761	0.901	-3.36833	0.901	-2.9918	0.901	-2.78413	0.901	-3.02844	1.505	-3.48199	0.901	-3.25854	0.901	-3.20001	0.901	-2.84925	1.032	-2.66953	0.901	-3.59205
0.901	-3.72491	1.519	-3.62264	1.583	-3.54801	1.159	-3.75794	2.944	-3.23113	2.328	-3.26597	4.091	-2.72992			0.902	-3.4892	0.902	-3.48533	0.902	-3.37129	0.902	-2.98471	0.902	-2.78487	0.902	-3.05559	1.506	-3.48515	0.902	-3.26604	0.902	-3.217	0.902	-2.90066	1.033	-2.69578	0.902	-3.57216
0.902	-3.73299	1.52	-3.59967	1.584	-3.54454	1.16	-3.74266	2.945	-3.21241	2.329	-3.24738	4.092	-2.72515			0.903	-3.49257	0.903	-3.48166	0.903	-3.3673	0.903	-2.98988	0.903	-2.79193	0.903	-3.05859	1.507	-3.48171	0.903	-3.24905	0.903	-3.20405	0.903	-2.87741	1.034	-2.70403	0.903	-3.59079
0.903	-3.72388	1.521	-3.58744	1.585	-3.55714	1.161	-3.74906	2.946	-3.20862	2.33	-3.27096	4.093	-2.72001			0.904	-3.46572	0.904	-3.48521	0.904	-3.35901	0.904	-2.9641	0.904	-2.75647	0.904	-3.03824	1.508	-3.48479	0.904	-3.23293	0.904	-3.19274	0.904	-2.90959	1.035	-2.67945	0.904	-3.58943
0.904	-3.70869	1.522	-3.62332	1.586	-3.54105	1.162	-3.75489	2.947	-3.22866	2.331	-3.25718	4.094	-2.72583			0.905	-3.47769	0.905	-3.46561	0.905	-3.38602	0.905	-2.98506	0.905	-2.77927	0.905	-3.04984	1.509	-3.49276	0.905	-3.21341	0.905	-3.20171	0.905	-2.86413	1.036	-2.68363	0.905	-3.56588
0.905	-3.71719	1.523	-3.62364	1.587	-3.54021	1.163	-3.75266	2.948	-3.22067	2.332	-3.2646	4.095	-2.71233			0.906	-3.4857	0.906	-3.45889	0.906	-3.38252	0.906	-2.97657	0.906	-2.81223	0.906	-3.0159	1.51	-3.46939	0.906	-3.2263	0.906	-3.19093	0.906	-2.89739	1.037	-2.68765	0.906	-3.56488
0.906	-3.71789	1.524	-3.61452	1.588	-3.55217	1.164	-3.76267	2.949	-3.23204	2.333	-3.25241	4.096	-2.70673			0.907	-3.47486	0.907	-3.46976	0.907	-3.36545	0.907	-2.96623	0.907	-2.79391	0.907	-3.05636	1.511	-3.47501	0.907	-3.19838	0.907	-3.16935	0.907	-2.87738	1.038	-2.68853	0.907	-3.53212
0.907	-3.70845	1.525	-3.60366	1.589	-3.55272	1.165	-3.7501	2.95	-3.22384	2.334	-3.26688	4.097	-2.71649			0.908	-3.51258	0.908	-3.4585	0.908	-3.3927	0.908	-3.00249	0.908	-2.77848	0.908	-3.06005	1.512	-3.46113	0.908	-3.19765	0.908	-3.16525	0.908	-2.87682	1.039	-2.67238	0.908	-3.57915
0.908	-3.70322	1.526	-3.61989	1.59	-3.54467	1.166	-3.75657	2.951	-3.23819	2.335	-3.25663	4.098	-2.69782			0.909	-3.47365	0.909	-3.47403	0.909	-3.37282	0.909	-2.98374	0.909	-2.75996	0.909	-3.05271	1.513	-3.47466	0.909	-3.22856	0.909	-3.17686	0.909	-2.91457	1.04	-2.68155	0.909	-3.53971
0.909	-3.71486	1.527	-3.61987	1.591	-3.54214	1.167	-3.74974	2.952	-3.23093	2.336	-3.25269	4.099	-2.71019			0.91	-3.48351	0.91	-3.4453	0.91	-3.3649	0.91	-2.97546	0.91	-2.76459	0.91	-3.02781	1.514	-3.48288	0.91	-3.24872	0.91	-3.19306	0.91	-2.8941	1.041	-2.67563	0.91	-3.57222
0.91	-3.73654	1.528	-3.59087	1.592	-3.54857	1.168	-3.74854	2.953	-3.20686	2.337	-3.25943	4.1	-2.72053			0.911	-3.49747	0.911	-3.44836	0.911	-3.36603	0.911	-2.9923	0.911	-2.76567	0.911	-3.04266	1.515	-3.48215	0.911	-3.21128	0.911	-3.15207	0.911	-2.88621	1.042	-2.66559	0.911	-3.59635
0.911	-3.73337	1.529	-3.60772	1.593	-3.56142	1.169	-3.74307	2.954	-3.21703	2.338	-3.27751	4.101	-2.71891			0.912	-3.47857	0.912	-3.45085	0.912	-3.36909	0.912	-2.96245	0.912	-2.76034	0.912	-3.04663	1.516	-3.45852	0.912	-3.26502	0.912	-3.19875	0.912	-2.90665	1.043	-2.67466	0.912	-3.58161
0.912	-3.72276	1.53	-3.60789	1.594	-3.54337	1.17	-3.75212	2.955	-3.21707	2.339	-3.26493	4.102	-2.73782			0.913	-3.48789	0.913	-3.45675	0.913	-3.38073	0.913	-2.95989	0.913	-2.74384	0.913	-3.05237	1.517	-3.45328	0.913	-3.23973	0.913	-3.20371	0.913	-2.84376	1.044	-2.69154	0.913	-3.60063
0.913	-3.73796	1.531	-3.61687	1.595	-3.55017	1.171	-3.74564	2.956	-3.21722	2.34	-3.26335	4.103	-2.72691			0.914	-3.47229	0.914	-3.46912	0.914	-3.36309	0.914	-2.98183	0.914	-2.74585	0.914	-3.08395	1.518	-3.48825	0.914	-3.22596	0.914	-3.20836	0.914	-2.88729	1.045	-2.69718	0.914	-3.57048
0.914	-3.73392	1.532	-3.60312	1.596	-3.56864	1.172	-3.75899	2.957	-3.19893	2.341	-3.25285	4.104	-2.73105			0.915	-3.48846	0.915	-3.44905	0.915	-3.39219	0.915	-3.01453	0.915	-2.76617	0.915	-3.02217	1.519	-3.49905	0.915	-3.22409	0.915	-3.22068	0.915	-2.86394	1.046	-2.69042	0.915	-3.61383
0.915	-3.71435	1.533	-3.61029	1.597	-3.55593	1.173	-3.75301	2.958	-3.19227	2.342	-3.26425	4.105	-2.72303			0.916	-3.5084	0.916	-3.47775	0.916	-3.37761	0.916	-3.02428	0.916	-2.73533	0.916	-3.05721	1.52	-3.4854	0.916	-3.24847	0.916	-3.18418	0.916	-2.88812	1.047	-2.6905	0.916	-3.58791
0.916	-3.72076	1.534	-3.619	1.598	-3.53504	1.174	-3.75611	2.959	-3.22688	2.343	-3.24864	4.106	-2.6976			0.917	-3.51008	0.917	-3.46248	0.917	-3.36906	0.917	-2.97891	0.917	-2.7546	0.917	-3.04216	1.521	-3.46951	0.917	-3.21905	0.917	-3.16782	0.917	-2.85802	1.048	-2.69664	0.917	-3.55912
0.917	-3.73394	1.535	-3.60314	1.599	-3.53747	1.175	-3.73189	2.96	-3.23318	2.344	-3.26837	4.107	-2.70919			0.918	-3.49623	0.918	-3.46629	0.918	-3.36605	0.918	-2.97419	0.918	-2.75545	0.918	-3.02823	1.522	-3.46725	0.918	-3.23219	0.918	-3.19666	0.918	-2.88088	1.049	-2.69193	0.918	-3.57591
0.918	-3.71294	1.536	-3.61653	1.6	-3.55327	1.176	-3.73662	2.961	-3.19985	2.345	-3.24559	4.108	-2.7129			0.919	-3.47469	0.919	-3.47741	0.919	-3.36381	0.919	-2.97035	0.919	-2.76215	0.919	-3.03512	1.523	-3.46441	0.919	-3.22684	0.919	-3.1907	0.919	-2.89583	1.05	-2.69854	0.919	-3.5467
0.919	-3.70699	1.537	-3.60687	1.601	-3.55287	1.177	-3.72228	2.962	-3.19963	2.346	-3.24954	4.109	-2.72118			0.92	-3.48861	0.92	-3.48713	0.92	-3.39993	0.92	-2.93731	0.92	-2.75915	0.92	-3.03523	1.524	-3.45907	0.92	-3.21226	0.92	-3.18488	0.92	-2.86211	1.051	-2.69296	0.92	-3.57224
0.92	-3.73858	1.538	-3.61485	1.602	-3.55521	1.178	-3.74403	2.963	-3.20508	2.347	-3.25509	4.11	-2.72424			0.921	-3.44754	0.921	-3.4662	0.921	-3.3731	0.921	-2.95052	0.921	-2.75511	0.921	-3.05446	1.525	-3.46297	0.921	-3.21764	0.921	-3.20848	0.921	-2.87328	1.052	-2.6715	0.921	-3.59594
0.921	-3.73959	1.539	-3.5995	1.603	-3.55268	1.179	-3.75024	2.964	-3.21244	2.348	-3.24674	4.111	-2.69706			0.922	-3.46298	0.922	-3.46645	0.922	-3.39505	0.922	-2.94886	0.922	-2.74353	0.922	-3.05078	1.526	-3.50259	0.922	-3.24736	0.922	-3.18715	0.922	-2.87865	1.053	-2.65582	0.922	-3.57846
0.922	-3.71826	1.54	-3.61428	1.604	-3.55018	1.18	-3.74202	2.965	-3.22468	2.349	-3.28137	4.112	-2.71169			0.923	-3.49495	0.923	-3.4755	0.923	-3.38968	0.923	-2.94012	0.923	-2.73523	0.923	-3.03454	1.527	-3.4819	0.923	-3.19248	0.923	-3.17042	0.923	-2.86194	1.054	-2.65978	0.923	-3.58056
0.923	-3.72701	1.541	-3.61765	1.605	-3.56238	1.181	-3.73995	2.966	-3.20345	2.35	-3.26792	4.113	-2.71086			0.924	-3.49069	0.924	-3.47502	0.924	-3.38464	0.924	-2.94857	0.924	-2.70907	0.924	-3.04471	1.528	-3.46	0.924	-3.22088	0.924	-3.19337	0.924	-2.86204	1.055	-2.66643	0.924	-3.58193
0.924	-3.70118	1.542	-3.61101	1.606	-3.56845	1.182	-3.74633	2.967	-3.21126	2.351	-3.26876	4.114	-2.70863			0.925	-3.49606	0.925	-3.48523	0.925	-3.33281	0.925	-2.95434	0.925	-2.73612	0.925	-3.0174	1.529	-3.44877	0.925	-3.23034	0.925	-3.19203	0.925	-2.87992	1.056	-2.66807	0.925	-3.59629
0.925	-3.69837	1.543	-3.60796	1.607	-3.56296	1.183	-3.7344	2.968	-3.20951	2.352	-3.26752	4.115	-2.72431			0.926	-3.4866	0.926	-3.4651	0.926	-3.35759	0.926	-2.97511	0.926	-2.72974	0.926	-3.02085	1.53	-3.50451	0.926	-3.22536	0.926	-3.16374	0.926	-2.9088	1.057	-2.64022	0.926	-3.58716
0.926	-3.72449	1.544	-3.62897	1.608	-3.55291	1.184	-3.74289	2.969	-3.20739	2.353	-3.25847	4.116	-2.72599			0.927	-3.5167	0.927	-3.4567	0.927	-3.37559	0.927	-2.98485	0.927	-2.75682	0.927	-3.01982	1.531	-3.47961	0.927	-3.19291	0.927	-3.19983	0.927	-2.88722	1.058	-2.67415	0.927	-3.57686
0.927	-3.74211	1.545	-3.6095	1.609	-3.54355	1.185	-3.76038	2.97	-3.21978	2.354	-3.26557	4.117	-2.71901			0.928	-3.5178	0.928	-3.44807	0.928	-3.36521	0.928	-2.9854	0.928	-2.76046	0.928	-3.01941	1.532	-3.49029	0.928	-3.22224	0.928	-3.20505	0.928	-2.89789	1.059	-2.64598	0.928	-3.60455
0.928	-3.73745	1.546	-3.5799	1.61	-3.5483	1.186	-3.74331	2.971	-3.19449	2.355	-3.26028	4.118	-2.7258			0.929	-3.49491	0.929	-3.47605	0.929	-3.34296	0.929	-2.9633	0.929	-2.73564	0.929	-3.00557	1.533	-3.49022	0.929	-3.20928	0.929	-3.17356	0.929	-2.90237	1.06	-2.64352	0.929	-3.56762
0.929	-3.72693	1.547	-3.58043	1.611	-3.55996	1.187	-3.73977	2.972	-3.21705	2.356	-3.24739	4.119	-2.71361			0.93	-3.51019	0.93	-3.47311	0.93	-3.39812	0.93	-2.96067	0.93	-2.74988	0.93	-2.99231	1.534	-3.4692	0.93	-3.23135	0.93	-3.17664	0.93	-2.89018	1.061	-2.67006	0.93	-3.59965
0.93	-3.71605	1.548	-3.60664	1.612	-3.56267	1.188	-3.74654	2.973	-3.20459	2.357	-3.25232	4.12	-2.72709			0.931	-3.506	0.931	-3.4559	0.931	-3.33127	0.931	-2.96349	0.931	-2.77721	0.931	-2.98659	1.535	-3.45353	0.931	-3.25059	0.931	-3.1821	0.931	-2.85998	1.062	-2.67333	0.931	-3.599
0.931	-3.72471	1.549	-3.62026	1.613	-3.54269	1.189	-3.76479	2.974	-3.20452	2.358	-3.24614	4.121	-2.73008			0.932	-3.48217	0.932	-3.4692	0.932	-3.37875	0.932	-2.96847	0.932	-2.75421	0.932	-2.99529	1.536	-3.48977	0.932	-3.23865	0.932	-3.19078	0.932	-2.86517	1.063	-2.67232	0.932	-3.57086
0.932	-3.73086	1.55	-3.61121	1.614	-3.53197	1.19	-3.77055	2.975	-3.18956	2.359	-3.25579	4.122	-2.70818			0.933	-3.48506	0.933	-3.47115	0.933	-3.38035	0.933	-2.95032	0.933	-2.7416	0.933	-3.03589	1.537	-3.47738	0.933	-3.24892	0.933	-3.21719	0.933	-2.87535	1.064	-2.65176	0.933	-3.59158
0.933	-3.72189	1.551	-3.60821	1.615	-3.54137	1.191	-3.75301	2.976	-3.20721	2.36	-3.26509	4.123	-2.69277			0.934	-3.5107	0.934	-3.47474	0.934	-3.37258	0.934	-2.96884	0.934	-2.77402	0.934	-3.0403	1.538	-3.44152	0.934	-3.22291	0.934	-3.20221	0.934	-2.86226	1.065	-2.66012	0.934	-3.56471
0.934	-3.71175	1.552	-3.62341	1.616	-3.5584	1.192	-3.75041	2.977	-3.20112	2.361	-3.26762	4.124	-2.71491			0.935	-3.50357	0.935	-3.4548	0.935	-3.37263	0.935	-2.97833	0.935	-2.769	0.935	-3.04269	1.539	-3.47634	0.935	-3.21657	0.935	-3.20447	0.935	-2.89359	1.066	-2.64915	0.935	-3.59986
0.935	-3.71886	1.553	-3.58891	1.617	-3.54346	1.193	-3.74329	2.978	-3.21558	2.362	-3.27015	4.125	-2.70453			0.936	-3.50585	0.936	-3.48522	0.936	-3.36277	0.936	-2.98986	0.936	-2.75391	0.936	-3.0217	1.54	-3.4715	0.936	-3.23836	0.936	-3.17043	0.936	-2.86618	1.067	-2.6534	0.936	-3.55974
0.936	-3.71618	1.554	-3.60188	1.618	-3.52197	1.194	-3.7493	2.979	-3.21828	2.363	-3.2454	4.126	-2.69176			0.937	-3.51933	0.937	-3.47386	0.937	-3.37283	0.937	-2.94352	0.937	-2.73738	0.937	-3.03279	1.541	-3.46267	0.937	-3.23891	0.937	-3.21396	0.937	-2.86756	1.068	-2.63459	0.937	-3.59512
0.937	-3.73721	1.555	-3.62573	1.619	-3.53495	1.195	-3.75401	2.98	-3.20848	2.364	-3.2642	4.127	-2.68764			0.938	-3.5172	0.938	-3.4623	0.938	-3.35938	0.938	-2.95905	0.938	-2.74527	0.938	-3.0309	1.542	-3.47011	0.938	-3.21911	0.938	-3.16194	0.938	-2.87956	1.069	-2.65004	0.938	-3.59861
0.938	-3.72597	1.556	-3.61147	1.62	-3.55709	1.196	-3.75366	2.981	-3.21883	2.365	-3.25271	4.128	-2.70987			0.939	-3.46856	0.939	-3.46792	0.939	-3.37776	0.939	-2.94476	0.939	-2.7486	0.939	-3.0209	1.543	-3.48275	0.939	-3.22378	0.939	-3.18028	0.939	-2.87983	1.07	-2.6576	0.939	-3.58579
0.939	-3.72599	1.557	-3.61893	1.621	-3.54917	1.197	-3.74202	2.982	-3.22778	2.366	-3.26148	4.129	-2.70498			0.94	-3.5123	0.94	-3.46991	0.94	-3.38411	0.94	-2.95849	0.94	-2.74103	0.94	-3.02119	1.544	-3.47992	0.94	-3.23256	0.94	-3.1728	0.94	-2.88248	1.071	-2.65825	0.94	-3.58494
0.94	-3.71763	1.558	-3.59422	1.622	-3.56245	1.198	-3.73734	2.983	-3.21436	2.367	-3.24759	4.13	-2.71775			0.941	-3.48262	0.941	-3.47129	0.941	-3.3427	0.941	-2.97104	0.941	-2.72731	0.941	-3.04486	1.545	-3.47229	0.941	-3.20925	0.941	-3.18106	0.941	-2.88055	1.072	-2.64107	0.941	-3.57625
0.941	-3.71841	1.559	-3.60436	1.623	-3.54133	1.199	-3.73495	2.984	-3.20825	2.368	-3.24195	4.131	-2.72359			0.942	-3.49632	0.942	-3.45901	0.942	-3.34981	0.942	-2.96019	0.942	-2.72166	0.942	-3.00074	1.546	-3.48813	0.942	-3.22403	0.942	-3.19518	0.942	-2.88392	1.073	-2.66462	0.942	-3.57908
0.942	-3.72974	1.56	-3.61398	1.624	-3.56583	1.2	-3.74535	2.985	-3.21074	2.369	-3.24998	4.132	-2.70199			0.943	-3.49779	0.943	-3.46638	0.943	-3.34108	0.943	-2.96394	0.943	-2.74997	0.943	-3.0001	1.547	-3.46775	0.943	-3.25409	0.943	-3.20917	0.943	-2.86129	1.074	-2.65817	0.943	-3.57575
0.943	-3.72393	1.561	-3.59087	1.625	-3.54722	1.201	-3.74502	2.986	-3.19893	2.37	-3.25881	4.133	-2.71011			0.944	-3.46076	0.944	-3.47524	0.944	-3.35824	0.944	-2.94386	0.944	-2.72581	0.944	-3.01105	1.548	-3.48566	0.944	-3.22227	0.944	-3.19487	0.944	-2.86774	1.075	-2.65686	0.944	-3.58182
0.944	-3.73387	1.562	-3.60663	1.626	-3.53181	1.202	-3.74504	2.987	-3.19904	2.371	-3.25481	4.134	-2.71928			0.945	-3.45129	0.945	-3.46234	0.945	-3.35134	0.945	-2.93897	0.945	-2.72949	0.945	-3.01916	1.549	-3.48018	0.945	-3.24407	0.945	-3.19569	0.945	-2.86115	1.076	-2.62397	0.945	-3.56926
0.945	-3.73911	1.563	-3.60763	1.627	-3.55169	1.203	-3.74552	2.988	-3.19359	2.372	-3.26521	4.135	-2.682			0.946	-3.46975	0.946	-3.45142	0.946	-3.35374	0.946	-2.9778	0.946	-2.72854	0.946	-3.01699	1.55	-3.48837	0.946	-3.25092	0.946	-3.17613	0.946	-2.86653	1.077	-2.63169	0.946	-3.56669
0.946	-3.73166	1.564	-3.63052	1.628	-3.53655	1.204	-3.7262	2.989	-3.19985	2.373	-3.25675	4.136	-2.6935			0.947	-3.497	0.947	-3.45668	0.947	-3.3326	0.947	-2.97175	0.947	-2.71952	0.947	-3.0244	1.551	-3.45043	0.947	-3.21086	0.947	-3.17061	0.947	-2.8905	1.078	-2.6319	0.947	-3.54693
0.947	-3.70744	1.565	-3.61625	1.629	-3.54855	1.205	-3.72169	2.99	-3.20451	2.374	-3.2593	4.137	-2.70415			0.948	-3.48475	0.948	-3.47456	0.948	-3.35696	0.948	-2.95975	0.948	-2.71088	0.948	-3.02127	1.552	-3.47647	0.948	-3.22336	0.948	-3.17821	0.948	-2.87753	1.079	-2.61402	0.948	-3.52585
0.948	-3.70984	1.566	-3.60166	1.63	-3.53898	1.206	-3.74876	2.991	-3.20573	2.375	-3.2554	4.138	-2.68745			0.949	-3.43838	0.949	-3.47304	0.949	-3.36296	0.949	-2.95075	0.949	-2.72602	0.949	-3.02995	1.553	-3.45516	0.949	-3.21914	0.949	-3.18314	0.949	-2.85838	1.08	-2.63446	0.949	-3.55326
0.949	-3.71583	1.567	-3.58008	1.631	-3.54712	1.207	-3.74443	2.992	-3.18996	2.376	-3.24615	4.139	-2.68592			0.95	-3.45657	0.95	-3.49025	0.95	-3.35884	0.95	-2.9553	0.95	-2.75278	0.95	-3.05749	1.554	-3.45724	0.95	-3.25576	0.95	-3.16114	0.95	-2.86069	1.081	-2.62158	0.95	-3.58712
0.95	-3.71328	1.568	-3.60927	1.632	-3.54234	1.208	-3.72741	2.993	-3.19361	2.377	-3.28342	4.14	-2.71027			0.951	-3.48205	0.951	-3.51537	0.951	-3.36815	0.951	-2.97265	0.951	-2.74052	0.951	-3.02804	1.555	-3.45671	0.951	-3.24173	0.951	-3.15339	0.951	-2.90106	1.082	-2.64221	0.951	-3.56461
0.951	-3.71707	1.569	-3.59256	1.633	-3.54652	1.209	-3.73482	2.994	-3.1945	2.378	-3.25912	4.141	-2.73041			0.952	-3.48294	0.952	-3.47931	0.952	-3.36326	0.952	-2.9765	0.952	-2.74683	0.952	-3.02492	1.556	-3.45934	0.952	-3.26698	0.952	-3.15095	0.952	-2.87934	1.083	-2.64781	0.952	-3.55889
0.952	-3.70492	1.57	-3.59978	1.634	-3.54904	1.21	-3.74536	2.995	-3.20072	2.379	-3.2442	4.142	-2.71343			0.953	-3.49832	0.953	-3.47168	0.953	-3.36229	0.953	-2.95899	0.953	-2.73828	0.953	-3.01164	1.557	-3.4625	0.953	-3.258	0.953	-3.17196	0.953	-2.88316	1.084	-2.64241	0.953	-3.55522
0.953	-3.7265	1.571	-3.62202	1.635	-3.56892	1.211	-3.72015	2.996	-3.193	2.38	-3.25243	4.143	-2.69084			0.954	-3.49101	0.954	-3.44727	0.954	-3.35745	0.954	-2.96305	0.954	-2.73388	0.954	-3.01411	1.558	-3.46705	0.954	-3.25226	0.954	-3.18887	0.954	-2.86213	1.085	-2.65325	0.954	-3.55884
0.954	-3.71707	1.572	-3.60453	1.636	-3.55909	1.212	-3.73874	2.997	-3.19434	2.381	-3.25884	4.144	-2.69694			0.955	-3.46454	0.955	-3.46036	0.955	-3.36658	0.955	-2.96612	0.955	-2.72709	0.955	-3.03555	1.559	-3.44865	0.955	-3.22647	0.955	-3.19218	0.955	-2.89277	1.086	-2.66062	0.955	-3.57789
0.955	-3.70451	1.573	-3.6115	1.637	-3.54352	1.213	-3.74307	2.998	-3.19874	2.382	-3.24947	4.145	-2.68538			0.956	-3.453	0.956	-3.47003	0.956	-3.35566	0.956	-2.95556	0.956	-2.72845	0.956	-3.03084	1.56	-3.45865	0.956	-3.23931	0.956	-3.15652	0.956	-2.85512	1.087	-2.67079	0.956	-3.58325
0.956	-3.70281	1.574	-3.58703	1.638	-3.55718	1.214	-3.72385	2.999	-3.2062	2.383	-3.24476	4.146	-2.69821			0.957	-3.44379	0.957	-3.45969	0.957	-3.36787	0.957	-2.97312	0.957	-2.73955	0.957	-3.02636	1.561	-3.44727	0.957	-3.21729	0.957	-3.19009	0.957	-2.86662	1.088	-2.67426	0.957	-3.57405
0.957	-3.73656	1.575	-3.62013	1.639	-3.54303	1.215	-3.73209	3	-3.21016	2.384	-3.25576	4.147	-2.70094			0.958	-3.4368	0.958	-3.46023	0.958	-3.3513	0.958	-2.97029	0.958	-2.70304	0.958	-3.04177	1.562	-3.43707	0.958	-3.2209	0.958	-3.17509	0.958	-2.87508	1.089	-2.62731	0.958	-3.56846
0.958	-3.7153	1.576	-3.6034	1.64	-3.54647	1.216	-3.74285	3.001	-3.20966	2.385	-3.26166	4.148	-2.70393			0.959	-3.497	0.959	-3.4819	0.959	-3.33496	0.959	-2.95551	0.959	-2.75427	0.959	-3.04642	1.563	-3.40187	0.959	-3.19037	0.959	-3.16745	0.959	-2.88196	1.09	-2.6267	0.959	-3.5816
0.959	-3.70459	1.577	-3.60466	1.641	-3.55239	1.217	-3.73648	3.002	-3.19403	2.386	-3.25752	4.149	-2.69667			0.96	-3.47655	0.96	-3.47424	0.96	-3.33456	0.96	-2.95806	0.96	-2.73303	0.96	-3.01447	1.564	-3.44896	0.96	-3.19875	0.96	-3.17165	0.96	-2.8816	1.091	-2.62504	0.96	-3.58032
0.96	-3.71853	1.578	-3.59091	1.642	-3.543	1.218	-3.7358	3.003	-3.1882	2.387	-3.23678	4.15	-2.67512			0.961	-3.49548	0.961	-3.46878	0.961	-3.33449	0.961	-2.95741	0.961	-2.69842	0.961	-2.99701	1.565	-3.45883	0.961	-3.20084	0.961	-3.18141	0.961	-2.871	1.092	-2.6035	0.961	-3.57317
0.961	-3.71579	1.579	-3.6014	1.643	-3.56737	1.219	-3.72048	3.004	-3.18142	2.388	-3.25183	4.151	-2.69073			0.962	-3.45676	0.962	-3.47076	0.962	-3.36135	0.962	-2.94608	0.962	-2.74717	0.962	-3.01182	1.566	-3.47041	0.962	-3.21362	0.962	-3.15282	0.962	-2.92956	1.093	-2.65383	0.962	-3.56939
0.962	-3.72153	1.58	-3.62523	1.644	-3.55112	1.22	-3.74606	3.005	-3.18932	2.389	-3.26681	4.152	-2.70736			0.963	-3.45694	0.963	-3.5018	0.963	-3.37193	0.963	-2.97234	0.963	-2.70436	0.963	-3.00775	1.567	-3.46465	0.963	-3.23426	0.963	-3.18166	0.963	-2.8849	1.094	-2.62478	0.963	-3.55889
0.963	-3.72706	1.581	-3.60871	1.645	-3.55682	1.221	-3.74853	3.006	-3.19205	2.39	-3.2441	4.153	-2.68158			0.964	-3.48006	0.964	-3.48049	0.964	-3.35775	0.964	-2.93387	0.964	-2.72385	0.964	-2.99798	1.568	-3.44755	0.964	-3.21289	0.964	-3.16843	0.964	-2.85667	1.095	-2.61662	0.964	-3.55952
0.964	-3.72123	1.582	-3.61223	1.646	-3.54042	1.222	-3.74802	3.007	-3.20713	2.391	-3.24324	4.154	-2.67777			0.965	-3.49211	0.965	-3.49526	0.965	-3.36691	0.965	-2.92148	0.965	-2.72422	0.965	-3.02327	1.569	-3.43085	0.965	-3.20616	0.965	-3.17265	0.965	-2.90236	1.096	-2.62003	0.965	-3.57419
0.965	-3.70197	1.583	-3.61536	1.647	-3.55288	1.223	-3.72931	3.008	-3.21732	2.392	-3.24851	4.155	-2.69609			0.966	-3.4755	0.966	-3.46237	0.966	-3.36299	0.966	-2.97386	0.966	-2.68358	0.966	-3.01058	1.57	-3.47134	0.966	-3.19015	0.966	-3.16636	0.966	-2.86068	1.097	-2.63195	0.966	-3.58864
0.966	-3.71511	1.584	-3.60522	1.648	-3.54101	1.224	-3.73616	3.009	-3.20992	2.393	-3.24133	4.156	-2.68231			0.967	-3.48502	0.967	-3.45462	0.967	-3.37326	0.967	-2.9709	0.967	-2.72095	0.967	-2.99317	1.571	-3.46023	0.967	-3.18266	0.967	-3.17165	0.967	-2.84922	1.098	-2.61225	0.967	-3.59909
0.967	-3.71834	1.585	-3.6074	1.649	-3.53944	1.225	-3.73746	3.01	-3.204	2.394	-3.25575	4.157	-2.68167			0.968	-3.47412	0.968	-3.47886	0.968	-3.39792	0.968	-2.95438	0.968	-2.71583	0.968	-3.02442	1.572	-3.46418	0.968	-3.2143	0.968	-3.17362	0.968	-2.88894	1.099	-2.62215	0.968	-3.5666
0.968	-3.72714	1.586	-3.62176	1.65	-3.54603	1.226	-3.73389	3.011	-3.19123	2.395	-3.24331	4.158	-2.69751			0.969	-3.4551	0.969	-3.48189	0.969	-3.37487	0.969	-2.94229	0.969	-2.7237	0.969	-2.99066	1.573	-3.46701	0.969	-3.24032	0.969	-3.16114	0.969	-2.87557	1.1	-2.63277	0.969	-3.59461
0.969	-3.70262	1.587	-3.61671	1.651	-3.5353	1.227	-3.73495	3.012	-3.20157	2.396	-3.23345	4.159	-2.69861			0.97	-3.44843	0.97	-3.46131	0.97	-3.32648	0.97	-2.95937	0.97	-2.72672	0.97	-3.03154	1.574	-3.4624	0.97	-3.20958	0.97	-3.13527	0.97	-2.85783	1.101	-2.61813	0.97	-3.58139
0.97	-3.72825	1.588	-3.60003	1.652	-3.54071	1.228	-3.74577	3.013	-3.21419	2.397	-3.224	4.16	-2.7056			0.971	-3.48423	0.971	-3.46971	0.971	-3.34543	0.971	-2.93813	0.971	-2.74375	0.971	-3.01357	1.575	-3.46426	0.971	-3.21857	0.971	-3.15043	0.971	-2.87404	1.102	-2.62975	0.971	-3.57502
0.971	-3.72614	1.589	-3.61265	1.653	-3.53306	1.229	-3.75218	3.014	-3.21113	2.398	-3.23831	4.161	-2.69492			0.972	-3.45974	0.972	-3.488	0.972	-3.3334	0.972	-2.92698	0.972	-2.7491	0.972	-3.00101	1.576	-3.4642	0.972	-3.22203	0.972	-3.15682	0.972	-2.8469	1.103	-2.62547	0.972	-3.58544
0.972	-3.7361	1.59	-3.62034	1.654	-3.5332	1.23	-3.74114	3.015	-3.2014	2.399	-3.24385	4.162	-2.69889			0.973	-3.42729	0.973	-3.47264	0.973	-3.35802	0.973	-2.92159	0.973	-2.73477	0.973	-3.02299	1.577	-3.45698	0.973	-3.2083	0.973	-3.13982	0.973	-2.83891	1.104	-2.60434	0.973	-3.57031
0.973	-3.73547	1.591	-3.59591	1.655	-3.54799	1.231	-3.73311	3.016	-3.19494	2.4	-3.25131	4.163	-2.69174			0.974	-3.46055	0.974	-3.4805	0.974	-3.35033	0.974	-2.9434	0.974	-2.71287	0.974	-3.01601	1.578	-3.49226	0.974	-3.19956	0.974	-3.20122	0.974	-2.86055	1.105	-2.61837	0.974	-3.54441
0.974	-3.7226	1.592	-3.60849	1.656	-3.55501	1.232	-3.72715	3.017	-3.1983	2.401	-3.22227	4.164	-2.6838			0.975	-3.49631	0.975	-3.47467	0.975	-3.37506	0.975	-2.95931	0.975	-2.70194	0.975	-3.00316	1.579	-3.45797	0.975	-3.22913	0.975	-3.18558	0.975	-2.86911	1.106	-2.63367	0.975	-3.55018
0.975	-3.72892	1.593	-3.62051	1.657	-3.54547	1.233	-3.72276	3.018	-3.19814	2.402	-3.23679	4.165	-2.70028			0.976	-3.46933	0.976	-3.46285	0.976	-3.34936	0.976	-2.93935	0.976	-2.69305	0.976	-3.0155	1.58	-3.46303	0.976	-3.24052	0.976	-3.17834	0.976	-2.85785	1.107	-2.61624	0.976	-3.5628
0.976	-3.7116	1.594	-3.60345	1.658	-3.53437	1.234	-3.73047	3.019	-3.18882	2.403	-3.25326	4.166	-2.68747			0.977	-3.48119	0.977	-3.43749	0.977	-3.34751	0.977	-2.92106	0.977	-2.68271	0.977	-3.01343	1.581	-3.45161	0.977	-3.21007	0.977	-3.16667	0.977	-2.86502	1.108	-2.60088	0.977	-3.58269
0.977	-3.71364	1.595	-3.60861	1.659	-3.52836	1.235	-3.73074	3.02	-3.20666	2.404	-3.23926	4.167	-2.69557			0.978	-3.48263	0.978	-3.47303	0.978	-3.35551	0.978	-2.94478	0.978	-2.6846	0.978	-3.02176	1.582	-3.43481	0.978	-3.21312	0.978	-3.16792	0.978	-2.84604	1.109	-2.61667	0.978	-3.5419
0.978	-3.7026	1.596	-3.62199	1.66	-3.56555	1.236	-3.73501	3.021	-3.18483	2.405	-3.25331	4.168	-2.69763			0.979	-3.47603	0.979	-3.44378	0.979	-3.33498	0.979	-2.9557	0.979	-2.67103	0.979	-3.04172	1.583	-3.40942	0.979	-3.20266	0.979	-3.16186	0.979	-2.86625	1.11	-2.61975	0.979	-3.59556
0.979	-3.71442	1.597	-3.60906	1.661	-3.54029	1.237	-3.73975	3.022	-3.18237	2.406	-3.24956	4.169	-2.71119			0.98	-3.50796	0.98	-3.45664	0.98	-3.34056	0.98	-2.94916	0.98	-2.72201	0.98	-3.01952	1.584	-3.42086	0.98	-3.22124	0.98	-3.17111	0.98	-2.88493	1.111	-2.60854	0.98	-3.57487
0.98	-3.73294	1.598	-3.59701	1.662	-3.55236	1.238	-3.74442	3.023	-3.18135	2.407	-3.2654	4.17	-2.69416			0.981	-3.49404	0.981	-3.45835	0.981	-3.35239	0.981	-2.95796	0.981	-2.72953	0.981	-3.0156	1.585	-3.42321	0.981	-3.19363	0.981	-3.17158	0.981	-2.87992	1.112	-2.61779	0.981	-3.57669
0.981	-3.72742	1.599	-3.60255	1.663	-3.52465	1.239	-3.7423	3.024	-3.19409	2.408	-3.27548	4.171	-2.68417			0.982	-3.49358	0.982	-3.49864	0.982	-3.36443	0.982	-2.94388	0.982	-2.69277	0.982	-3.02102	1.586	-3.45871	0.982	-3.19889	0.982	-3.14742	0.982	-2.89149	1.113	-2.60618	0.982	-3.55165
0.982	-3.71583	1.6	-3.59436	1.664	-3.53273	1.24	-3.72796	3.025	-3.17807	2.409	-3.26273	4.172	-2.68661			0.983	-3.46794	0.983	-3.471	0.983	-3.36152	0.983	-2.92458	0.983	-2.69301	0.983	-3.00707	1.587	-3.42411	0.983	-3.23313	0.983	-3.16896	0.983	-2.87528	1.114	-2.62586	0.983	-3.55888
0.983	-3.70828	1.601	-3.59139	1.665	-3.54878	1.241	-3.7437	3.026	-3.18298	2.41	-3.23098	4.173	-2.69812			0.984	-3.47132	0.984	-3.47015	0.984	-3.36868	0.984	-2.91801	0.984	-2.71141	0.984	-3.0089	1.588	-3.43691	0.984	-3.20472	0.984	-3.16051	0.984	-2.86178	1.115	-2.6293	0.984	-3.56958
0.984	-3.71635	1.602	-3.5883	1.666	-3.54727	1.242	-3.71777	3.027	-3.17413	2.411	-3.22203	4.174	-2.68816			0.985	-3.48647	0.985	-3.45771	0.985	-3.3493	0.985	-2.93154	0.985	-2.70586	0.985	-2.99928	1.589	-3.42588	0.985	-3.18727	0.985	-3.16352	0.985	-2.8424	1.116	-2.60267	0.985	-3.57177
0.985	-3.72023	1.603	-3.60699	1.667	-3.54209	1.243	-3.72466	3.028	-3.18763	2.412	-3.234	4.175	-2.6899			0.986	-3.47897	0.986	-3.45703	0.986	-3.33039	0.986	-2.94512	0.986	-2.71564	0.986	-3.00428	1.59	-3.41863	0.986	-3.17413	0.986	-3.17581	0.986	-2.86257	1.117	-2.61369	0.986	-3.53841
0.986	-3.74619	1.604	-3.60464	1.668	-3.52623	1.244	-3.73727	3.029	-3.17569	2.413	-3.23413	4.176	-2.69872			0.987	-3.50481	0.987	-3.47566	0.987	-3.33265	0.987	-2.95767	0.987	-2.70212	0.987	-3.03274	1.591	-3.43882	0.987	-3.20558	0.987	-3.19548	0.987	-2.8815	1.118	-2.60653	0.987	-3.55788
0.987	-3.71682	1.605	-3.60305	1.669	-3.54209	1.245	-3.72203	3.03	-3.18565	2.414	-3.23441	4.177	-2.67895			0.988	-3.48804	0.988	-3.44675	0.988	-3.32467	0.988	-2.91175	0.988	-2.72372	0.988	-3.02489	1.592	-3.42573	0.988	-3.21012	0.988	-3.16388	0.988	-2.86344	1.119	-2.58188	0.988	-3.54867
0.988	-3.70238	1.606	-3.59201	1.67	-3.52614	1.246	-3.75092	3.031	-3.19705	2.415	-3.23869	4.178	-2.70155			0.989	-3.50601	0.989	-3.45021	0.989	-3.34859	0.989	-2.95198	0.989	-2.69286	0.989	-3.01848	1.593	-3.42571	0.989	-3.19119	0.989	-3.17897	0.989	-2.87521	1.12	-2.59966	0.989	-3.55846
0.989	-3.70773	1.607	-3.58912	1.671	-3.5334	1.247	-3.74821	3.032	-3.19348	2.416	-3.24496	4.179	-2.68484			0.99	-3.47924	0.99	-3.45031	0.99	-3.3436	0.99	-2.94488	0.99	-2.70071	0.99	-2.98784	1.594	-3.40711	0.99	-3.19366	0.99	-3.17512	0.99	-2.84634	1.121	-2.58337	0.99	-3.59015
0.99	-3.71175	1.608	-3.59569	1.672	-3.55722	1.248	-3.72513	3.033	-3.17896	2.417	-3.2588	4.18	-2.67587			0.991	-3.47935	0.991	-3.42971	0.991	-3.3599	0.991	-2.95673	0.991	-2.70778	0.991	-3.0053	1.595	-3.38596	0.991	-3.20326	0.991	-3.17493	0.991	-2.85718	1.122	-2.6264	0.991	-3.56763
0.991	-3.72905	1.609	-3.59818	1.673	-3.54795	1.249	-3.74351	3.034	-3.19454	2.418	-3.22241	4.181	-2.65912			0.992	-3.48902	0.992	-3.45403	0.992	-3.35457	0.992	-2.93914	0.992	-2.72156	0.992	-3.01655	1.596	-3.4257	0.992	-3.21854	0.992	-3.19258	0.992	-2.89592	1.123	-2.60226	0.992	-3.56999
0.992	-3.69583	1.61	-3.59697	1.674	-3.52514	1.25	-3.73056	3.035	-3.19243	2.419	-3.23013	4.182	-2.65965			0.993	-3.47068	0.993	-3.45298	0.993	-3.34482	0.993	-2.97888	0.993	-2.74678	0.993	-3.01001	1.597	-3.42282	0.993	-3.18626	0.993	-3.18809	0.993	-2.85721	1.124	-2.61431	0.993	-3.582
0.993	-3.72368	1.611	-3.59361	1.675	-3.51815	1.251	-3.72032	3.036	-3.18927	2.42	-3.2364	4.183	-2.67305			0.994	-3.45913	0.994	-3.4429	0.994	-3.32657	0.994	-2.97906	0.994	-2.70684	0.994	-3.00063	1.598	-3.44782	0.994	-3.21503	0.994	-3.19357	0.994	-2.86924	1.125	-2.62126	0.994	-3.55395
0.994	-3.72763	1.612	-3.61074	1.676	-3.52011	1.252	-3.71238	3.037	-3.19312	2.421	-3.22355	4.184	-2.67185			0.995	-3.4821	0.995	-3.45025	0.995	-3.32756	0.995	-2.95267	0.995	-2.71277	0.995	-3.02461	1.599	-3.42878	0.995	-3.1956	0.995	-3.13989	0.995	-2.86169	1.126	-2.59057	0.995	-3.58797
0.995	-3.70582	1.613	-3.59174	1.677	-3.5314	1.253	-3.74043	3.038	-3.18748	2.422	-3.24258	4.185	-2.65596			0.996	-3.48579	0.996	-3.46428	0.996	-3.33169	0.996	-2.94687	0.996	-2.69604	0.996	-2.9943	1.6	-3.44412	0.996	-3.22263	0.996	-3.19032	0.996	-2.8909	1.127	-2.60429	0.996	-3.56806
0.996	-3.70764	1.614	-3.58759	1.678	-3.53622	1.254	-3.7308	3.039	-3.17857	2.423	-3.25246	4.186	-2.67388			0.997	-3.47783	0.997	-3.47526	0.997	-3.31128	0.997	-2.98029	0.997	-2.72418	0.997	-2.97403	1.601	-3.42586	0.997	-3.23943	0.997	-3.16778	0.997	-2.86856	1.128	-2.61903	0.997	-3.60513
0.997	-3.70145	1.615	-3.58487	1.679	-3.5268	1.255	-3.72509	3.04	-3.18481	2.424	-3.25139	4.187	-2.67713			0.998	-3.47657	0.998	-3.43348	0.998	-3.3228	0.998	-2.96456	0.998	-2.70404	0.998	-3.02147	1.602	-3.43036	0.998	-3.20734	0.998	-3.16994	0.998	-2.8773	1.129	-2.65269	0.998	-3.55715
0.998	-3.71985	1.616	-3.57583	1.68	-3.54356	1.256	-3.72059	3.041	-3.18866	2.425	-3.24028	4.188	-2.68939			0.999	-3.48644	0.999	-3.45746	0.999	-3.34433	0.999	-2.95564	0.999	-2.71309	0.999	-2.9941	1.603	-3.43357	0.999	-3.20791	0.999	-3.16445	0.999	-2.87356	1.13	-2.64625	0.999	-3.54629
0.999	-3.70936	1.617	-3.61148	1.681	-3.56256	1.257	-3.73614	3.042	-3.17549	2.426	-3.24062	4.189	-2.68571			1	-3.49227	1	-3.43322	1	-3.34013	1	-2.94482	1	-2.72316	1	-3.01154	1.604	-3.44179	1	-3.22119	1	-3.14664	1	-2.86878	1.131	-2.59113	1	-3.55108
1	-3.70998	1.618	-3.60934	1.682	-3.53395	1.258	-3.73865	3.043	-3.16883	2.427	-3.23514	4.19	-2.6792			1.001	-3.47641	1.001	-3.43267	1.001	-3.35482	1.001	-2.94627	1.001	-2.73295	1.001	-2.98481	1.605	-3.44217	1.001	-3.1843	1.001	-3.19095	1.001	-2.85536	1.132	-2.60515	1.001	-3.56964
1.001	-3.71996	1.619	-3.60192	1.683	-3.53608	1.259	-3.73644	3.044	-3.17323	2.428	-3.25128	4.191	-2.66988			1.002	-3.44935	1.002	-3.44673	1.002	-3.33456	1.002	-2.94189	1.002	-2.72276	1.002	-3.00512	1.606	-3.43108	1.002	-3.20957	1.002	-3.21789	1.002	-2.87575	1.133	-2.64725	1.002	-3.52997
1.002	-3.73778	1.62	-3.59787	1.684	-3.54729	1.26	-3.70996	3.045	-3.16741	2.429	-3.25366	4.192	-2.64974			1.003	-3.46245	1.003	-3.46091	1.003	-3.35295	1.003	-2.95247	1.003	-2.71563	1.003	-3.00069	1.607	-3.42928	1.003	-3.18746	1.003	-3.17607	1.003	-2.87611	1.134	-2.59948	1.003	-3.52568
1.003	-3.71364	1.621	-3.57629	1.685	-3.53643	1.261	-3.7315	3.046	-3.17105	2.43	-3.22668	4.193	-2.65924			1.004	-3.48821	1.004	-3.45928	1.004	-3.346	1.004	-2.95697	1.004	-2.71578	1.004	-2.99799	1.608	-3.4372	1.004	-3.21004	1.004	-3.16627	1.004	-2.88307	1.135	-2.62403	1.004	-3.53203
1.004	-3.71705	1.622	-3.58171	1.686	-3.55506	1.262	-3.73818	3.047	-3.17522	2.431	-3.22032	4.194	-2.67006			1.005	-3.44897	1.005	-3.43078	1.005	-3.34847	1.005	-2.94992	1.005	-2.69168	1.005	-3.02254	1.609	-3.43682	1.005	-3.21996	1.005	-3.15336	1.005	-2.88486	1.136	-2.60592	1.005	-3.54142
1.005	-3.71304	1.623	-3.56645	1.687	-3.56348	1.263	-3.7509	3.048	-3.17298	2.432	-3.23089	4.195	-2.68124			1.006	-3.4938	1.006	-3.4633	1.006	-3.34181	1.006	-2.94254	1.006	-2.68343	1.006	-2.98773	1.61	-3.4433	1.006	-3.16671	1.006	-3.16617	1.006	-2.88661	1.137	-2.62034	1.006	-3.533
1.006	-3.71202	1.624	-3.59915	1.688	-3.54148	1.264	-3.72214	3.049	-3.17706	2.433	-3.23419	4.196	-2.68711			1.007	-3.49483	1.007	-3.47729	1.007	-3.33602	1.007	-2.9397	1.007	-2.70952	1.007	-2.95254	1.611	-3.42539	1.007	-3.16868	1.007	-3.16595	1.007	-2.86406	1.138	-2.61967	1.007	-3.55682
1.007	-3.70829	1.625	-3.57127	1.689	-3.53983	1.265	-3.73377	3.05	-3.17799	2.434	-3.22299	4.197	-2.68147			1.008	-3.50552	1.008	-3.44551	1.008	-3.33803	1.008	-2.9843	1.008	-2.69426	1.008	-3.00015	1.612	-3.44034	1.008	-3.19972	1.008	-3.18786	1.008	-2.85211	1.139	-2.62051	1.008	-3.56508
1.008	-3.69769	1.626	-3.56657	1.69	-3.51999	1.266	-3.72969	3.051	-3.18037	2.435	-3.24097	4.198	-2.66556			1.009	-3.46098	1.009	-3.45469	1.009	-3.35655	1.009	-2.97936	1.009	-2.71371	1.009	-2.98302	1.613	-3.44805	1.009	-3.21245	1.009	-3.16268	1.009	-2.85529	1.14	-2.63592	1.009	-3.54625
1.009	-3.69876	1.627	-3.59686	1.691	-3.54672	1.267	-3.74251	3.052	-3.17196	2.436	-3.23298	4.199	-2.67216			1.01	-3.48977	1.01	-3.45655	1.01	-3.34461	1.01	-2.9679	1.01	-2.70352	1.01	-3.00044	1.614	-3.4502	1.01	-3.1958	1.01	-3.13618	1.01	-2.85517	1.141	-2.60515	1.01	-3.57058
1.01	-3.70183	1.628	-3.59158	1.692	-3.51752	1.268	-3.74048	3.053	-3.16755	2.437	-3.24437	4.2	-2.67617			1.011	-3.4698	1.011	-3.41387	1.011	-3.35984	1.011	-2.96863	1.011	-2.66027	1.011	-2.97586	1.615	-3.43075	1.011	-3.19287	1.011	-3.1626	1.011	-2.88229	1.142	-2.61002	1.011	-3.56661
1.011	-3.69717	1.629	-3.5791	1.693	-3.53173	1.269	-3.72328	3.054	-3.18666	2.438	-3.22485	4.201	-2.66799			1.012	-3.4849	1.012	-3.42695	1.012	-3.35802	1.012	-2.96554	1.012	-2.69204	1.012	-2.98495	1.616	-3.46091	1.012	-3.20627	1.012	-3.17799	1.012	-2.85632	1.143	-2.62228	1.012	-3.55324
1.012	-3.71572	1.63	-3.59276	1.694	-3.54068	1.27	-3.73516	3.055	-3.17561	2.439	-3.24656	4.202	-2.68721			1.013	-3.45738	1.013	-3.40604	1.013	-3.36244	1.013	-2.95247	1.013	-2.71714	1.013	-2.99716	1.617	-3.44713	1.013	-3.18173	1.013	-3.17078	1.013	-2.87327	1.144	-2.60764	1.013	-3.54399
1.013	-3.70202	1.631	-3.59617	1.695	-3.53863	1.271	-3.73819	3.056	-3.19017	2.44	-3.23798	4.203	-2.66976			1.014	-3.47402	1.014	-3.41889	1.014	-3.36335	1.014	-2.96564	1.014	-2.69224	1.014	-3.00595	1.618	-3.44752	1.014	-3.21326	1.014	-3.19151	1.014	-2.87102	1.145	-2.60095	1.014	-3.54359
1.014	-3.71749	1.632	-3.58768	1.696	-3.52534	1.272	-3.70053	3.057	-3.16279	2.441	-3.24674	4.204	-2.67006			1.015	-3.46259	1.015	-3.41853	1.015	-3.34991	1.015	-2.95517	1.015	-2.71311	1.015	-2.9997	1.619	-3.43116	1.015	-3.19125	1.015	-3.19262	1.015	-2.8601	1.146	-2.65019	1.015	-3.54853
1.015	-3.71919	1.633	-3.59726	1.697	-3.53728	1.273	-3.72238	3.058	-3.15335	2.442	-3.24695	4.205	-2.67345			1.016	-3.47135	1.016	-3.39656	1.016	-3.34504	1.016	-2.96384	1.016	-2.70935	1.016	-2.98807	1.62	-3.42537	1.016	-3.20165	1.016	-3.16397	1.016	-2.86379	1.147	-2.61892	1.016	-3.57547
1.016	-3.72537	1.634	-3.56533	1.698	-3.54199	1.274	-3.73832	3.059	-3.17036	2.443	-3.21853	4.206	-2.66669			1.017	-3.45568	1.017	-3.42769	1.017	-3.3589	1.017	-2.95692	1.017	-2.67004	1.017	-2.97615	1.621	-3.43712	1.017	-3.16493	1.017	-3.21247	1.017	-2.83544	1.148	-2.59668	1.017	-3.53915
1.017	-3.71924	1.635	-3.57626	1.699	-3.52523	1.275	-3.73086	3.06	-3.1906	2.444	-3.22831	4.207	-2.66984			1.018	-3.49542	1.018	-3.42171	1.018	-3.36628	1.018	-2.95046	1.018	-2.68573	1.018	-2.96457	1.622	-3.40718	1.018	-3.1801	1.018	-3.20334	1.018	-2.86676	1.149	-2.61782	1.018	-3.57561
1.018	-3.70684	1.636	-3.60884	1.7	-3.52733	1.276	-3.73838	3.061	-3.18098	2.445	-3.22406	4.208	-2.66031			1.019	-3.48448	1.019	-3.41962	1.019	-3.35006	1.019	-2.95973	1.019	-2.68558	1.019	-3.00112	1.623	-3.3959	1.019	-3.17877	1.019	-3.176	1.019	-2.85263	1.15	-2.61936	1.019	-3.55905
1.019	-3.70552	1.637	-3.58861	1.701	-3.53279	1.277	-3.75401	3.062	-3.19656	2.446	-3.25005	4.209	-2.66255			1.02	-3.48629	1.02	-3.41886	1.02	-3.32395	1.02	-2.96368	1.02	-2.66749	1.02	-2.98888	1.624	-3.41314	1.02	-3.18453	1.02	-3.17793	1.02	-2.85975	1.151	-2.60715	1.02	-3.54008
1.02	-3.71633	1.638	-3.58543	1.702	-3.53805	1.278	-3.75001	3.063	-3.21214	2.447	-3.25991	4.21	-2.66183			1.021	-3.49155	1.021	-3.41777	1.021	-3.35048	1.021	-2.9834	1.021	-2.69164	1.021	-2.98919	1.625	-3.3796	1.021	-3.20027	1.021	-3.18155	1.021	-2.87017	1.152	-2.57752	1.021	-3.57216
1.021	-3.71857	1.639	-3.58122	1.703	-3.5452	1.279	-3.74606	3.064	-3.18052	2.448	-3.25558	4.211	-2.65898			1.022	-3.48479	1.022	-3.41218	1.022	-3.35243	1.022	-2.9472	1.022	-2.66926	1.022	-2.99889	1.626	-3.39803	1.022	-3.19266	1.022	-3.15037	1.022	-2.84345	1.153	-2.59652	1.022	-3.55619
1.022	-3.70926	1.64	-3.6098	1.704	-3.5351	1.28	-3.72653	3.065	-3.16478	2.449	-3.23677	4.212	-2.67232			1.023	-3.50033	1.023	-3.44119	1.023	-3.37186	1.023	-2.96133	1.023	-2.68536	1.023	-3.00424	1.627	-3.42991	1.023	-3.19436	1.023	-3.15629	1.023	-2.85165	1.154	-2.61394	1.023	-3.53757
1.023	-3.69996	1.641	-3.58588	1.705	-3.53741	1.281	-3.74233	3.066	-3.18011	2.45	-3.23364	4.213	-2.6697			1.024	-3.4908	1.024	-3.44133	1.024	-3.33824	1.024	-2.96867	1.024	-2.68112	1.024	-3.01304	1.628	-3.40727	1.024	-3.20236	1.024	-3.14401	1.024	-2.87308	1.155	-2.60665	1.024	-3.54407
1.024	-3.70242	1.642	-3.59331	1.706	-3.54652	1.282	-3.72547	3.067	-3.17246	2.451	-3.22538	4.214	-2.67542			1.025	-3.47656	1.025	-3.43687	1.025	-3.33386	1.025	-2.96686	1.025	-2.68669	1.025	-2.98866	1.629	-3.40337	1.025	-3.20232	1.025	-3.16537	1.025	-2.86846	1.156	-2.58746	1.025	-3.53129
1.025	-3.7124	1.643	-3.61513	1.707	-3.54395	1.283	-3.72212	3.068	-3.16236	2.452	-3.21383	4.215	-2.66889			1.026	-3.47462	1.026	-3.42103	1.026	-3.3482	1.026	-2.94592	1.026	-2.69079	1.026	-3.00921	1.63	-3.41726	1.026	-3.19794	1.026	-3.17763	1.026	-2.8672	1.157	-2.58184	1.026	-3.55256
1.026	-3.72107	1.644	-3.58834	1.708	-3.53634	1.284	-3.73508	3.069	-3.14991	2.453	-3.25343	4.216	-2.65604			1.027	-3.47242	1.027	-3.41716	1.027	-3.31989	1.027	-2.94662	1.027	-2.68354	1.027	-2.99686	1.631	-3.41314	1.027	-3.16124	1.027	-3.18292	1.027	-2.84825	1.158	-2.60153	1.027	-3.54061
1.027	-3.71307	1.645	-3.5878	1.709	-3.51326	1.285	-3.73397	3.07	-3.16336	2.454	-3.2304	4.217	-2.65693			1.028	-3.47152	1.028	-3.42136	1.028	-3.30561	1.028	-2.96804	1.028	-2.70571	1.028	-3.00866	1.632	-3.41599	1.028	-3.16762	1.028	-3.16909	1.028	-2.85547	1.159	-2.5659	1.028	-3.56506
1.028	-3.71417	1.646	-3.56298	1.71	-3.51303	1.286	-3.73427	3.071	-3.17739	2.455	-3.23724	4.218	-2.64344			1.029	-3.49545	1.029	-3.42958	1.029	-3.32597	1.029	-2.94758	1.029	-2.70066	1.029	-3.02816	1.633	-3.41532	1.029	-3.1632	1.029	-3.19546	1.029	-2.84629	1.16	-2.59116	1.029	-3.55449
1.029	-3.70552	1.647	-3.58633	1.711	-3.52936	1.287	-3.73601	3.072	-3.16966	2.456	-3.24052	4.219	-2.65223			1.03	-3.48434	1.03	-3.41553	1.03	-3.33086	1.03	-2.94634	1.03	-2.68707	1.03	-3.00174	1.634	-3.43278	1.03	-3.15921	1.03	-3.20027	1.03	-2.86275	1.161	-2.58877	1.03	-3.53524
1.03	-3.72207	1.648	-3.60654	1.712	-3.53163	1.288	-3.73566	3.073	-3.18118	2.457	-3.21981	4.22	-2.64997			1.031	-3.48822	1.031	-3.45278	1.031	-3.2849	1.031	-2.96109	1.031	-2.6872	1.031	-3.03041	1.635	-3.43064	1.031	-3.17466	1.031	-3.18472	1.031	-2.83356	1.162	-2.60469	1.031	-3.51726
1.031	-3.71709	1.649	-3.56921	1.713	-3.53799	1.289	-3.72853	3.074	-3.17141	2.458	-3.23562	4.221	-2.66789			1.032	-3.47872	1.032	-3.43786	1.032	-3.31742	1.032	-2.9257	1.032	-2.67527	1.032	-2.98816	1.636	-3.43363	1.032	-3.17127	1.032	-3.17896	1.032	-2.8532	1.163	-2.58198	1.032	-3.52302
1.032	-3.70446	1.65	-3.58116	1.714	-3.5364	1.29	-3.71961	3.075	-3.167	2.459	-3.21142	4.222	-2.65701			1.033	-3.47886	1.033	-3.45616	1.033	-3.33235	1.033	-2.92975	1.033	-2.64718	1.033	-2.96542	1.637	-3.42302	1.033	-3.20631	1.033	-3.17595	1.033	-2.8561	1.164	-2.59956	1.033	-3.51539
1.033	-3.70482	1.651	-3.58118	1.715	-3.51511	1.291	-3.71577	3.076	-3.15752	2.46	-3.22007	4.223	-2.66479			1.034	-3.48279	1.034	-3.43988	1.034	-3.31684	1.034	-2.93572	1.034	-2.66572	1.034	-3.00362	1.638	-3.45125	1.034	-3.19792	1.034	-3.19758	1.034	-2.82788	1.165	-2.62358	1.034	-3.52496
1.034	-3.72311	1.652	-3.58386	1.716	-3.52218	1.292	-3.70851	3.077	-3.16086	2.461	-3.23787	4.224	-2.66849			1.035	-3.50536	1.035	-3.43523	1.035	-3.30884	1.035	-2.98592	1.035	-2.68433	1.035	-2.97734	1.639	-3.44708	1.035	-3.1833	1.035	-3.17537	1.035	-2.84756	1.166	-2.57322	1.035	-3.53319
1.035	-3.71675	1.653	-3.58357	1.717	-3.50992	1.293	-3.71373	3.078	-3.19089	2.462	-3.2337	4.225	-2.65568			1.036	-3.4867	1.036	-3.44723	1.036	-3.32247	1.036	-2.94478	1.036	-2.6704	1.036	-2.97735	1.64	-3.42968	1.036	-3.14964	1.036	-3.17652	1.036	-2.82368	1.167	-2.59946	1.036	-3.52861
1.036	-3.74537	1.654	-3.56838	1.718	-3.52778	1.294	-3.72416	3.079	-3.17587	2.463	-3.23177	4.226	-2.65081			1.037	-3.4901	1.037	-3.45024	1.037	-3.31348	1.037	-2.94948	1.037	-2.66284	1.037	-2.96908	1.641	-3.42081	1.037	-3.18058	1.037	-3.17837	1.037	-2.84134	1.168	-2.57369	1.037	-3.53694
1.037	-3.71209	1.655	-3.57382	1.719	-3.50988	1.295	-3.71326	3.08	-3.15614	2.464	-3.21135	4.227	-2.65398			1.038	-3.47546	1.038	-3.44117	1.038	-3.3489	1.038	-2.90995	1.038	-2.68308	1.038	-2.9679	1.642	-3.42292	1.038	-3.19197	1.038	-3.20944	1.038	-2.82506	1.169	-2.5919	1.038	-3.50665
1.038	-3.7019	1.656	-3.57561	1.72	-3.52254	1.296	-3.69858	3.081	-3.16873	2.465	-3.19184	4.228	-2.66744			1.039	-3.43496	1.039	-3.43287	1.039	-3.29867	1.039	-2.93876	1.039	-2.67986	1.039	-2.96984	1.643	-3.43335	1.039	-3.13752	1.039	-3.17114	1.039	-2.81441	1.17	-2.58953	1.039	-3.56529
1.039	-3.71185	1.657	-3.57129	1.721	-3.53925	1.297	-3.72438	3.082	-3.17606	2.466	-3.20093	4.229	-2.64783			1.04	-3.47699	1.04	-3.42322	1.04	-3.30823	1.04	-2.94959	1.04	-2.67916	1.04	-2.98694	1.644	-3.39014	1.04	-3.11842	1.04	-3.16884	1.04	-2.82769	1.171	-2.60831	1.04	-3.53086
1.04	-3.697	1.658	-3.58435	1.722	-3.53578	1.298	-3.72517	3.083	-3.17006	2.467	-3.20249	4.23	-2.656			1.041	-3.47889	1.041	-3.44473	1.041	-3.33152	1.041	-2.93979	1.041	-2.67392	1.041	-2.96477	1.645	-3.3944	1.041	-3.13982	1.041	-3.15962	1.041	-2.84109	1.172	-2.57434	1.041	-3.51982
1.041	-3.71178	1.659	-3.59422	1.723	-3.53661	1.299	-3.71433	3.084	-3.14802	2.468	-3.20566	4.231	-2.65373			1.042	-3.48071	1.042	-3.44841	1.042	-3.32224	1.042	-2.93317	1.042	-2.68437	1.042	-2.97915	1.646	-3.40659	1.042	-3.18482	1.042	-3.16481	1.042	-2.8758	1.173	-2.57362	1.042	-3.53683
1.042	-3.71344	1.66	-3.58454	1.724	-3.50814	1.3	-3.70674	3.085	-3.16286	2.469	-3.22371	4.232	-2.64476			1.043	-3.49326	1.043	-3.43585	1.043	-3.32947	1.043	-2.94686	1.043	-2.68597	1.043	-2.93778	1.647	-3.43701	1.043	-3.16595	1.043	-3.17932	1.043	-2.83722	1.174	-2.56898	1.043	-3.52937
1.043	-3.70856	1.661	-3.57336	1.725	-3.49883	1.301	-3.7145	3.086	-3.14394	2.47	-3.22126	4.233	-2.63483			1.044	-3.46577	1.044	-3.43668	1.044	-3.33044	1.044	-2.94206	1.044	-2.68747	1.044	-2.9507	1.648	-3.4408	1.044	-3.18086	1.044	-3.18208	1.044	-2.84779	1.175	-2.5961	1.044	-3.55373
1.044	-3.71722	1.662	-3.59446	1.726	-3.52292	1.302	-3.72095	3.087	-3.14626	2.471	-3.21732	4.234	-2.65436			1.045	-3.45069	1.045	-3.42947	1.045	-3.31882	1.045	-2.94243	1.045	-2.70365	1.045	-2.94426	1.649	-3.41737	1.045	-3.15931	1.045	-3.1643	1.045	-2.85691	1.176	-2.55727	1.045	-3.57787
1.045	-3.71196	1.663	-3.59352	1.727	-3.53501	1.303	-3.71292	3.088	-3.15622	2.472	-3.21923	4.235	-2.67121			1.046	-3.43409	1.046	-3.41493	1.046	-3.35251	1.046	-2.92547	1.046	-2.66643	1.046	-2.93496	1.65	-3.384	1.046	-3.15758	1.046	-3.13593	1.046	-2.8396	1.177	-2.57605	1.046	-3.57481
1.046	-3.71704	1.664	-3.59252	1.728	-3.51127	1.304	-3.73	3.089	-3.14841	2.473	-3.22195	4.236	-2.67793			1.047	-3.49104	1.047	-3.38583	1.047	-3.32634	1.047	-2.93218	1.047	-2.69152	1.047	-2.94246	1.651	-3.41288	1.047	-3.17391	1.047	-3.15631	1.047	-2.85004	1.178	-2.57755	1.047	-3.55407
1.047	-3.70822	1.665	-3.59055	1.729	-3.51825	1.305	-3.7226	3.09	-3.14624	2.474	-3.23845	4.237	-2.66765			1.048	-3.4738	1.048	-3.40066	1.048	-3.31192	1.048	-2.9337	1.048	-2.71308	1.048	-2.92975	1.652	-3.41737	1.048	-3.15568	1.048	-3.15263	1.048	-2.84898	1.179	-2.57172	1.048	-3.57679
1.048	-3.72671	1.666	-3.60255	1.73	-3.51982	1.306	-3.73036	3.091	-3.15441	2.475	-3.23077	4.238	-2.64718			1.049	-3.47246	1.049	-3.40567	1.049	-3.31048	1.049	-2.96083	1.049	-2.68479	1.049	-2.95781	1.653	-3.44426	1.049	-3.13008	1.049	-3.13187	1.049	-2.83671	1.18	-2.58496	1.049	-3.55853
1.049	-3.71553	1.667	-3.58485	1.731	-3.53018	1.307	-3.74109	3.092	-3.14797	2.476	-3.20593	4.239	-2.6678			1.05	-3.4215	1.05	-3.40517	1.05	-3.28529	1.05	-2.95184	1.05	-2.67337	1.05	-2.94655	1.654	-3.43779	1.05	-3.15735	1.05	-3.14653	1.05	-2.85281	1.181	-2.56371	1.05	-3.56326
1.05	-3.71582	1.668	-3.56029	1.732	-3.53309	1.308	-3.73099	3.093	-3.15914	2.477	-3.22489	4.24	-2.67928			1.051	-3.43338	1.051	-3.4033	1.051	-3.30851	1.051	-2.94441	1.051	-2.68367	1.051	-2.91937	1.655	-3.42562	1.051	-3.1746	1.051	-3.14238	1.051	-2.85485	1.182	-2.56764	1.051	-3.55918
1.051	-3.70814	1.669	-3.54629	1.733	-3.50836	1.309	-3.70923	3.094	-3.14991	2.478	-3.23658	4.241	-2.65691			1.052	-3.46347	1.052	-3.38675	1.052	-3.30321	1.052	-2.93238	1.052	-2.69107	1.052	-2.92616	1.656	-3.42982	1.052	-3.19113	1.052	-3.15207	1.052	-2.84006	1.183	-2.59585	1.052	-3.56745
1.052	-3.71289	1.67	-3.5808	1.734	-3.52999	1.31	-3.72663	3.095	-3.15782	2.479	-3.22428	4.242	-2.64564			1.053	-3.43799	1.053	-3.39485	1.053	-3.31256	1.053	-2.95642	1.053	-2.67738	1.053	-2.91339	1.657	-3.42159	1.053	-3.15818	1.053	-3.14771	1.053	-2.86086	1.184	-2.57206	1.053	-3.55138
1.053	-3.72108	1.671	-3.5901	1.735	-3.51136	1.311	-3.72067	3.096	-3.1434	2.48	-3.22699	4.243	-2.6586			1.054	-3.47514	1.054	-3.43547	1.054	-3.30378	1.054	-2.93247	1.054	-2.69022	1.054	-2.9286	1.658	-3.38321	1.054	-3.15217	1.054	-3.15909	1.054	-2.81524	1.185	-2.56721	1.054	-3.54422
1.054	-3.69895	1.672	-3.56198	1.736	-3.52476	1.312	-3.72954	3.097	-3.15851	2.481	-3.22148	4.244	-2.65608			1.055	-3.45958	1.055	-3.4095	1.055	-3.31612	1.055	-2.94077	1.055	-2.67724	1.055	-2.94055	1.659	-3.38211	1.055	-3.18852	1.055	-3.18161	1.055	-2.82707	1.186	-2.56778	1.055	-3.52637
1.055	-3.69818	1.673	-3.55138	1.737	-3.52757	1.313	-3.70344	3.098	-3.18683	2.482	-3.21856	4.245	-2.65315			1.056	-3.4654	1.056	-3.43111	1.056	-3.33104	1.056	-2.92504	1.056	-2.69401	1.056	-2.91626	1.66	-3.44214	1.056	-3.16019	1.056	-3.15685	1.056	-2.81692	1.187	-2.5349	1.056	-3.53137
1.056	-3.68309	1.674	-3.57904	1.738	-3.50456	1.314	-3.71294	3.099	-3.16589	2.483	-3.2441	4.246	-2.65748			1.057	-3.4512	1.057	-3.41587	1.057	-3.34762	1.057	-2.91569	1.057	-2.70426	1.057	-2.92046	1.661	-3.39768	1.057	-3.17003	1.057	-3.18965	1.057	-2.84629	1.188	-2.55588	1.057	-3.5426
1.057	-3.69573	1.675	-3.57832	1.739	-3.51886	1.315	-3.733	3.1	-3.15681	2.484	-3.21651	4.247	-2.64695			1.058	-3.46874	1.058	-3.43722	1.058	-3.32734	1.058	-2.93222	1.058	-2.71054	1.058	-2.92925	1.662	-3.40442	1.058	-3.2058	1.058	-3.14412	1.058	-2.82742	1.189	-2.58649	1.058	-3.56056
1.058	-3.70975	1.676	-3.58166	1.74	-3.5155	1.316	-3.71659	3.101	-3.13335	2.485	-3.21265	4.248	-2.63853			1.059	-3.44741	1.059	-3.44979	1.059	-3.30673	1.059	-2.95202	1.059	-2.67937	1.059	-2.92341	1.663	-3.39117	1.059	-3.22922	1.059	-3.18451	1.059	-2.84644	1.19	-2.56593	1.059	-3.50627
1.059	-3.7021	1.677	-3.56613	1.741	-3.51741	1.317	-3.71709	3.102	-3.14919	2.486	-3.20962	4.249	-2.64263			1.06	-3.46756	1.06	-3.4187	1.06	-3.32793	1.06	-2.92811	1.06	-2.66336	1.06	-2.96013	1.664	-3.39761	1.06	-3.23401	1.06	-3.17996	1.06	-2.81706	1.191	-2.55346	1.06	-3.55076
1.06	-3.69974	1.678	-3.56865	1.742	-3.5032	1.318	-3.71476	3.103	-3.15534	2.487	-3.21328	4.25	-2.64881			1.061	-3.46293	1.061	-3.44426	1.061	-3.3339	1.061	-2.91658	1.061	-2.67415	1.061	-2.92386	1.665	-3.43077	1.061	-3.15829	1.061	-3.17699	1.061	-2.81161	1.192	-2.54737	1.061	-3.53605
1.061	-3.70149	1.679	-3.57964	1.743	-3.51944	1.319	-3.72057	3.104	-3.14053	2.488	-3.21485	4.251	-2.64282			1.062	-3.47677	1.062	-3.42836	1.062	-3.31058	1.062	-2.94002	1.062	-2.69522	1.062	-2.9296	1.666	-3.39371	1.062	-3.18729	1.062	-3.14653	1.062	-2.87144	1.193	-2.59576	1.062	-3.52901
1.062	-3.70635	1.68	-3.57519	1.744	-3.52667	1.32	-3.73732	3.105	-3.13584	2.489	-3.21523	4.252	-2.66029			1.063	-3.48593	1.063	-3.41797	1.063	-3.31768	1.063	-2.90665	1.063	-2.66884	1.063	-2.92454	1.667	-3.39633	1.063	-3.20989	1.063	-3.18038	1.063	-2.84258	1.194	-2.57382	1.063	-3.53001
1.063	-3.69876	1.681	-3.56456	1.745	-3.5468	1.321	-3.718	3.106	-3.17721	2.49	-3.21565	4.253	-2.63521			1.064	-3.46922	1.064	-3.41763	1.064	-3.32487	1.064	-2.91452	1.064	-2.67261	1.064	-2.91786	1.668	-3.37299	1.064	-3.18992	1.064	-3.16991	1.064	-2.83226	1.195	-2.57911	1.064	-3.55389
1.064	-3.70775	1.682	-3.56849	1.746	-3.52256	1.322	-3.70351	3.107	-3.15707	2.491	-3.21346	4.254	-2.64263			1.065	-3.46826	1.065	-3.40511	1.065	-3.33323	1.065	-2.92393	1.065	-2.68198	1.065	-2.926	1.669	-3.3839	1.065	-3.18495	1.065	-3.16717	1.065	-2.83228	1.196	-2.55451	1.065	-3.5402
1.065	-3.69818	1.683	-3.57298	1.747	-3.51279	1.323	-3.70713	3.108	-3.15664	2.492	-3.19506	4.255	-2.65355			1.066	-3.46811	1.066	-3.39518	1.066	-3.30992	1.066	-2.94096	1.066	-2.66558	1.066	-2.9278	1.67	-3.40331	1.066	-3.18501	1.066	-3.15016	1.066	-2.81478	1.197	-2.58531	1.066	-3.51803
1.066	-3.70303	1.684	-3.58817	1.748	-3.52016	1.324	-3.69868	3.109	-3.13413	2.493	-3.21998	4.256	-2.64739			1.067	-3.46403	1.067	-3.42072	1.067	-3.32835	1.067	-2.96264	1.067	-2.65533	1.067	-2.94435	1.671	-3.38973	1.067	-3.17257	1.067	-3.16769	1.067	-2.8365	1.198	-2.54963	1.067	-3.53584
1.067	-3.71263	1.685	-3.58239	1.749	-3.51621	1.325	-3.72192	3.11	-3.13532	2.494	-3.20553	4.257	-2.65147			1.068	-3.45164	1.068	-3.39793	1.068	-3.32047	1.068	-2.91912	1.068	-2.65984	1.068	-2.94022	1.672	-3.39012	1.068	-3.19278	1.068	-3.18734	1.068	-2.83277	1.199	-2.53944	1.068	-3.51451
1.068	-3.71175	1.686	-3.57239	1.75	-3.51682	1.326	-3.72794	3.111	-3.13433	2.495	-3.20634	4.258	-2.64565			1.069	-3.43066	1.069	-3.40125	1.069	-3.33186	1.069	-2.93801	1.069	-2.66269	1.069	-2.93534	1.673	-3.41655	1.069	-3.17677	1.069	-3.14966	1.069	-2.80208	1.2	-2.54767	1.069	-3.54145
1.069	-3.69715	1.687	-3.58859	1.751	-3.53535	1.327	-3.73127	3.112	-3.13551	2.496	-3.21968	4.259	-2.65184			1.07	-3.43709	1.07	-3.41123	1.07	-3.33106	1.07	-2.92518	1.07	-2.67399	1.07	-2.95342	1.674	-3.39601	1.07	-3.15984	1.07	-3.17046	1.07	-2.8229	1.201	-2.57309	1.07	-3.54272
1.07	-3.69986	1.688	-3.56896	1.752	-3.51029	1.328	-3.71122	3.113	-3.15264	2.497	-3.21819	4.26	-2.65648			1.071	-3.45436	1.071	-3.42325	1.071	-3.3245	1.071	-2.93741	1.071	-2.63991	1.071	-2.94291	1.675	-3.4099	1.071	-3.18262	1.071	-3.17009	1.071	-2.82497	1.202	-2.58407	1.071	-3.52744
1.071	-3.72557	1.689	-3.58085	1.753	-3.51238	1.329	-3.71043	3.114	-3.16373	2.498	-3.2124	4.261	-2.63381			1.072	-3.43555	1.072	-3.39859	1.072	-3.32249	1.072	-2.91332	1.072	-2.64867	1.072	-2.92639	1.676	-3.43047	1.072	-3.17756	1.072	-3.13705	1.072	-2.84437	1.203	-2.57992	1.072	-3.56356
1.072	-3.70399	1.69	-3.59501	1.754	-3.51331	1.33	-3.70986	3.115	-3.16077	2.499	-3.22342	4.262	-2.64182			1.073	-3.44077	1.073	-3.42163	1.073	-3.35556	1.073	-2.96192	1.073	-2.63501	1.073	-2.90564	1.677	-3.40143	1.073	-3.1747	1.073	-3.13018	1.073	-2.84454	1.204	-2.56929	1.073	-3.53009
1.073	-3.70399	1.691	-3.55757	1.755	-3.4942	1.331	-3.70434	3.116	-3.14802	2.5	-3.21901	4.263	-2.64475			1.074	-3.43943	1.074	-3.42198	1.074	-3.31904	1.074	-2.91551	1.074	-2.66503	1.074	-2.92033	1.678	-3.43205	1.074	-3.16953	1.074	-3.17009	1.074	-2.86203	1.205	-2.5817	1.074	-3.54251
1.074	-3.71784	1.692	-3.5742	1.756	-3.53248	1.332	-3.71854	3.117	-3.1277	2.501	-3.1856	4.264	-2.63001			1.075	-3.43818	1.075	-3.41268	1.075	-3.334	1.075	-2.93221	1.075	-2.66069	1.075	-2.92502	1.679	-3.41886	1.075	-3.18083	1.075	-3.16484	1.075	-2.85263	1.206	-2.59884	1.075	-3.53588
1.075	-3.68454	1.693	-3.60467	1.757	-3.52025	1.333	-3.72094	3.118	-3.1539	2.502	-3.20774	4.265	-2.63196			1.076	-3.41787	1.076	-3.41067	1.076	-3.3481	1.076	-2.91561	1.076	-2.68381	1.076	-2.90136	1.68	-3.40719	1.076	-3.21471	1.076	-3.16436	1.076	-2.8498	1.207	-2.57939	1.076	-3.50552
1.076	-3.70687	1.694	-3.59205	1.758	-3.52765	1.334	-3.7223	3.119	-3.13284	2.503	-3.21372	4.266	-2.62863			1.077	-3.42443	1.077	-3.37695	1.077	-3.32946	1.077	-2.92845	1.077	-2.66762	1.077	-2.91522	1.681	-3.39059	1.077	-3.16582	1.077	-3.16539	1.077	-2.85014	1.208	-2.56653	1.077	-3.52154
1.077	-3.69944	1.695	-3.57382	1.759	-3.52235	1.335	-3.7181	3.12	-3.15817	2.504	-3.22443	4.267	-2.6234			1.078	-3.41161	1.078	-3.38109	1.078	-3.32402	1.078	-2.92548	1.078	-2.67418	1.078	-2.95474	1.682	-3.39253	1.078	-3.19597	1.078	-3.16175	1.078	-2.82591	1.209	-2.59731	1.078	-3.54362
1.078	-3.69697	1.696	-3.57397	1.76	-3.52304	1.336	-3.71011	3.121	-3.15102	2.505	-3.22232	4.268	-2.64879			1.079	-3.44903	1.079	-3.43184	1.079	-3.3259	1.079	-2.92971	1.079	-2.66961	1.079	-2.91935	1.683	-3.38793	1.079	-3.16659	1.079	-3.18843	1.079	-2.8201	1.21	-2.55938	1.079	-3.54216
1.079	-3.68533	1.697	-3.58442	1.761	-3.52282	1.337	-3.69597	3.122	-3.1473	2.506	-3.20398	4.269	-2.6298			1.08	-3.42649	1.08	-3.38759	1.08	-3.30852	1.08	-2.92273	1.08	-2.67847	1.08	-2.93196	1.684	-3.41232	1.08	-3.1605	1.08	-3.18997	1.08	-2.84412	1.211	-2.56161	1.08	-3.51006
1.08	-3.6782	1.698	-3.56957	1.762	-3.5203	1.338	-3.69841	3.123	-3.14153	2.507	-3.19957	4.27	-2.63006			1.081	-3.43834	1.081	-3.41082	1.081	-3.35365	1.081	-2.94036	1.081	-2.65333	1.081	-2.90465	1.685	-3.40502	1.081	-3.16907	1.081	-3.18745	1.081	-2.85705	1.212	-2.55566	1.081	-3.52741
1.081	-3.67833	1.699	-3.55802	1.763	-3.52501	1.339	-3.72057	3.124	-3.14271	2.508	-3.20847	4.271	-2.63675			1.082	-3.44787	1.082	-3.43056	1.082	-3.3291	1.082	-2.92515	1.082	-2.67369	1.082	-2.92314	1.686	-3.40995	1.082	-3.16257	1.082	-3.16487	1.082	-2.84641	1.213	-2.57736	1.082	-3.54852
1.082	-3.68587	1.7	-3.56131	1.764	-3.52148	1.34	-3.73549	3.125	-3.15772	2.509	-3.22348	4.272	-2.60083			1.083	-3.44099	1.083	-3.4034	1.083	-3.3239	1.083	-2.9423	1.083	-2.681	1.083	-2.93765	1.687	-3.36462	1.083	-3.16379	1.083	-3.13874	1.083	-2.81883	1.214	-2.57515	1.083	-3.5258
1.083	-3.69806	1.701	-3.59757	1.765	-3.52336	1.341	-3.72832	3.126	-3.15444	2.51	-3.23779	4.273	-2.62562			1.084	-3.42203	1.084	-3.4199	1.084	-3.32913	1.084	-2.93427	1.084	-2.67997	1.084	-2.9634	1.688	-3.41736	1.084	-3.16077	1.084	-3.16713	1.084	-2.81459	1.215	-2.54596	1.084	-3.54718
1.084	-3.71507	1.702	-3.58581	1.766	-3.52376	1.342	-3.72763	3.127	-3.12625	2.511	-3.23721	4.274	-2.61282			1.085	-3.42821	1.085	-3.40599	1.085	-3.31353	1.085	-2.91755	1.085	-2.67791	1.085	-2.95716	1.689	-3.38503	1.085	-3.15195	1.085	-3.13284	1.085	-2.83107	1.216	-2.56705	1.085	-3.53272
1.085	-3.70911	1.703	-3.57162	1.767	-3.53997	1.343	-3.70793	3.128	-3.12909	2.512	-3.21705	4.275	-2.63759			1.086	-3.43666	1.086	-3.41704	1.086	-3.32073	1.086	-2.91308	1.086	-2.67122	1.086	-2.93006	1.69	-3.4195	1.086	-3.15371	1.086	-3.15158	1.086	-2.83207	1.217	-2.57607	1.086	-3.52211
1.086	-3.7021	1.704	-3.57937	1.768	-3.52635	1.344	-3.70412	3.129	-3.12427	2.513	-3.20634	4.276	-2.64358			1.087	-3.43373	1.087	-3.40195	1.087	-3.34412	1.087	-2.93792	1.087	-2.65359	1.087	-2.89868	1.691	-3.40028	1.087	-3.17397	1.087	-3.15411	1.087	-2.82236	1.218	-2.57025	1.087	-3.51971
1.087	-3.70946	1.705	-3.56113	1.769	-3.5228	1.345	-3.71621	3.13	-3.14581	2.514	-3.20539	4.277	-2.65022			1.088	-3.42374	1.088	-3.39757	1.088	-3.31212	1.088	-2.90877	1.088	-2.6456	1.088	-2.92762	1.692	-3.38255	1.088	-3.159	1.088	-3.16417	1.088	-2.832	1.219	-2.55723	1.088	-3.55114
1.088	-3.6824	1.706	-3.56384	1.77	-3.53785	1.346	-3.73172	3.131	-3.14634	2.515	-3.19979	4.278	-2.63869			1.089	-3.4533	1.089	-3.37607	1.089	-3.31563	1.089	-2.94142	1.089	-2.65515	1.089	-2.92433	1.693	-3.37852	1.089	-3.16378	1.089	-3.20044	1.089	-2.81423	1.22	-2.56376	1.089	-3.53201
1.089	-3.67653	1.707	-3.57295	1.771	-3.5084	1.347	-3.71754	3.132	-3.1577	2.516	-3.21644	4.279	-2.61562			1.09	-3.43491	1.09	-3.40433	1.09	-3.32726	1.09	-2.90579	1.09	-2.63008	1.09	-2.92174	1.694	-3.38295	1.09	-3.19338	1.09	-3.14302	1.09	-2.81198	1.221	-2.56235	1.09	-3.5338
1.09	-3.69939	1.708	-3.5947	1.772	-3.52726	1.348	-3.72259	3.133	-3.15246	2.517	-3.22184	4.28	-2.6278			1.091	-3.44943	1.091	-3.40917	1.091	-3.30142	1.091	-2.89757	1.091	-2.6452	1.091	-2.89422	1.695	-3.40587	1.091	-3.13893	1.091	-3.15325	1.091	-2.83752	1.222	-2.56607	1.091	-3.53301
1.091	-3.71607	1.709	-3.57314	1.773	-3.50518	1.349	-3.72214	3.134	-3.13258	2.518	-3.21046	4.281	-2.64752			1.092	-3.47778	1.092	-3.40384	1.092	-3.33663	1.092	-2.93572	1.092	-2.67398	1.092	-2.90602	1.696	-3.40779	1.092	-3.14935	1.092	-3.14815	1.092	-2.84047	1.223	-2.5846	1.092	-3.51857
1.092	-3.68878	1.71	-3.57303	1.774	-3.5239	1.35	-3.72268	3.135	-3.15577	2.519	-3.21045	4.282	-2.63467			1.093	-3.46315	1.093	-3.38322	1.093	-3.3039	1.093	-2.9203	1.093	-2.66439	1.093	-2.90958	1.697	-3.41056	1.093	-3.12975	1.093	-3.14378	1.093	-2.82269	1.224	-2.57648	1.093	-3.52721
1.093	-3.70202	1.711	-3.57381	1.775	-3.52202	1.351	-3.71101	3.136	-3.15772	2.52	-3.21735	4.283	-2.6299			1.094	-3.45414	1.094	-3.40552	1.094	-3.33178	1.094	-2.91461	1.094	-2.64318	1.094	-2.91672	1.698	-3.41954	1.094	-3.14817	1.094	-3.12317	1.094	-2.78068	1.225	-2.58246	1.094	-3.52113
[truncated: 1,907 more rows]

## Sheet: S9, A and B
A					B
Fmax	R	Fmax	R		F/4piR	F/4piR
PT40		UV45			PT40	UV45
4.4428	6.3042	3.07628	5.03936		5.61096e-05	4.86028e-05
4.37278	5.55438	3.50834	5.5316		6.26805e-05	5.04965e-05
[truncated: 16 more rows]

## Sheet: S10
Fadhesive	Fadhesive		Surface tension	Surface tension		dt	dt		G*	G*
[truncated: 26 more rows]
